# Supplementary material for: Transcriptome responses of RNAi-mediated ETH knockdown in Scylla paramamosain at different premolt substages
Source: Front Endocrinol (Lausanne). 2022 Jul 28;13:917088. doi: 10.3389/fendo.2022.917088 (PMC9370559; doi:10.3389/fendo.2022.917088)
Supplement: Supplementary file 6 [file Table_2.xlsx]

## Sheet: DEGs
gene_id	Gene Length	NR ID	NR Description	NT GI	NT ID	NT Description	KO ID	KO Name	KO Description	Http Link	Swissprot ID	Swissprot Description	PFAM ID	PFAM description	Gene Ontology Biological Pathway	BP Description	Gene Ontology Molecular Function	MF Description	Gene Ontology Cellular Component	CC Description	KOG ID	KOG Description	UP_DOWN_REGULATION(D2dsGFPvsD0dsGFP)	log2FC(D2dsGFPvsD0dsGFP)	q value(D2dsGFPvsD0dsGFP)	UP_DOWN_REGULATION(D0dsETHvsD0dsGFP)	log2FC(D0dsETHvsD0dsGFP)	q value(D0dsETHvsD0dsGFP)	UP_DOWN_REGULATION(D2dsETHvsD2dsGFP)	log2FC(D2dsETHvsD2dsGFP)	q value(D2dsETHvsD2dsGFP)	CDS_flag
Cluster-32412.46239	2160	--	--	--	--	--	--	--	--	--	--	--	PF03055//PF15957	Retinal pigment epithelial membrane protein//Commissureless	GO:0007411//GO:0055114	axon guidance//oxidation-reduction process	GO:0016702	oxidoreductase activity, acting on single donors with incorporation of molecular oxygen, incorporation of two atoms of oxygen	--	--	--	--	FALSE	0.41814	0.98265	FALSE	-0.95945	0.99796	UP	1.1288	1	estscan,start:1167 end:375; minus strand
Cluster-32412.46234	1498	--	--	--	--	--	--	--	--	--	--	--	--	--	--	--	--	--	--	--	--	--	DOWN	-1.6354	0.23277	FALSE	-0.4562	0.99796	FALSE	-0.72071	1	--
Cluster-32412.46236	1377	--	--	GU183051.1	GU183051	Scylla paramamosain microsatellite A455 sequence	--	--	--	--	--	--	--	--	--	--	--	--	--	--	--	--	DOWN	-1.2934	0.079881	FALSE	-0.49827	0.99796	FALSE	0.76303	1	--
Cluster-32412.53198	2018	XP_027216640.1	LOW QUALITY PROTEIN: nascent polypeptide-associated complex subunit alpha, muscle-specific form-like [Penaeus vannamei]	--	--	--	--	--	--	--	--	--	--	--	--	--	--	--	--	--	--	--	FALSE	5.4422	0.84581	FALSE	NA	NA	FALSE	2.9618	1	blast,frame:2 start:80 end:2017
Cluster-32412.15111	403	--	--	--	--	--	--	--	--	--	--	--	PF02516//PF00487//PF01080//PF03176//PF06424//PF02535//PF00957//PF05053//PF11807	Oligosaccharyl transferase STT3 subunit//Fatty acid desaturase//Presenilin//MMPL family//PRP1 splicing factor, N-terminal//ZIP Zinc transporter//Synaptobrevin//Menin//Mycotoxin biosynthesis protein UstYa	GO:0030001//GO:0043386//GO:0055085//GO:0016192//GO:0016485//GO:0000398//GO:0006629//GO:0006486	metal ion transport//mycotoxin biosynthetic process//transmembrane transport//vesicle-mediated transport//protein processing//mRNA splicing, via spliceosome//lipid metabolic process//protein glycosylation	GO:0004190//GO:0046873//GO:0004576	aspartic-type endopeptidase activity//metal ion transmembrane transporter activity//oligosaccharyl transferase activity	GO:0016020//GO:0008250//GO:0005634//GO:0016021	membrane//oligosaccharyltransferase complex//nucleus//integral component of membrane	--	--	UP	4.7308	0.39408	FALSE	0.83211	0.99796	FALSE	-0.7911	1	estscan,start:151 end:403
Cluster-32412.15112	6411	ROT77132.1	putative zinc finger protein [Penaeus vannamei]	--	--	--	K09228	KRAB	KRAB domain-containing zinc finger protein	http://www.genome.jp/dbget-bin/www_bget?ko:K09228	Q96MU6	Zinc finger protein 778 OS=Homo sapiens OX=9606 GN=ZNF778 PE=1 SV=3	PF02207//PF03286//PF02724//PF01155//PF00096//PF09026//PF04931	Putative zinc finger in N-recognin (UBR box)//Pox virus Ag35 surface protein//CDC45-like protein//Hydrogenase/urease nickel incorporation, metallochaperone, hypA//Zinc finger, C2H2 type//Centromere protein B dimerisation domain//DNA polymerase phi	GO:0006270//GO:0006355//GO:0051604	DNA replication initiation//regulation of transcription, DNA-templated//protein maturation	GO:0008134//GO:0008270//GO:0003677//GO:0016151//GO:0003676//GO:0003682	transcription factor binding//zinc ion binding//DNA binding//nickel cation binding//nucleic acid binding//chromatin binding	GO:0000785//GO:0019031//GO:0005667//GO:0005730//GO:0005634//GO:0000775	chromatin//viral envelope//transcription regulator complex//nucleolus//nucleus//chromosome, centromeric region	--	--	UP	0.59857	0.42205	FALSE	0.33543	0.99796	FALSE	-0.56208	1	blast,frame:-3 start:5872 end:3644|blast,frame:-1 start:3123 end:1000
Cluster-32412.33833	4057	--	--	--	--	--	--	--	--	--	--	--	PF00895//PF15957	ATP synthase protein 8//Commissureless	GO:0015986//GO:0007411	ATP synthesis coupled proton transport//axon guidance	GO:0015078	proton transmembrane transporter activity	GO:0000276	mitochondrial proton-transporting ATP synthase complex, coupling factor F(o)	--	--	DOWN	-0.72437	0.23196	FALSE	0.030102	0.99796	FALSE	-0.079991	1	--
Cluster-32412.33831	1052	AXF35720.1	PP2AWBT-A [Homarus americanus]	--	--	--	K11584	PPP2R5	serine/threonine-protein phosphatase 2A regulatory subunit B'	http://www.genome.jp/dbget-bin/www_bget?ko:K11584	O18178	Serine/threonine-protein phosphatase 2A regulatory subunit pptr-1 OS=Caenorhabditis elegans OX=6239 GN=pptr-1 PE=1 SV=4	PF01603	Protein phosphatase 2A regulatory B subunit (B56 family)	GO:0007165	signal transduction	GO:0019888	protein phosphatase regulator activity	GO:0000159	protein phosphatase type 2A complex	KOG2085	Serine/threonine protein phosphatase 2A, regulatory subunit	UP	0.61675	0.33604	FALSE	0.14706	0.99796	FALSE	-0.2567	1	estscan,start:403 end:331; minus strand
Cluster-32412.33830	2858	XP_021363597.1	kynurenine formamidase-like [Mizuhopecten yessoensis]	--	--	--	K01432	AFMID	arylformamidase	http://www.genome.jp/dbget-bin/www_bget?ko:K01432	Q566U4	Kynurenine formamidase OS=Danio rerio OX=7955 GN=afmid PE=2 SV=2	PF07859//PF15245//PF07545//PF06423//PF02724	alpha/beta hydrolase fold//Transcription cofactor vestigial-like protein 4//Vestigial/Tondu family//GWT1//CDC45-like protein	GO:0006506//GO:0006355//GO:0006270	GPI anchor biosynthetic process//regulation of transcription, DNA-templated//DNA replication initiation	GO:0016787//GO:0016746	hydrolase activity//transferase activity, transferring acyl groups	GO:0016021//GO:0005634	integral component of membrane//nucleus	--	--	UP	0.92957	0.0684	FALSE	0.40535	0.99796	FALSE	0.081893	1	blast,frame:1 start:865 end:2112
Cluster-44556.0	537	--	--	--	--	--	--	--	--	--	--	--	--	--	--	--	--	--	--	--	--	--	DOWN	-4.4246	0.38881	FALSE	-2.7569	0.99796	FALSE	1.8971	1	--
Cluster-32412.14152	1133	--	--	--	--	--	--	--	--	--	--	--	--	--	--	--	--	--	--	--	--	--	UP	1.37	0.12665	FALSE	-0.48667	0.99796	FALSE	-0.57976	1	estscan,start:692 end:993
Cluster-32412.39310	365	--	--	--	--	--	--	--	--	--	--	--	--	--	--	--	--	--	--	--	--	--	DOWN	-2.437	0.17255	FALSE	-1.4514	0.99796	FALSE	1.0091	1	--
Cluster-56405.0	1860	--	--	XM_027373187.1	XM_027373187	PREDICTED: Penaeus vannamei heterogeneous nuclear ribonucleoprotein L-like (LOC113820819), transcript variant X6, mRNA	--	--	--	--	--	--	PF01184//PF12387	GPR1/FUN34/yaaH family//Pestivirus NS2 peptidase	GO:0006144//GO:0006508	purine nucleobase metabolic process//proteolysis	GO:0017111//GO:0004197//GO:0004252//GO:0003968//GO:0016817//GO:0070008	nucleoside-triphosphatase activity//cysteine-type endopeptidase activity//serine-type endopeptidase activity//RNA-directed 5'-3' RNA polymerase activity//hydrolase activity, acting on acid anhydrides//serine-type exopeptidase activity	GO:0031379//GO:0016021	RNA-directed RNA polymerase complex//integral component of membrane	--	--	UP	1.3478	0.47936	FALSE	-0.43478	0.99796	FALSE	-0.97756	1	estscan,start:761 end:1; minus strand
Cluster-32412.28457	6403	--	--	--	--	--	--	--	--	--	--	--	--	--	--	--	--	--	--	--	--	--	DOWN	-0.73754	0.12439	FALSE	0.022252	0.99796	FALSE	0.31301	1	estscan,start:1055 end:1105
Cluster-32412.42448	5072	XP_027211825.1	transmembrane protein 245-like isoform X1 [Penaeus vannamei]	XM_016185207.1	XM_016185207	PREDICTED: Erinaceus europaeus transmembrane protein 245 (TMEM245), mRNA	-	-	-	http://www.genome.jp/dbget-bin/www_bget?ko:-	Q9H330	Transmembrane protein 245 OS=Homo sapiens OX=9606 GN=TMEM245 PE=1 SV=3	PF04810//PF04565//PF05038	Sec23/Sec24 zinc finger//RNA polymerase Rpb2, domain 3//Cytochrome Cytochrome b558 alpha-subunit	GO:0006351//GO:0006888//GO:0006886//GO:0006206//GO:0006144	transcription, DNA-templated//endoplasmic reticulum to Golgi vesicle-mediated transport//intracellular protein transport//pyrimidine nucleobase metabolic process//purine nucleobase metabolic process	GO:0003677//GO:0003899//GO:0008270//GO:0020037	DNA binding//DNA-directed 5'-3' RNA polymerase activity//zinc ion binding//heme binding	GO:0030127//GO:0005730	COPII vesicle coat//nucleolus	KOG2365	Uncharacterized membrane protein	UP	0.90239	0.056129	FALSE	-0.021002	0.99796	FALSE	-0.23585	1	blast,frame:1 start:67 end:2859
Cluster-32412.42449	477	--	--	--	--	--	--	--	--	--	--	--	--	--	--	--	--	--	--	--	--	--	DOWN	-1.6815	0.03218	FALSE	-0.42826	0.99796	FALSE	0.8618	1	--
Cluster-32412.42444	1656	--	--	--	--	--	--	--	--	--	--	--	PF08188	Spermatozal protamine family	GO:0035092	sperm chromatin condensation	GO:0003677	DNA binding	GO:0000228	nuclear chromosome	--	--	UP	1.0133	0.48469	FALSE	0.14452	0.99796	FALSE	-0.82048	1	--
Cluster-32412.19902	2832	XP_027233439.1	uncharacterized protein LOC113824871 [Penaeus vannamei]	--	--	--	--	--	--	--	--	--	--	--	--	--	--	--	--	--	--	--	DOWN	-0.94664	0.10877	FALSE	-0.27379	0.99796	FALSE	0.38409	1	blast,frame:-3 start:2830 end:2240
Cluster-32412.3120	2017	XP_027228092.1	zinc finger protein 513-like [Penaeus vannamei]	--	--	--	-	-	-	http://www.genome.jp/dbget-bin/www_bget?ko:-	Q8N8E2	Zinc finger protein 513 OS=Homo sapiens OX=9606 GN=ZNF513 PE=1 SV=2	PF00096//PF14369	Zinc finger, C2H2 type//zinc-ribbon	--	--	GO:0003676//GO:0061630	nucleic acid binding//ubiquitin protein ligase activity	--	--	--	--	DOWN	-2.7361	0.44018	FALSE	0.093336	0.99796	FALSE	2.0773	1	blast,frame:2 start:1151 end:1543
Cluster-32412.43315	2431	--	--	--	--	--	--	--	--	--	--	--	--	--	--	--	--	--	--	--	--	--	DOWN	-1.0664	0.22846	FALSE	-0.39795	0.99796	UP	1.0394	1	--
Cluster-32412.43312	2368	--	--	--	--	--	--	--	--	--	--	--	PF04879	Molybdopterin oxidoreductase Fe4S4 domain	GO:0055114	oxidation-reduction process	GO:0016491	oxidoreductase activity	--	--	--	--	DOWN	-1.5385	0.45241	FALSE	0.013388	0.99796	FALSE	0.56989	1	estscan,start:376 end:441
Cluster-32412.37206	321	XP_026759468.1	uncharacterized protein LOC113518700 [Galleria mellonella]	--	--	--	--	--	--	--	--	--	--	--	--	--	--	--	--	--	--	--	UP	2.1229	0.29665	FALSE	1.7602	0.99796	FALSE	-1.2583	1	blast,frame:1 start:1 end:321
Cluster-32412.37200	2486	--	--	--	--	--	--	--	--	--	--	--	--	--	--	--	--	--	--	--	--	--	FALSE	-0.8245	0.91138	FALSE	0.23443	0.99796	FALSE	-0.54601	1	--
Cluster-32412.37202	331	--	--	--	--	--	--	--	--	--	--	--	--	--	--	--	--	--	--	--	--	--	UP	2.0031	0.035838	FALSE	0.60184	0.99796	FALSE	-0.46244	1	--
Cluster-32412.37203	2719	XP_023719058.1	uncharacterized protein LOC111870767 [Cryptotermes secundus]	--	--	--	-	-	-	http://www.genome.jp/dbget-bin/www_bget?ko:-	--	--	PF00859	CTF/NF-I family transcription modulation region	GO:0006355	regulation of transcription, DNA-templated	GO:0003700	DNA-binding transcription factor activity	GO:0005634//GO:0005667	nucleus//transcription regulator complex	--	--	UP	0.92677	0.13894	FALSE	-0.36314	0.99796	FALSE	-0.75384	1	blast,frame:2 start:665 end:2539
Cluster-32412.36559	908	--	--	--	--	--	--	--	--	--	--	--	--	--	--	--	--	--	--	--	--	--	FALSE	-0.77001	0.98265	FALSE	0.5561	0.99796	FALSE	-1.0263	1	--
Cluster-32412.36551	1951	--	--	--	--	--	--	--	--	--	--	--	PF06667//PF05309	Phage shock protein B//TraE protein	GO:0000746//GO:0006355//GO:0009271	conjugation//regulation of transcription, DNA-templated//phage shock	--	--	--	--	--	--	DOWN	-0.50459	0.44566	FALSE	-0.031725	0.99796	FALSE	0.020005	1	estscan,start:1413 end:1660
Cluster-32412.36557	1573	--	--	--	--	--	--	--	--	--	--	--	--	--	--	--	--	--	--	--	--	--	DOWN	-0.80366	0.41729	FALSE	0.054032	0.99796	FALSE	-0.080975	1	--
Cluster-32412.13722	687	--	--	--	--	--	--	--	--	--	--	--	--	--	--	--	--	--	--	--	--	--	DOWN	-2.2132	0.020324	FALSE	-0.21022	0.99796	FALSE	0.51842	1	--
Cluster-18591.0	703	--	--	--	--	--	--	--	--	--	--	--	--	--	--	--	--	--	--	--	--	--	UP	4.3694	0.45227	FALSE	2.7796	0.99796	DOWN	-4.3199	1	--
Cluster-34006.0	1312	--	--	--	--	--	--	--	--	--	--	--	--	--	--	--	--	--	--	--	--	--	UP	2.7946	0.2191	FALSE	-0.16953	0.99796	FALSE	-0.40057	1	estscan,start:222 end:272
Cluster-32412.53944	429	--	--	--	--	--	--	--	--	--	--	--	--	--	--	--	--	--	--	--	--	--	FALSE	-1.5606	0.88152	DOWN	-3.0289	0.99796	FALSE	-0.31935	1	--
Cluster-55095.0	1747	--	--	--	--	--	--	--	--	--	--	--	--	--	--	--	--	--	--	--	--	--	DOWN	-2.0151	0.49645	FALSE	-0.20191	0.99796	FALSE	0.43442	1	--
Cluster-32412.33009	2641	ROT85235.1	putative neurotrimin-like isoform X3 [Penaeus vannamei]	XM_027377598.1	XM_027377598	PREDICTED: Penaeus vannamei lachesin-like (LOC113824805), mRNA	-	-	-	http://www.genome.jp/dbget-bin/www_bget?ko:-	Q24372	Lachesin OS=Drosophila melanogaster OX=7227 GN=Lac PE=1 SV=2	--	--	--	--	--	--	--	--	--	--	UP	0.55903	0.39367	FALSE	0.17999	0.99796	FALSE	-0.18419	1	blast,frame:2 start:998 end:1303
Cluster-32412.39068	2140	--	--	--	--	--	--	--	--	--	--	--	PF17317	Mating hormone A-factor 1&2	GO:0000750//GO:0007165	pheromone-dependent signal transduction involved in conjugation with cellular fusion//signal transduction	GO:0000772	mating pheromone activity	--	--	--	--	DOWN	-0.61716	0.38516	FALSE	0.33845	0.99796	FALSE	0.45735	1	--
Cluster-32412.33002	6081	XP_027215149.1	uncharacterized protein LOC113808021 [Penaeus vannamei]	XM_027359348.1	XM_027359348	PREDICTED: Penaeus vannamei uncharacterized LOC113808021 (LOC113808021), mRNA	K10343	SPSB1_4, SSB1, SSB4	SPRY domain-containing SOCS box protein 1/4	http://www.genome.jp/dbget-bin/www_bget?ko:K10343	A1Z6E0	Protein gustavus OS=Drosophila melanogaster OX=7227 GN=gus PE=1 SV=2	PF00622	SPRY domain	--	--	GO:0005515	protein binding	--	--	KOG3953	SOCS box protein SSB-1, contains SPRY domain	UP	0.67664	0.13091	FALSE	0.1629	0.99796	FALSE	-0.28041	1	blast,frame:-1 start:2652 end:2143
Cluster-32412.39062	1373	--	--	--	--	--	--	--	--	--	--	--	--	--	--	--	--	--	--	--	--	--	DOWN	-0.86192	0.23651	FALSE	0.1744	0.99796	FALSE	0.36089	1	--
Cluster-32412.39063	507	PFH33122.1	hypothetical protein BESB_083210 [Besnoitia besnoiti]	--	--	--	-	-	-	http://www.genome.jp/dbget-bin/www_bget?ko:-	--	--	PF05375	Pacifastin inhibitor (LCMII)	--	--	GO:0030414	peptidase inhibitor activity	--	--	--	--	DOWN	-1.1815	0.033679	DOWN	-1.4738	0.68171	FALSE	0.41687	1	blast,frame:3 start:141 end:296
Cluster-32412.27033	2738	ROT67738.1	putative tetraspanin-1 isoform X2 [Penaeus vannamei]	--	--	--	--	--	--	--	--	--	PF00335	Tetraspanin family	--	--	--	--	GO:0016021	integral component of membrane	--	--	DOWN	-0.66156	0.1986	FALSE	-0.60193	0.99796	FALSE	0.27735	1	blast,frame:3 start:645 end:812
Cluster-32412.27030	819	--	--	--	--	--	--	--	--	--	--	--	--	--	--	--	--	--	--	--	--	--	FALSE	0.10535	0.98265	FALSE	-0.88679	0.99796	FALSE	0.23193	1	estscan,start:734 end:819
Cluster-32412.27031	1338	--	--	--	--	--	--	--	--	--	--	--	--	--	--	--	--	--	--	--	--	--	DOWN	-0.90626	0.19883	FALSE	0.019346	0.99796	FALSE	0.46432	1	--
Cluster-32412.6650	1430	--	--	--	--	--	--	--	--	--	--	--	--	--	--	--	--	--	--	--	--	--	FALSE	0.47127	0.86256	FALSE	-0.52223	0.99796	FALSE	0.30689	1	estscan,start:415 end:628
Cluster-32412.6653	2431	XP_018008924.1	PREDICTED: trypsin-1-like [Hyalella azteca]	--	--	--	-	-	-	http://www.genome.jp/dbget-bin/www_bget?ko:-	P26262	Plasma kallikrein OS=Mus musculus OX=10090 GN=Klkb1 PE=1 SV=2	PF02060//PF00089//PF00779	Slow voltage-gated potassium channel//Trypsin//BTK motif	GO:0006508//GO:0006813//GO:0006811//GO:0035556	proteolysis//potassium ion transport//ion transport//intracellular signal transduction	GO:0004252//GO:0005249	serine-type endopeptidase activity//voltage-gated potassium channel activity	GO:0008076//GO:0016020	voltage-gated potassium channel complex//membrane	--	--	DOWN	-2.4097	0.24251	FALSE	-1.5101	0.99796	FALSE	0.75042	1	blast,frame:3 start:3 end:776
Cluster-32412.38336	3100	ADM45311.1	caspase [Eriocheir sinensis]	--	--	--	K20009	DRONC	caspase Dronc	http://www.genome.jp/dbget-bin/www_bget?ko:K20009	Q9I9L7	Caspase a OS=Danio rerio OX=7955 GN=caspa PE=1 SV=1	--	--	--	--	--	--	--	--	--	--	DOWN	-1.0637	0.14232	DOWN	-0.94248	0.99796	FALSE	-0.12395	1	blast,frame:3 start:606 end:1103|blast,frame:1 start:352 end:1137
Cluster-32412.14802	1157	--	--	--	--	--	--	--	--	--	--	--	--	--	--	--	--	--	--	--	--	--	DOWN	-1.61	0.32615	FALSE	-0.21827	0.99796	FALSE	-0.46942	1	estscan,start:800 end:683; minus strand
Cluster-32412.7386	1518	ROT68533.1	putative L-xylulose reductase [Penaeus vannamei]	--	--	--	K03331	DCXR	L-xylulose reductase	http://www.genome.jp/dbget-bin/www_bget?ko:K03331	Q920P0	L-xylulose reductase OS=Rattus norvegicus OX=10116 GN=Dcxr PE=1 SV=1	PF01370//PF02826	NAD dependent epimerase/dehydratase family//D-isomer specific 2-hydroxyacid dehydrogenase, NAD binding domain	GO:0055114	oxidation-reduction process	GO:0050662//GO:0051287//GO:0003824	obsolete coenzyme binding//NAD binding//catalytic activity	--	--	KOG0725	Reductases with broad range of substrate specificities	DOWN	-0.65995	0.43216	FALSE	-0.78076	0.99796	FALSE	0.13823	1	blast,frame:2 start:2 end:886
Cluster-32412.7382	2248	--	--	--	--	--	--	--	--	--	--	--	--	--	--	--	--	--	--	--	--	--	DOWN	-1.2447	0.10438	FALSE	-1.0115	0.99796	FALSE	-0.13171	1	estscan,start:1970 end:2248
Cluster-32412.42376	1454	--	--	--	--	--	--	--	--	--	--	--	PF01522	Polysaccharide deacetylase	GO:0005975//GO:0006807	carbohydrate metabolic process//nitrogen compound metabolic process	GO:0016810	hydrolase activity, acting on carbon-nitrogen (but not peptide) bonds	--	--	--	--	UP	1.5141	0.062295	FALSE	0.42843	0.99796	FALSE	-0.48916	1	estscan,start:29 end:1037
Cluster-62203.0	610	--	--	--	--	--	--	--	--	--	--	--	--	--	--	--	--	--	--	--	--	--	UP	5.4926	0.010944	FALSE	3.6451	0.99796	FALSE	-0.39126	1	estscan,start:1 end:166
Cluster-32412.35675	1929	--	--	--	--	--	--	--	--	--	--	--	PF07947	YhhN family	--	--	--	--	GO:0016021	integral component of membrane	--	--	DOWN	-0.74115	0.22964	FALSE	0.30417	0.99796	FALSE	0.21923	1	estscan,start:169 end:257
Cluster-11731.0	895	--	--	AB622870.1	AB622870	Scylla serrata DNA, microsatellite: SCY15	--	--	--	--	--	--	--	--	--	--	--	--	--	--	--	--	FALSE	2.6097	0.60909	FALSE	-1.6654	0.99796	FALSE	1.2276	1	--
Cluster-32412.7521	2663	--	--	--	--	--	--	--	--	--	--	--	--	--	--	--	--	--	--	--	--	--	DOWN	-1.0797	0.092469	FALSE	-0.27096	0.99796	FALSE	0.24847	1	estscan,start:2535 end:2606
Cluster-32412.7526	1367	--	--	--	--	--	--	--	--	--	--	--	--	--	--	--	--	--	--	--	--	--	UP	2.4053	0.33029	FALSE	1.0456	0.99796	FALSE	-1.4939	1	estscan,start:74 end:275
Cluster-32412.19403	514	--	--	--	--	--	--	--	--	--	--	--	--	--	--	--	--	--	--	--	--	--	DOWN	-1.486	0.0027113	FALSE	-0.23341	0.99796	UP	0.96072	1	estscan,start:1 end:310
Cluster-7467.0	627	--	--	--	--	--	--	--	--	--	--	--	--	--	--	--	--	--	--	--	--	--	FALSE	-2.149	0.98265	FALSE	-2.329	0.99796	UP	4.0105	1	--
Cluster-32412.19735	393	--	--	--	--	--	--	--	--	--	--	--	PF04006//PF10278	Mpp10 protein//Mediator of RNA pol II transcription subunit 19	GO:0006357//GO:0006364	regulation of transcription by RNA polymerase II//rRNA processing	GO:0003712	transcription coregulator activity	GO:0016592//GO:0034457//GO:0005634//GO:0005732//GO:0005667	mediator complex//Mpp10 complex//nucleus//small nucleolar ribonucleoprotein complex//transcription regulator complex	--	--	FALSE	-0.49539	0.81758	DOWN	-0.97025	0.99796	FALSE	0.079352	1	--
Cluster-32412.45584	3035	--	--	--	--	--	--	--	--	--	--	--	--	--	--	--	--	--	--	--	--	--	DOWN	-0.98424	0.21763	FALSE	-0.28691	0.99796	FALSE	0.17198	1	estscan,start:3035 end:2976; minus strand
Cluster-32412.46105	2348	PSN42920.1	hypothetical protein C0J52_12025 [Blattella germanica]	JX228176.1	JX228176	Scylla paramamosain flotillin-1 gene, complete cds	-	-	-	http://www.genome.jp/dbget-bin/www_bget?ko:-	--	--	--	--	--	--	--	--	--	--	--	--	DOWN	-1.3801	0.25077	FALSE	-0.62669	0.99796	FALSE	0.67663	1	estscan,start:375 end:624
Cluster-25347.0	343	--	--	--	--	--	--	--	--	--	--	--	--	--	--	--	--	--	--	--	--	--	FALSE	3.3908	0.67485	FALSE	1.7433	0.99796	DOWN	-4.3097	1	--
Cluster-40721.0	2143	BAO20841.1	RNA polymerase II largest subunit, partial [Procambarus clarkii]	XM_001963343.2	XM_001963343	Drosophila ananassae uncharacterized protein (Dana\GF20366), mRNA	K03006	RPB1, POLR2A	DNA-directed RNA polymerase II subunit RPB1	http://www.genome.jp/dbget-bin/www_bget?ko:K03006	P04052	DNA-directed RNA polymerase II subunit RPB1 OS=Drosophila melanogaster OX=7227 GN=RpII215 PE=3 SV=4	PF05001//PF04992//PF04990//PF06751//PF04998	RNA polymerase Rpb1 C-terminal repeat//RNA polymerase Rpb1, domain 6//RNA polymerase Rpb1, domain 7//Ethanolamine ammonia lyase large subunit (EutB)//RNA polymerase Rpb1, domain 5	GO:0006351//GO:0006366//GO:0006520//GO:0006144//GO:0006206	transcription, DNA-templated//transcription by RNA polymerase II//cellular amino acid metabolic process//purine nucleobase metabolic process//pyrimidine nucleobase metabolic process	GO:0003899//GO:0003677//GO:0008851	DNA-directed 5'-3' RNA polymerase activity//DNA binding//ethanolamine ammonia-lyase activity	GO:0005665//GO:0005730//GO:0009350	RNA polymerase II, core complex//nucleolus//ethanolamine ammonia-lyase complex	KOG0260	RNA polymerase II, large subunit	UP	2.2589	0.03245	FALSE	0.094226	0.99796	FALSE	0.30761	1	blast,frame:-3 start:2141 end:3
Cluster-32412.33787	481	--	--	--	--	--	--	--	--	--	--	--	PF10717	Occlusion-derived virus envelope protein ODV-E18	--	--	--	--	GO:0019031	viral envelope	--	--	DOWN	-1.5919	0.018356	FALSE	-0.007592	0.99796	FALSE	0.67441	1	estscan,start:1 end:62
Cluster-48855.0	691	--	--	--	--	--	--	--	--	--	--	--	--	--	--	--	--	--	--	--	--	--	UP	4.6095	0.32125	FALSE	3.2631	0.99796	FALSE	-2.1382	1	estscan,start:225 end:554
Cluster-32412.1169	579	--	--	--	--	--	--	--	--	--	--	--	--	--	--	--	--	--	--	--	--	--	UP	2.1045	0.28431	FALSE	1.3244	0.99796	FALSE	-0.59719	1	--
Cluster-32412.44644	508	--	--	--	--	--	--	--	--	--	--	--	--	--	--	--	--	--	--	--	--	--	DOWN	-2.0145	0.47153	FALSE	0.068543	0.99796	FALSE	1.3269	1	--
Cluster-53489.0	918	--	--	--	--	--	--	--	--	--	--	--	--	--	--	--	--	--	--	--	--	--	DOWN	-2.1075	0.2275	FALSE	-1.3407	0.99796	FALSE	0.12646	1	--
Cluster-42341.0	604	--	--	XM_027366973.1	XM_027366973	PREDICTED: Penaeus vannamei mesoderm induction early response protein 1-like (LOC113814907), mRNA	--	--	--	--	--	--	--	--	--	--	--	--	--	--	--	--	DOWN	-1.5631	0.32643	FALSE	-0.093713	0.99796	FALSE	0.64746	1	--
Cluster-32412.27794	2836	XP_027229686.1	mediator of DNA damage checkpoint protein 1-like [Penaeus vannamei]	--	--	--	K20780	MDC1	mediator of DNA damage checkpoint protein 1	http://www.genome.jp/dbget-bin/www_bget?ko:K20780	Q5TM68	Mediator of DNA damage checkpoint protein 1 OS=Macaca mulatta OX=9544 GN=MDC1 PE=3 SV=1	PF02072//PF15088	Prepro-orexin//NADH dehydrogenase [ubiquinone] 1 subunit C1, mitochondrial	GO:0007218//GO:0007631	neuropeptide signaling pathway//feeding behavior	--	--	GO:0005747//GO:0005739	mitochondrial respiratory chain complex I//mitochondrion	KOG2043	Signaling protein SWIFT and related BRCT domain proteins	FALSE	0.092204	0.98265	FALSE	0.36543	0.99796	UP	1.0386	1	blast,frame:2 start:683 end:1198
Cluster-32412.15852	2510	XP_027224894.1	outer dense fiber protein 2-like [Penaeus vannamei]	--	--	--	-	-	-	http://www.genome.jp/dbget-bin/www_bget?ko:-	G5E861	Sodium channel and clathrin linker 1 OS=Mus musculus OX=10090 GN=Sclt1 PE=1 SV=1	--	--	--	--	--	--	--	--	--	--	UP	0.74258	0.39553	FALSE	0.47716	0.99796	FALSE	-0.41187	1	blast,frame:2 start:161 end:2002
Cluster-32412.33560	816	XP_027217973.1	peptidyl-prolyl cis-trans isomerase FKBP2-like [Penaeus vannamei]	XM_002590026.1	XM_002590026	Branchiostoma floridae hypothetical protein, mRNA	K09569	FKBP2	FK506-binding protein 2	http://www.genome.jp/dbget-bin/www_bget?ko:K09569	P26885	Peptidyl-prolyl cis-trans isomerase FKBP2 OS=Homo sapiens OX=9606 GN=FKBP2 PE=1 SV=2	PF04568//PF00254	Mitochondrial ATPase inhibitor, IATP//FKBP-type peptidyl-prolyl cis-trans isomerase	GO:0032780	negative regulation of ATPase activity	GO:0003755//GO:0042030	peptidyl-prolyl cis-trans isomerase activity//ATPase inhibitor activity	GO:0005739	mitochondrion	KOG0549	FKBP-type peptidyl-prolyl cis-trans isomerase	UP	1.6327	0.0092104	FALSE	-0.042918	0.99796	FALSE	-0.60178	1	blast,frame:-3 start:814 end:476|blast,frame:-2 start:449 end:201
Cluster-40316.0	1199	RUS81792.1	hypothetical protein EGW08_010429 [Elysia chlorotica]	--	--	--	-	-	-	http://www.genome.jp/dbget-bin/www_bget?ko:-	--	--	--	--	--	--	--	--	--	--	--	--	FALSE	0.95405	0.98265	FALSE	-0.37274	0.99796	DOWN	-3.1626	1	--
Cluster-32412.26108	752	--	--	--	--	--	--	--	--	--	--	--	--	--	--	--	--	--	--	--	--	--	FALSE	-2.8006	NA	FALSE	-1.1265	0.99796	UP	3.5296	3.3857e-07	--
Cluster-25173.0	699	--	--	--	--	--	--	--	--	--	--	--	PF06116	Transcriptional activator RinB	GO:0006355	regulation of transcription, DNA-templated	--	--	--	--	--	--	FALSE	2.9187	0.98265	UP	4.7779	0.99796	FALSE	0.57601	1	estscan,start:1 end:95
Cluster-41967.0	476	--	--	--	--	--	--	--	--	--	--	--	--	--	--	--	--	--	--	--	--	--	FALSE	0.58844	0.98265	FALSE	2.5914	0.99796	FALSE	-2.4311	1	--
Cluster-32412.23057	3391	--	--	FJ439621.1	FJ439621	Scylla serrata clone SSF21 microsatellite sequence	--	--	--	--	--	--	PF13994	PgaD-like protein	GO:0043709	cell adhesion involved in single-species biofilm formation	--	--	--	--	--	--	DOWN	-1.0689	0.0010684	FALSE	-0.34342	0.99796	UP	0.6007	1	estscan,start:2324 end:2406
Cluster-32412.23050	3895	XP_027230038.1	zinc finger X-linked protein ZXDA-like isoform X2 [Penaeus vannamei]	XM_027374236.1	XM_027374236	PREDICTED: Penaeus vannamei zinc finger X-linked protein ZXDA-like (LOC113821714), transcript variant X1, mRNA	K19495	JAZF1	juxtaposed with another zinc finger protein 1	http://www.genome.jp/dbget-bin/www_bget?ko:K19495	Q80ZQ5	Juxtaposed with another zinc finger protein 1 OS=Mus musculus OX=10090 GN=Jazf1 PE=1 SV=2	PF00382	Transcription factor TFIIB repeat	--	--	GO:0017025	TBP-class protein binding	--	--	KOG4124	Putative transcriptional repressor regulating G2/M transition	UP	0.59621	0.31491	FALSE	0.51844	0.99796	FALSE	-0.0012284	1	blast,frame:2 start:1547 end:2707
Cluster-32412.23051	707	XP_021353959.1	mucin-2-like [Mizuhopecten yessoensis]	--	--	--	--	--	--	--	--	--	PF08057	Erythromycin resistance leader peptide	GO:0046677	response to antibiotic	--	--	--	--	--	--	UP	0.95213	0.38221	FALSE	1.0063	0.99796	FALSE	0.21263	1	--
Cluster-32412.23052	8057	XP_027212310.1	kelch-like protein diablo [Penaeus vannamei]	XM_027356509.1	XM_027356509	PREDICTED: Penaeus vannamei kelch-like protein diablo (LOC113805509), mRNA	K10457	KLHL20, KLEIP	kelch-like protein 20	http://www.genome.jp/dbget-bin/www_bget?ko:K10457	B0WWP2	Kelch-like protein diablo OS=Culex quinquefasciatus OX=7176 GN=dbo PE=3 SV=2	PF08597//PF01344//PF05096//PF00651//PF07646//PF02123	Translation initiation factor eIF3 subunit//Kelch motif//Glutamine cyclotransferase//BTB/POZ domain//Kelch motif//Viral RNA-directed RNA-polymerase	GO:0006144//GO:0006351//GO:0017186//GO:0006446	purine nucleobase metabolic process//transcription, DNA-templated//peptidyl-pyroglutamic acid biosynthetic process, using glutaminyl-peptide cyclotransferase//regulation of translational initiation	GO:0005515//GO:0003968//GO:0003723//GO:0016603//GO:0003743	protein binding//RNA-directed 5'-3' RNA polymerase activity//RNA binding//glutaminyl-peptide cyclotransferase activity//translation initiation factor activity	GO:0005737//GO:0005840//GO:0031379//GO:0005852	cytoplasm//ribosome//RNA-directed RNA polymerase complex//eukaryotic translation initiation factor 3 complex	KOG4441	Proteins containing BTB/POZ and Kelch domains, involved in regulatory/signal transduction processes	DOWN	-0.81881	0.099903	FALSE	-0.060147	0.99796	FALSE	0.098759	1	blast,frame:1 start:382 end:2310
Cluster-45776.0	568	--	--	--	--	--	--	--	--	--	--	--	--	--	--	--	--	--	--	--	--	--	FALSE	1.894	0.68569	FALSE	-2.9937	0.99796	FALSE	-1.0117	1	--
Cluster-59471.0	1168	--	--	--	--	--	--	--	--	--	--	--	PF11807//PF09773//PF06783	Mycotoxin biosynthesis protein UstYa//Meckelin (Transmembrane protein 67)//Uncharacterised protein family (UPF0239)	GO:0043386//GO:0010826//GO:0060271	mycotoxin biosynthetic process//negative regulation of centrosome duplication//cilium assembly	--	--	GO:0016021//GO:0036038	integral component of membrane//MKS complex	--	--	FALSE	0.68813	0.98265	FALSE	2.385	0.99796	UP	4.478	0.99661	estscan,start:614 end:1022
Cluster-32412.22903	337	--	--	--	--	--	--	--	--	--	--	--	--	--	--	--	--	--	--	--	--	--	FALSE	-0.56677	0.98265	FALSE	0.81698	0.99796	FALSE	-0.36307	1	estscan,start:81 end:1; minus strand
Cluster-32412.22905	330	--	--	--	--	--	--	--	--	--	--	--	--	--	--	--	--	--	--	--	--	--	FALSE	-0.85589	0.91601	FALSE	0.38926	0.99796	FALSE	-0.20348	1	--
Cluster-32412.22907	2850	ROT62381.1	putative beta-1-syntrophin [Penaeus vannamei]	--	--	--	-	-	-	http://www.genome.jp/dbget-bin/www_bget?ko:-	Q61235	Beta-2-syntrophin OS=Mus musculus OX=10090 GN=Sntb2 PE=1 SV=2	PF02166//PF01729	Androgen receptor//Quinolinate phosphoribosyl transferase, C-terminal domain	GO:0030521//GO:0046497//GO:0009435//GO:0006355//GO:0007165	androgen receptor signaling pathway//nicotinate nucleotide metabolic process//NAD biosynthetic process//regulation of transcription, DNA-templated//signal transduction	GO:0004879//GO:0003677//GO:0005496//GO:0004514	nuclear receptor activity//DNA binding//steroid binding//nicotinate-nucleotide diphosphorylase (carboxylating) activity	GO:0005634	nucleus	KOG3551	Syntrophins (type beta)	UP	1.0987	0.082394	FALSE	0.2669	0.99796	FALSE	-0.32712	1	estscan,start:1743 end:1; minus strand
Cluster-35550.0	352	--	--	--	--	--	--	--	--	--	--	--	--	--	--	--	--	--	--	--	--	--	DOWN	-3.6833	0.4845	FALSE	-0.33286	0.99796	FALSE	2.4534	1	estscan,start:1 end:163
Cluster-32935.0	1417	--	--	--	--	--	--	--	--	--	--	--	--	--	--	--	--	--	--	--	--	--	UP	2.4663	0.42622	FALSE	1.3346	0.99796	FALSE	-0.56488	1	--
Cluster-11153.0	839	--	--	--	--	--	--	--	--	--	--	--	--	--	--	--	--	--	--	--	--	--	UP	4.1873	0.30424	FALSE	0.81373	0.99796	FALSE	0.51753	1	estscan,start:839 end:647; minus strand
Cluster-22243.0	1245	--	--	--	--	--	--	--	--	--	--	--	--	--	--	--	--	--	--	--	--	--	UP	2.5869	0.50174	FALSE	0.85747	0.99796	FALSE	-1.2499	1	estscan,start:131 end:1; minus strand
Cluster-32412.28999	1083	--	--	--	--	--	--	--	--	--	--	--	--	--	--	--	--	--	--	--	--	--	FALSE	1.2395	0.69184	FALSE	-0.82933	0.99796	FALSE	0.3397	1	--
Cluster-32412.28992	401	--	--	JN415099.1	JN415099	Scylla paramamosain clone QX04 microsatellite sequence	--	--	--	--	--	--	PF04995	Heme exporter protein D (CcmD)	GO:0015886//GO:0017004	heme transport//cytochrome complex assembly	--	--	GO:0016021	integral component of membrane	--	--	DOWN	-1.2436	0.1706	FALSE	-0.91782	0.99796	FALSE	0.50302	1	--
Cluster-32412.49595	1816	XP_026464435.1	uncharacterized protein LOC113367020 [Ctenocephalides felis]	--	--	--	-	-	-	http://www.genome.jp/dbget-bin/www_bget?ko:-	Q9NW07	Zinc finger protein 358 OS=Homo sapiens OX=9606 GN=ZNF358 PE=1 SV=2	PF06459//PF04216//PF06495//PF04006//PF00096//PF01770//PF02724	Ryanodine Receptor TM 4-6//Protein involved in formate dehydrogenase formation//Fruit fly transformer protein//Mpp10 protein//Zinc finger, C2H2 type//Reduced folate carrier//CDC45-like protein	GO:0046660//GO:0006816//GO:0006270//GO:0006874//GO:0006364//GO:0006397//GO:0051180	female sex differentiation//calcium ion transport//DNA replication initiation//cellular calcium ion homeostasis//rRNA processing//mRNA processing//vitamin transport	GO:0005219//GO:0003676//GO:0090482	ryanodine-sensitive calcium-release channel activity//nucleic acid binding//vitamin transmembrane transporter activity	GO:0005737//GO:0005622//GO:0042025//GO:0005732//GO:0016021//GO:0034457//GO:0005634	cytoplasm//intracellular//host cell nucleus//small nucleolar ribonucleoprotein complex//integral component of membrane//Mpp10 complex//nucleus	--	--	UP	1.5698	0.4242	FALSE	0.32327	0.99796	FALSE	-0.97709	1	blast,frame:2 start:1289 end:1762
Cluster-32412.49593	1063	--	--	--	--	--	--	--	--	--	--	--	--	--	--	--	--	--	--	--	--	--	FALSE	-0.35507	0.98265	FALSE	0.18387	0.99796	FALSE	-0.432	1	estscan,start:594 end:520; minus strand
Cluster-30619.0	713	--	--	--	--	--	--	--	--	--	--	--	--	--	--	--	--	--	--	--	--	--	FALSE	3.9134	0.70327	FALSE	2.2633	0.99796	FALSE	1.8883	1	--
Cluster-61931.0	1613	--	--	--	--	--	--	--	--	--	--	--	PF01369	Sec7 domain	GO:0043087//GO:0032012	regulation of GTPase activity//regulation of ARF protein signal transduction	GO:0005086	ARF guanyl-nucleotide exchange factor activity	--	--	--	--	UP	3.191	0.089726	FALSE	0.15842	0.99796	FALSE	-1.6175	1	estscan,start:946 end:374; minus strand
Cluster-32412.29648	752	--	--	--	--	--	--	--	--	--	--	--	PF03100	CcmE	GO:0017003//GO:0017004	protein-heme linkage//cytochrome complex assembly	GO:0020037	heme binding	--	--	--	--	DOWN	-1.5482	0.016163	FALSE	0.21468	0.99796	FALSE	0.36914	1	--
Cluster-32412.29646	6864	XP_027220193.1	profilin-like [Penaeus vannamei]	XM_027364392.1	XM_027364392	PREDICTED: Penaeus vannamei profilin-like (LOC113812493), mRNA	K05759	PFN	profilin	http://www.genome.jp/dbget-bin/www_bget?ko:K05759	P25843	Profilin OS=Drosophila melanogaster OX=7227 GN=chic PE=1 SV=1	--	--	--	--	--	--	--	--	KOG1755	Profilin	FALSE	0.27632	0.91895	FALSE	-0.1759	0.99796	FALSE	0.31662	1	blast,frame:-1 start:6864 end:6439
Cluster-32412.29643	1505	--	--	--	--	--	--	--	--	--	--	--	--	--	--	--	--	--	--	--	--	--	DOWN	-0.56389	0.3758	FALSE	-0.089417	0.99796	FALSE	-0.091136	1	--
Cluster-32412.16254	817	BAU19444.1	serine racemase [Penaeus monodon]	--	--	--	K12235	SRR	serine racemase	http://www.genome.jp/dbget-bin/www_bget?ko:K12235	Q54HH2	Probable serine racemase OS=Dictyostelium discoideum OX=44689 GN=srr PE=3 SV=1	--	--	--	--	--	--	--	--	KOG1251	Serine racemase	FALSE	0.50312	0.98265	FALSE	-0.99539	0.99796	FALSE	0.18823	1	blast,frame:1 start:1 end:438
Cluster-16801.0	499	--	--	--	--	--	--	--	--	--	--	--	PF04618	HD-ZIP protein N terminus	--	--	--	--	GO:0005634	nucleus	--	--	UP	4.226	0.49271	FALSE	0.83211	0.99796	DOWN	-4.1785	1	--
Cluster-299.0	686	--	--	--	--	--	--	--	--	--	--	--	--	--	--	--	--	--	--	--	--	--	UP	5.1058	0.41153	FALSE	NA	NA	FALSE	-4.0848	1	--
Cluster-16504.0	362	--	--	--	--	--	--	--	--	--	--	--	--	--	--	--	--	--	--	--	--	--	FALSE	2.5076	0.98265	FALSE	NA	NA	FALSE	2.7107	1	--
Cluster-2308.0	383	--	--	--	--	--	--	--	--	--	--	--	--	--	--	--	--	--	--	--	--	--	FALSE	-0.21024	0.99909	FALSE	-3.2587	0.99796	FALSE	1.6098	1	estscan,start:183 end:1; minus strand
Cluster-32412.56521	2151	PIK58788.1	putative RNA-directed DNA polymerase from mobile element jockey-like [Apostichopus japonicus]	--	--	--	-	-	-	http://www.genome.jp/dbget-bin/www_bget?ko:-	--	--	PF12905//PF05366//PF08587	Endo-alpha-N-acetylgalactosaminidase//Sarcolipin//Ubiquitin associated domain (UBA)	GO:0009069//GO:0016310	serine family amino acid metabolic process//phosphorylation	GO:0004674//GO:0030234//GO:0033926	protein serine/threonine kinase activity//enzyme regulator activity//glycopeptide alpha-N-acetylgalactosaminidase activity	GO:0016020	membrane	--	--	UP	3.6606	0.055644	FALSE	3.2665	0.99796	FALSE	0.50901	NA	blast,frame:2 start:1247 end:1588
Cluster-51001.0	830	--	--	--	--	--	--	--	--	--	--	--	--	--	--	--	--	--	--	--	--	--	UP	4.3724	2.4819e-06	FALSE	1.0475	0.99796	FALSE	-1.0064	1	--
Cluster-32412.11295	707	PNF23340.1	hypothetical protein B7P43_G15084, partial [Cryptotermes secundus]	--	--	--	-	-	-	http://www.genome.jp/dbget-bin/www_bget?ko:-	--	--	--	--	--	--	--	--	--	--	--	--	DOWN	-2.515	0.15908	FALSE	-0.24861	0.99796	FALSE	1.9714	1	blast,frame:3 start:3 end:242|blast,frame:2 start:188 end:448
Cluster-32412.13678	1664	--	--	--	--	--	--	--	--	--	--	--	--	--	--	--	--	--	--	--	--	--	DOWN	-1.7625	0.37456	FALSE	-0.57039	0.99796	FALSE	0.85048	1	--
Cluster-32412.13677	4942	XP_027216014.1	uncharacterized protein LOC113808737 [Penaeus vannamei]	--	--	--	-	-	-	http://www.genome.jp/dbget-bin/www_bget?ko:-	--	--	PF00435//PF07926	Spectrin repeat//TPR/MLP1/MLP2-like protein	GO:0006606	protein import into nucleus	GO:0005515	protein binding	--	--	--	--	FALSE	0.65078	0.82639	UP	1.1074	0.99796	FALSE	-0.33698	1	blast,frame:3 start:3 end:2627
Cluster-32412.13675	857	--	--	--	--	--	--	--	--	--	--	--	PF12567//PF03608//PF10272	Leukocyte receptor CD45//PTS system enzyme II sorbitol-specific factor//Putative transmembrane protein precursor	GO:0016567//GO:0009401//GO:0006470//GO:0050852//GO:0006570	protein ubiquitination//phosphoenolpyruvate-dependent sugar phosphotransferase system//protein dephosphorylation//T cell receptor signaling pathway//tyrosine metabolic process	GO:0004725//GO:0061630	protein tyrosine phosphatase activity//ubiquitin protein ligase activity	GO:0016021	integral component of membrane	--	--	DOWN	-2.3608	0.010227	FALSE	-0.68568	0.99796	FALSE	-0.55759	1	estscan,start:1 end:699
Cluster-32412.17719	1562	--	--	--	--	--	--	--	--	--	--	--	PF03840	Preprotein translocase SecG subunit	GO:0015031//GO:0009306	protein transport//protein secretion	GO:0015450	P-P-bond-hydrolysis-driven protein transmembrane transporter activity	GO:0016021//GO:0009941	integral component of membrane//chloroplast envelope	--	--	DOWN	-0.92355	0.18827	FALSE	0.049414	0.99796	FALSE	0.25407	1	estscan,start:400 end:341; minus strand
Cluster-32412.39492	2399	XP_027219887.1	uncharacterized protein LOC113812229 [Penaeus vannamei]	--	--	--	-	-	-	http://www.genome.jp/dbget-bin/www_bget?ko:-	P96060	2-aminoethylphosphonate--pyruvate transaminase OS=Salmonella typhimurium (strain LT2 / SGSC1412 / ATCC 700720) OX=99287 GN=phnW PE=1 SV=1	PF10185	Chaperone for wingless signalling and trafficking of LDL receptor	GO:0006457	protein folding	--	--	--	--	--	--	DOWN	-1.2834	0.33813	DOWN	-1.3792	0.99796	FALSE	0.83022	1	blast,frame:-1 start:1313 end:1050|blast,frame:-3 start:852 end:550
Cluster-32412.35810	1136	--	--	--	--	--	--	--	--	--	--	--	--	--	--	--	--	--	--	--	--	--	FALSE	-0.28883	0.98265	DOWN	-1.4388	0.99796	FALSE	0.3435	1	estscan,start:71 end:163
Cluster-32412.17713	1817	XP_027236770.1	uncharacterized protein LOC113828029 isoform X1 [Penaeus vannamei]	--	--	--	--	--	--	--	--	--	PF00036//PF13405	EF hand//EF-hand domain	--	--	GO:0005509	calcium ion binding	--	--	--	--	FALSE	0.76126	0.67813	FALSE	-0.36432	0.99796	UP	1.5301	1	blast,frame:-1 start:1310 end:828
Cluster-32412.41040	3394	XP_027238576.1	double C2-like domain-containing protein beta [Penaeus vannamei]	XM_027382775.1	XM_027382775	PREDICTED: Penaeus vannamei double C2-like domain-containing protein beta (LOC113829579), mRNA	K19917	DOC2B	double C2-like domain-containing protein beta	http://www.genome.jp/dbget-bin/www_bget?ko:K19917	P70169	Double C2-like domain-containing protein beta OS=Mus musculus OX=10090 GN=Doc2b PE=1 SV=2	PF05715//PF01363	Piccolo Zn-finger//FYVE zinc finger	--	--	GO:0046872	metal ion binding	GO:0045202	synapse	KOG1028	Ca2+-dependent phospholipid-binding protein Synaptotagmin, required for synaptic vesicle and secretory granule exocytosis	UP	1.0387	0.099613	FALSE	0.50975	0.99796	FALSE	-0.24292	1	blast,frame:2 start:2 end:2596
Cluster-32412.41044	3355	XP_027208680.1	mitogen-activated protein kinase kinase kinase 10-like [Penaeus vannamei]	XM_027352879.1	XM_027352879	PREDICTED: Penaeus vannamei mitogen-activated protein kinase kinase kinase 10-like (LOC113802322), mRNA	K04417	MAP3K9, MLK1	mitogen-activated protein kinase kinase kinase 9	http://www.genome.jp/dbget-bin/www_bget?ko:K04417	--	--	--	--	--	--	--	--	--	--	--	--	UP	1.2433	0.00036483	FALSE	0.41217	0.99796	DOWN	-0.7895	1	blast,frame:3 start:429 end:2171
Cluster-32412.34249	5418	--	--	--	--	--	--	--	--	--	--	--	PF06658	Protein of unknown function (DUF1168)	--	--	GO:0003725	double-stranded RNA binding	--	--	--	--	UP	1.0352	0.1978	FALSE	-0.059585	0.99796	FALSE	-0.4921	1	estscan,start:4982 end:4665; minus strand
Cluster-32412.44065	1157	--	--	--	--	--	--	--	--	--	--	--	--	--	--	--	--	--	--	--	--	--	DOWN	-0.80696	0.38449	FALSE	-0.11509	0.99796	FALSE	0.53847	1	estscan,start:1057 end:1157
Cluster-32412.17601	5297	ARK36624.1	G-protein coupled receptor GRL101 [Sagmariasus verreauxi]	XM_027366791.1	XM_027366791	PREDICTED: Penaeus vannamei G-protein coupled receptor GRL101-like (LOC113814734), partial mRNA	-	-	-	http://www.genome.jp/dbget-bin/www_bget?ko:-	P46023	G-protein coupled receptor GRL101 OS=Lymnaea stagnalis OX=6523 PE=2 SV=1	PF00001//PF00560//PF00057//PF13855//PF13853	7 transmembrane receptor (rhodopsin family)//Leucine Rich Repeat//Low-density lipoprotein receptor domain class A//Leucine rich repeat//Olfactory receptor	GO:0007187//GO:0007186//GO:0007608	G protein-coupled receptor signaling pathway, coupled to cyclic nucleotide second messenger//G protein-coupled receptor signaling pathway//sensory perception of smell	GO:0004984//GO:0004930//GO:0005515	olfactory receptor activity//G protein-coupled receptor activity//protein binding	GO:0016021	integral component of membrane	KOG1215	Low-density lipoprotein receptors containing Ca2+-binding EGF-like domains	FALSE	0.25302	0.98265	FALSE	0.47219	0.99796	FALSE	-0.64594	1	estscan,start:5233 end:68; minus strand
Cluster-32412.52507	2189	XP_027214223.1	brain tumor protein-like [Penaeus vannamei]	--	--	--	K11997	TRIM2_3	tripartite motif-containing protein 2/3	http://www.genome.jp/dbget-bin/www_bget?ko:K11997	Q8MQJ9	Brain tumor protein OS=Drosophila melanogaster OX=7227 GN=brat PE=1 SV=2	PF00643//PF16845	B-box zinc finger//Aspartic acid proteinase inhibitor	--	--	GO:0004869//GO:0008270	cysteine-type endopeptidase inhibitor activity//zinc ion binding	--	--	KOG2177	Predicted E3 ubiquitin ligase	UP	1.781	0.012636	FALSE	0.006287	0.99796	FALSE	-0.44789	1	blast,frame:-2 start:1567 end:2
Cluster-442.0	529	--	--	--	--	--	--	--	--	--	--	--	PF00735	Septin	--	--	GO:0005525	GTP binding	--	--	--	--	FALSE	3.2243	0.91895	FALSE	NA	NA	FALSE	1.5026	1	estscan,start:332 end:1; minus strand
Cluster-32412.44060	382	--	--	--	--	--	--	--	--	--	--	--	--	--	--	--	--	--	--	--	--	--	DOWN	-1.1539	0.16923	FALSE	-0.31355	0.99796	FALSE	0.43417	1	estscan,start:346 end:138; minus strand
Cluster-5834.0	978	ARK36623.1	iDMY [Sagmariasus verreauxi]	--	--	--	-	-	-	http://www.genome.jp/dbget-bin/www_bget?ko:-	Q9XWN9	Doublesex- and mab-3-related transcription factor dmd-3 OS=Caenorhabditis elegans OX=6239 GN=dmd-3 PE=2 SV=2	PF00751	DM DNA binding domain	GO:0006355	regulation of transcription, DNA-templated	GO:0043565	sequence-specific DNA binding	--	--	KOG3815	Transcription factor Doublesex	UP	5.5981	0.033834	FALSE	0.83211	0.99796	FALSE	-0.58349	1	blast,frame:-3 start:976 end:2
Cluster-32412.34937	5503	AYD41577.1	thrombospondin-1, partial [Procambarus clarkii]	HM217800.1	HM217800	Scylla paramamosain thrombospondin-like protein-like mRNA, partial sequence	-	-	-	http://www.genome.jp/dbget-bin/www_bget?ko:-	Q9UKP5	A disintegrin and metalloproteinase with thrombospondin motifs 6 OS=Homo sapiens OX=9606 GN=ADAMTS6 PE=2 SV=2	PF01104//PF00424//PF08686//PF01702	Bunyavirus non-structural protein NS-s//REV protein (anti-repression trans-activator protein)//PLAC (protease and lacunin) domain//Queuine tRNA-ribosyltransferase	GO:0006400//GO:0006355//GO:0016032	tRNA modification//regulation of transcription, DNA-templated//viral process	GO:0003700//GO:0016763//GO:0008233	DNA-binding transcription factor activity//transferase activity, transferring pentosyl groups//peptidase activity	GO:0042025//GO:0005667	host cell nucleus//transcription regulator complex	--	--	FALSE	-0.028379	0.99916	FALSE	-0.211	0.99796	DOWN	-0.83087	1	blast,frame:3 start:4614 end:4811
Cluster-32412.28524	3598	XP_027221345.1	cytochrome b ascorbate-dependent protein 3-like isoform X2 [Penaeus vannamei]	XM_027365546.1	XM_027365546	PREDICTED: Penaeus vannamei cytochrome b ascorbate-dependent protein 3-like (LOC113813541), transcript variant X4, mRNA	-	-	-	http://www.genome.jp/dbget-bin/www_bget?ko:-	Q5CZL8	Cytochrome b reductase 1 OS=Xenopus tropicalis OX=8364 GN=cybrd1 PE=2 SV=2	PF03832//PF01770	WSK motif//Reduced folate carrier	GO:0006605//GO:0007165//GO:0051180	protein targeting//signal transduction//vitamin transport	GO:0090482	vitamin transmembrane transporter activity	GO:0016021	integral component of membrane	KOG1619	Cytochrome b	DOWN	-0.62196	0.36574	DOWN	-0.73083	0.99796	FALSE	0.39886	1	blast,frame:-3 start:2795 end:1440
Cluster-32412.28527	850	--	--	--	--	--	--	--	--	--	--	--	--	--	--	--	--	--	--	--	--	--	DOWN	-1.0587	0.14444	FALSE	-0.17225	0.99796	FALSE	-0.29359	1	--
Cluster-32412.28526	1578	--	--	--	--	--	--	--	--	--	--	--	--	--	--	--	--	--	--	--	--	--	DOWN	-1.2041	0.0084656	FALSE	-0.59091	0.99796	FALSE	0.4174	1	estscan,start:1321 end:1495|estscan,start:254 end:80; minus strand
Cluster-32412.28529	2933	XP_027216454.1	serine--tRNA synthetase-like protein Slimp [Penaeus vannamei]	--	--	--	K01875	SARS, serS	seryl-tRNA synthetase	http://www.genome.jp/dbget-bin/www_bget?ko:K01875	Q95T19	Serine--tRNA synthetase-like protein Slimp OS=Drosophila melanogaster OX=7227 GN=Slimp PE=1 SV=1	PF00587//PF01920	tRNA synthetase class II core domain (G, H, P, S and T)//Prefoldin subunit	GO:0006418//GO:0006457	tRNA aminoacylation for protein translation//protein folding	GO:0000166//GO:0005524//GO:0004812//GO:0051082	nucleotide binding//ATP binding//aminoacyl-tRNA ligase activity//unfolded protein binding	GO:0016272	prefoldin complex	--	--	DOWN	-0.88421	0.023964	FALSE	0.093225	0.99796	FALSE	0.25368	1	blast,frame:2 start:911 end:2494
Cluster-28002.0	1614	--	--	--	--	--	--	--	--	--	--	--	--	--	--	--	--	--	--	--	--	--	UP	2.0057	0.12855	FALSE	1.0071	0.99796	FALSE	-0.53819	1	--
Cluster-32412.16557	1983	--	--	--	--	--	--	--	--	--	--	--	--	--	--	--	--	--	--	--	--	--	DOWN	-3.3139	0.00020133	DOWN	-1.8671	0.99796	FALSE	-0.16353	1	--
Cluster-32412.16551	776	--	--	--	--	--	--	--	--	--	--	--	--	--	--	--	--	--	--	--	--	--	DOWN	-1.245	0.070495	FALSE	-0.42824	0.99796	FALSE	0.64326	1	--
Cluster-32412.16559	394	--	--	--	--	--	--	--	--	--	--	--	--	--	--	--	--	--	--	--	--	--	FALSE	0.31781	0.98265	FALSE	-0.59907	0.99796	DOWN	-1.8106	1	--
Cluster-34825.0	1244	--	--	XM_021721957.1	XM_021721957	PREDICTED: Ictidomys tridecemlineatus bromodomain and PHD finger containing 3 (Brpf3), transcript variant X3, mRNA	--	--	--	--	--	--	--	--	--	--	--	--	--	--	--	--	DOWN	-2.5713	0.30424	FALSE	-0.54433	0.99796	FALSE	1.4671	1	estscan,start:1 end:96
Cluster-32412.42768	8172	ROT69201.1	Versican core protein [Penaeus vannamei]	--	--	--	-	-	-	http://www.genome.jp/dbget-bin/www_bget?ko:-	Q25464	Adhesive plaque matrix protein 2 OS=Mytilus galloprovincialis OX=29158 GN=FP2 PE=2 SV=1	--	--	--	--	--	--	--	--	--	--	UP	1.2937	0.041499	FALSE	0.055931	0.99796	FALSE	-0.47041	1	blast,frame:-3 start:8170 end:350
Cluster-32412.42760	3963	--	--	--	--	--	--	--	--	--	--	--	--	--	--	--	--	--	--	--	--	--	DOWN	-0.83346	0.081789	FALSE	-0.17038	0.99796	FALSE	0.15928	1	estscan,start:593 end:842
Cluster-20148.0	674	XP_013082972.1	PREDICTED: putative surface protein SACOL0050 [Biomphalaria glabrata]	--	--	--	K02184	FMN2	formin 2	http://www.genome.jp/dbget-bin/www_bget?ko:K02184	Q54FZ4	Putative uncharacterized protein DDB_G0290521 OS=Dictyostelium discoideum OX=44689 GN=DDB_G0290521 PE=3 SV=2	PF13965//PF11837//PF07846	dsRNA-gated channel SID-1//Domain of unknown function (DUF3357)//Metallothionein family	GO:0005982//GO:0033227//GO:0005985//GO:0015931//GO:0006012	starch metabolic process//dsRNA transport//sucrose metabolic process//nucleobase-containing compound transport//galactose metabolic process	GO:0004564//GO:0051033//GO:0046870//GO:0004575	beta-fructofuranosidase activity//RNA transmembrane transporter activity//cadmium ion binding//sucrose alpha-glucosidase activity	GO:0016021//GO:0017177	integral component of membrane//glucosidase II complex	--	--	UP	5.3689	0.11028	FALSE	0.83211	0.99796	FALSE	-0.74141	1	blast,frame:3 start:78 end:674|blast,frame:1 start:1 end:672|blast,frame:2 start:2 end:673
Cluster-32412.22575	1889	--	--	--	--	--	--	--	--	--	--	--	PF01641	SelR domain	GO:0055114	oxidation-reduction process	GO:0033743	peptide-methionine (R)-S-oxide reductase activity	--	--	--	--	DOWN	-0.77799	0.43838	FALSE	0.081298	0.99796	FALSE	0.34703	1	--
Cluster-32412.35500	1165	XP_012555569.1	PREDICTED: uncharacterized protein LOC105844020 [Hydra vulgaris]	--	--	--	-	-	-	http://www.genome.jp/dbget-bin/www_bget?ko:-	--	--	PF08022	FAD-binding domain	GO:0055114	oxidation-reduction process	GO:0016491	oxidoreductase activity	--	--	--	--	FALSE	0.82674	0.8467	FALSE	-0.29079	0.99796	FALSE	0.2322	1	estscan,start:1138 end:1053; minus strand
Cluster-32412.35502	2352	--	--	--	--	--	--	--	--	--	--	--	--	--	--	--	--	--	--	--	--	--	DOWN	-0.81837	0.059722	FALSE	0.29726	0.99796	FALSE	0.31612	1	--
Cluster-32412.32049	3755	XP_027216322.1	nuclear pore complex protein Nup133-like [Penaeus vannamei]	--	--	--	K14300	NUP133	nuclear pore complex protein Nup133	http://www.genome.jp/dbget-bin/www_bget?ko:K14300	Q8R0G9	Nuclear pore complex protein Nup133 OS=Mus musculus OX=10090 GN=Nup133 PE=1 SV=2	PF08417	Pheophorbide a oxygenase	GO:0055114	oxidation-reduction process	GO:0010277	chlorophyllide a oxygenase [overall] activity	--	--	KOG4121	Nuclear pore complex, Nup133 component (sc Nup133)	UP	0.90167	0.25506	FALSE	0.50868	0.99796	FALSE	-0.57272	1	blast,frame:1 start:3040 end:3666|blast,frame:3 start:42 end:3005
Cluster-32412.32045	1739	--	--	--	--	--	--	--	--	--	--	--	--	--	--	--	--	--	--	--	--	--	DOWN	-1.3557	0.056467	DOWN	-1.1846	0.99796	FALSE	0.50404	1	estscan,start:1739 end:1511; minus strand
Cluster-10959.0	673	--	--	--	--	--	--	--	--	--	--	--	--	--	--	--	--	--	--	--	--	--	UP	3.2553	0.45372	FALSE	-0.038106	0.99796	FALSE	-0.87208	1	--
Cluster-43849.0	1201	XP_027220944.1	cubilin-like isoform X1 [Penaeus vannamei]	--	--	--	K14616	CUBN	cubilin	http://www.genome.jp/dbget-bin/www_bget?ko:K14616	--	--	PF05531//PF01442//PF04513	Nucleopolyhedrovirus P10 protein//Apolipoprotein A1/A4/E domain//Baculovirus polyhedron envelope protein, PEP, C terminus	GO:0042157//GO:0006869	lipoprotein metabolic process//lipid transport	GO:0008289//GO:0005198	lipid binding//structural molecule activity	GO:0019031//GO:0005576//GO:0019028	viral envelope//extracellular region//viral capsid	--	--	FALSE	-0.94419	0.98265	FALSE	0.20985	0.99796	UP	4.2008	0.023608	blast,frame:-2 start:1200 end:289
Cluster-32412.44332	539	--	--	--	--	--	--	--	--	--	--	--	--	--	--	--	--	--	--	--	--	--	DOWN	-0.95305	0.27353	FALSE	-0.85509	0.99796	FALSE	-0.25519	1	--
Cluster-32412.44331	484	--	--	--	--	--	--	--	--	--	--	--	--	--	--	--	--	--	--	--	--	--	DOWN	-1.2385	0.093963	FALSE	-0.69315	0.99796	FALSE	0.88711	1	--
Cluster-32412.44336	6520	XP_018023748.1	PREDICTED: uncharacterized protein LOC108679604 [Hyalella azteca]	XM_027381973.1	XM_027381973	PREDICTED: Penaeus vannamei uncharacterized LOC113828913 (LOC113828913), mRNA	-	-	-	http://www.genome.jp/dbget-bin/www_bget?ko:-	--	--	PF00057//PF03522	Low-density lipoprotein receptor domain class A//Solute carrier family 12	GO:0006811	ion transport	GO:0022857//GO:0005515	transmembrane transporter activity//protein binding	GO:0016020	membrane	--	--	UP	0.71249	0.32199	FALSE	-0.017179	0.99796	FALSE	-0.24614	1	blast,frame:3 start:1710 end:4946
Cluster-32412.34671	1747	--	--	--	--	--	--	--	--	--	--	--	--	--	--	--	--	--	--	--	--	--	DOWN	-1.1279	0.14515	FALSE	-0.29192	0.99796	FALSE	0.29222	1	--
Cluster-32412.34672	3233	--	--	--	--	--	--	--	--	--	--	--	--	--	--	--	--	--	--	--	--	--	DOWN	-0.92323	0.029006	FALSE	-0.1146	0.99796	FALSE	0.35114	1	--
Cluster-32412.34674	1614	ROT78012.1	BRCA1-A complex subunit Abraxa [Penaeus vannamei]	XM_027354460.1	XM_027354460	PREDICTED: Penaeus vannamei BRCA1-A complex subunit Abraxas 1-like (LOC113803654), mRNA	K20774	FAM175A, ABRA1	BRCA1-A complex subunit Abraxas	http://www.genome.jp/dbget-bin/www_bget?ko:K20774	Q6P4W0	BRISC complex subunit Abraxas 2 OS=Xenopus tropicalis OX=8364 GN=abraxas2 PE=2 SV=2	--	--	--	--	--	--	--	--	--	--	UP	1.4156	0.017681	FALSE	0.51378	0.99796	FALSE	-0.70811	1	blast,frame:-1 start:1563 end:49
Cluster-32412.34677	2903	--	--	--	--	--	--	--	--	--	--	--	--	--	--	--	--	--	--	--	--	--	DOWN	-0.55969	0.50357	FALSE	0.12339	0.99796	FALSE	0.55258	1	estscan,start:2122 end:2052; minus strand
Cluster-32412.26221	5478	XP_015435170.1	PREDICTED: tigger transposable element-derived protein 1-like [Dufourea novaeangliae]	XM_019861186.1	XM_019861186	PREDICTED: Hippocampus comes tigger transposable element-derived protein 1-like (LOC109510693), mRNA	-	-	-	http://www.genome.jp/dbget-bin/www_bget?ko:-	Q96MW7	Tigger transposable element-derived protein 1 OS=Homo sapiens OX=9606 GN=TIGD1 PE=1 SV=1	PF03184//PF01195	DDE superfamily endonuclease//Peptidyl-tRNA hydrolase	--	--	GO:0003676//GO:0004045	nucleic acid binding//aminoacyl-tRNA hydrolase activity	--	--	KOG3105	DNA-binding centromere protein B (CENP-B)	DOWN	-0.61968	0.34263	FALSE	0.10145	0.99796	FALSE	0.081703	1	blast,frame:2 start:1082 end:1624
Cluster-32412.26228	334	--	--	--	--	--	--	--	--	--	--	--	PF04188	Mannosyltransferase (PIG-V)	GO:0006506	GPI anchor biosynthetic process	GO:0004584	obsolete dolichyl-phosphate-mannose-glycolipid alpha-mannosyltransferase activity	GO:0000136	alpha-1,6-mannosyltransferase complex	--	--	DOWN	-1.4764	0.21161	FALSE	-0.44705	0.99796	FALSE	0.61789	1	--
Cluster-32412.20695	1763	--	--	--	--	--	--	--	--	--	--	--	PF01496//PF15686//PF04177//PF13965//PF03896//PF04277	V-type ATPase 116kDa subunit family//Lysine-rich CEACAM1 co-isolated protein family//TAP42-like family//dsRNA-gated channel SID-1//Translocon-associated protein (TRAP), alpha subunit//Oxaloacetate decarboxylase, gamma chain	GO:0009966//GO:0043066//GO:0006090//GO:0006560//GO:0015931//GO:0006525//GO:0036376//GO:0043123//GO:0006814//GO:0045766//GO:1902600//GO:0033227	regulation of signal transduction//negative regulation of apoptotic process//pyruvate metabolic process//proline metabolic process//nucleobase-containing compound transport//arginine metabolic process//sodium ion export across plasma membrane//positive regulation of I-kappaB kinase/NF-kappaB signaling//sodium ion transport//positive regulation of angiogenesis//proton transmembrane transport//dsRN…	GO:0008948//GO:0015081//GO:0051033//GO:0015078	oxaloacetate decarboxylase activity//sodium ion transmembrane transporter activity//RNA transmembrane transporter activity//proton transmembrane transporter activity	GO:0033179//GO:0005789//GO:0016021//GO:0016020	proton-transporting V-type ATPase, V0 domain//endoplasmic reticulum membrane//integral component of membrane//membrane	--	--	DOWN	-0.95398	0.085238	FALSE	-0.34396	0.99796	FALSE	0.092537	1	estscan,start:35 end:465
Cluster-32412.39743	1091	--	--	--	--	--	--	--	--	--	--	--	--	--	--	--	--	--	--	--	--	--	DOWN	-0.96009	0.31826	FALSE	-0.68512	0.99796	FALSE	0.47136	1	--
Cluster-32412.39741	1096	XP_027235509.1	CBP80/20-dependent translation initiation factor-like isoform X1 [Penaeus vannamei]	--	--	--	--	--	--	--	--	--	PF01770//PF00973//PF01496//PF07565//PF07163//PF03612//PF12090//PF14721//PF11593//PF02932//PF03153//PF01080	Reduced folate carrier//Paramyxovirus nucleocapsid protein//V-type ATPase 116kDa subunit family//Band 3 cytoplasmic domain//Pex26 protein//Sorbitol phosphotransferase enzyme II N-terminus//Spt20 family//Apoptosis-inducing factor, mitochondrion-associated, C-term//Mediator complex subunit 3 fungal//Neurotransmitter-gated ion-channel transmembrane region//Transcription factor IIA, alpha/beta subuni…	GO:0006811//GO:0051180//GO:1902600//GO:0006367//GO:0016485//GO:0009401//GO:0006357//GO:0006820//GO:0008643//GO:0045046	ion transport//vitamin transport//proton transmembrane transport//transcription initiation from RNA polymerase II promoter//protein processing//phosphoenolpyruvate-dependent sugar phosphotransferase system//regulation of transcription by RNA polymerase II//anion transport//carbohydrate transport//protein import into peroxisome membrane	GO:0090482//GO:0046983//GO:0005198//GO:0003712//GO:0044877//GO:0008509//GO:0004190//GO:0015078//GO:0008982	vitamin transmembrane transporter activity//protein dimerization activity//structural molecule activity//transcription coregulator activity//protein-containing complex binding//anion transmembrane transporter activity//aspartic-type endopeptidase activity//proton transmembrane transporter activity//protein-N(PI)-phosphohistidine-sugar phosphotransferase activity	GO:0005667//GO:0019013//GO:0005672//GO:0009357//GO:0016592//GO:0016021//GO:0000124//GO:0033179//GO:0005779	transcription regulator complex//viral nucleocapsid//transcription factor TFIIA complex//protein-N(PI)-phosphohistidine-sugar phosphotransferase complex//mediator complex//integral component of membrane//SAGA complex//proton-transporting V-type ATPase, V0 domain//integral component of peroxisomal membrane	--	--	FALSE	-0.093854	0.98265	FALSE	-0.60164	0.99796	FALSE	0.34355	1	estscan,start:269 end:1; minus strand
Cluster-32412.3275	1084	ROT69905.1	C-myc promoter-binding protein [Penaeus vannamei]	--	--	--	--	--	--	--	--	--	PF09026//PF01708//PF09507	Centromere protein B dimerisation domain//Geminivirus putative movement protein//DNA polymerase subunit Cdc27	GO:0006260//GO:0046740	DNA replication//transport of virus in host, cell to cell	GO:0003682//GO:0003677	chromatin binding//DNA binding	GO:0005634//GO:0000775//GO:0016021//GO:0043625//GO:0000785	nucleus//chromosome, centromeric region//integral component of membrane//delta DNA polymerase complex//chromatin	--	--	UP	3.5348	0.00032921	FALSE	1.218	0.99796	FALSE	-1.1198	1	blast,frame:-1 start:1084 end:2
Cluster-32412.33342	5663	ROT72447.1	putative mediator of RNA polymerase II transcription subunit 24 isoform X1 [Penaeus vannamei]	--	--	--	K15167	MED24	mediator of RNA polymerase II transcription subunit 24	http://www.genome.jp/dbget-bin/www_bget?ko:K15167	Q2PW47	Mediator of RNA polymerase II transcription subunit 24 OS=Danio rerio OX=7955 GN=med24 PE=2 SV=2	PF04277//PF01186//PF00487//PF11277	Oxaloacetate decarboxylase, gamma chain//Lysyl oxidase//Fatty acid desaturase//Mediator complex subunit 24 N-terminal	GO:0036376//GO:0006090//GO:0006525//GO:0006629//GO:0006560//GO:0055114//GO:0006814	sodium ion export across plasma membrane//pyruvate metabolic process//arginine metabolic process//lipid metabolic process//proline metabolic process//oxidation-reduction process//sodium ion transport	GO:0008948//GO:0005507//GO:0016641//GO:0015081	oxaloacetate decarboxylase activity//copper ion binding//oxidoreductase activity, acting on the CH-NH2 group of donors, oxygen as acceptor//sodium ion transmembrane transporter activity	GO:0016592//GO:0016020	mediator complex//membrane	--	--	DOWN	-0.88579	0.016172	FALSE	-0.25579	0.99796	FALSE	0.42907	1	blast,frame:-3 start:2844 end:2005|blast,frame:-2 start:5404 end:2894
Cluster-32412.2766	1224	--	--	--	--	--	--	--	--	--	--	--	--	--	--	--	--	--	--	--	--	--	UP	2.1872	0.067685	FALSE	-0.39913	0.99796	FALSE	-0.93318	1	estscan,start:102 end:11; minus strand
Cluster-55043.0	1571	--	--	--	--	--	--	--	--	--	--	--	--	--	--	--	--	--	--	--	--	--	FALSE	-0.77966	0.98265	DOWN	-2.2034	0.99796	FALSE	-0.81313	1	--
Cluster-32412.7591	1225	--	--	--	--	--	--	--	--	--	--	--	PF03739	Lipopolysaccharide export system permease LptF/LptG	--	--	--	--	GO:0016021	integral component of membrane	--	--	DOWN	-1.2084	0.36352	FALSE	-0.80819	0.99796	FALSE	0.29018	1	estscan,start:441 end:663
Cluster-32412.27173	334	--	--	--	--	--	--	--	--	--	--	--	--	--	--	--	--	--	--	--	--	--	FALSE	1.4363	0.87217	FALSE	1.0921	0.99796	DOWN	-2.5131	1	--
Cluster-23499.0	1280	--	--	--	--	--	--	--	--	--	--	--	--	--	--	--	--	--	--	--	--	--	UP	2.6159	0.21303	FALSE	0.38509	0.99796	DOWN	-1.8991	1	estscan,start:240 end:557
Cluster-32412.45250	1655	ROT71886.1	hypothetical protein C7M84_009770 [Penaeus vannamei]	--	--	--	-	-	-	http://www.genome.jp/dbget-bin/www_bget?ko:-	P0C026	Nudix hydrolase 24, chloroplastic OS=Arabidopsis thaliana OX=3702 GN=NUDT24 PE=2 SV=1	PF00293	NUDIX domain	--	--	GO:0016787	hydrolase activity	--	--	KOG4313	Thiamine pyrophosphokinase	UP	0.98532	0.36275	FALSE	-0.14454	0.99796	FALSE	0.16052	1	blast,frame:1 start:37 end:1182
Cluster-32412.46134	551	--	--	--	--	--	--	--	--	--	--	--	--	--	--	--	--	--	--	--	--	--	FALSE	1.8759	0.7408	FALSE	-3.9945	0.99796	DOWN	-3.2616	1	estscan,start:275 end:445
Cluster-32412.15035	3610	XP_027237124.1	PHD finger protein 19-like isoform X2 [Penaeus vannamei]	--	--	--	K11485	MTF2, PCL2	polycomb-like protein 2	http://www.genome.jp/dbget-bin/www_bget?ko:K11485	Q02395	Metal-response element-binding transcription factor 2 OS=Mus musculus OX=10090 GN=Mtf2 PE=1 SV=2	--	--	--	--	--	--	--	--	--	--	UP	1.1776	0.055129	FALSE	0.71349	0.99796	DOWN	-0.80594	1	blast,frame:-1 start:2962 end:788
Cluster-32412.49866	1471	--	--	XM_027371996.1	XM_027371996	PREDICTED: Penaeus vannamei protein bric-a-brac 2-like (LOC113819797), mRNA	--	--	--	--	--	--	--	--	--	--	--	--	--	--	--	--	UP	1.8579	0.095493	FALSE	0.6528	0.99796	FALSE	-0.93781	1	estscan,start:1326 end:1471
Cluster-55973.0	805	XP_027239217.1	uncharacterized protein LOC113830206 [Penaeus vannamei]	--	--	--	--	--	--	--	--	--	PF04277//PF14820//PF09026	Oxaloacetate decarboxylase, gamma chain//Small proline-rich 2//Centromere protein B dimerisation domain	GO:0006814//GO:0006090//GO:0036376//GO:0006525//GO:0006560	sodium ion transport//pyruvate metabolic process//sodium ion export across plasma membrane//arginine metabolic process//proline metabolic process	GO:0003677//GO:0015081//GO:0008948//GO:0003682	DNA binding//sodium ion transmembrane transporter activity//oxaloacetate decarboxylase activity//chromatin binding	GO:0000785//GO:0016020//GO:0001533//GO:0005634//GO:0000775	chromatin//membrane//cornified envelope//nucleus//chromosome, centromeric region	--	--	UP	1.7327	0.15659	FALSE	-0.1651	0.99796	DOWN	-1.1014	1	blast,frame:3 start:69 end:665
Cluster-26832.0	1114	--	--	--	--	--	--	--	--	--	--	--	--	--	--	--	--	--	--	--	--	--	UP	2.3333	0.49803	FALSE	-0.45399	0.99796	FALSE	-1.2776	1	--
Cluster-6790.0	854	--	--	--	--	--	--	--	--	--	--	--	--	--	--	--	--	--	--	--	--	--	UP	4.2215	0.50348	FALSE	0.83211	0.99796	FALSE	-0.1469	1	estscan,start:384 end:517
Cluster-32412.27956	4615	AJD07838.1	calcineurin subunit A [Eriocheir sinensis]	KP126618.1	KP126618	Eriocheir sinensis calcineurin subunit A (CN-A) mRNA, complete cds	K04348	PPP3C, CNA	serine/threonine-protein phosphatase 2B catalytic subunit	http://www.genome.jp/dbget-bin/www_bget?ko:K04348	Q0G819	Serine/threonine-protein phosphatase 2B catalytic subunit OS=Caenorhabditis elegans OX=6239 GN=tax-6 PE=1 SV=2	--	--	--	--	--	--	--	--	KOG0375	Serine-threonine phosphatase 2B, catalytic subunit	DOWN	-0.64174	0.21315	FALSE	-0.017179	0.99796	FALSE	0.33193	1	estscan,start:2994 end:2623; minus strand
Cluster-32412.27951	1879	ROT66013.1	hypothetical protein C7M84_015989 [Penaeus vannamei]	XM_027371614.1	XM_027371614	PREDICTED: Penaeus vannamei uncharacterized LOC113819376 (LOC113819376), partial mRNA	K03258	EIF4B	translation initiation factor 4B	http://www.genome.jp/dbget-bin/www_bget?ko:K03258	P23588	Eukaryotic translation initiation factor 4B OS=Homo sapiens OX=9606 GN=EIF4B PE=1 SV=2	--	--	--	--	--	--	--	--	KOG0118	FOG: RRM domain	UP	1.7817	2.5376e-06	FALSE	0.083913	0.99796	DOWN	-0.9192	1	blast,frame:-3 start:1205 end:102
Cluster-32412.11726	1882	--	--	JN415099.1	JN415099	Scylla paramamosain clone QX04 microsatellite sequence	--	--	--	--	--	--	--	--	--	--	--	--	--	--	--	--	DOWN	-1.4791	0.48068	FALSE	0.066498	0.99796	FALSE	1.0823	1	--
Cluster-32412.11724	1234	--	--	--	--	--	--	--	--	--	--	--	--	--	--	--	--	--	--	--	--	--	DOWN	-0.87965	0.24894	FALSE	-0.18535	0.99796	FALSE	0.36158	1	estscan,start:1142 end:1234
Cluster-32412.14965	2972	--	--	--	--	--	--	--	--	--	--	--	--	--	--	--	--	--	--	--	--	--	FALSE	-1.3282	0.5199	FALSE	-0.35749	0.99796	FALSE	0.039483	1	--
Cluster-32412.22204	4482	--	--	--	--	--	--	--	--	--	--	--	PF06638	Strabismus protein	GO:0007275	multicellular organism development	--	--	GO:0016021	integral component of membrane	--	--	FALSE	0.46582	0.81768	UP	0.927	0.99796	FALSE	0.0058615	1	estscan,start:3228 end:2961; minus strand
Cluster-32412.22205	1306	--	--	--	--	--	--	--	--	--	--	--	PF01708	Geminivirus putative movement protein	GO:0046740	transport of virus in host, cell to cell	--	--	GO:0016021	integral component of membrane	--	--	DOWN	-0.91724	0.12582	FALSE	-0.16957	0.99796	FALSE	0.26282	1	estscan,start:1125 end:507; minus strand
Cluster-32412.15381	6436	XP_027238749.1	exportin-7-like isoform X3 [Penaeus vannamei]	--	--	--	K18460	XPO7, EXP7	exportin-7	http://www.genome.jp/dbget-bin/www_bget?ko:K18460	Q5ZLT0	Exportin-7 OS=Gallus gallus OX=9031 GN=XPO7 PE=2 SV=1	PF03178	CPSF A subunit region	--	--	GO:0003676	nucleic acid binding	GO:0005634	nucleus	KOG1410	Nuclear transport receptor RanBP16 (importin beta superfamily)	FALSE	-2.3365	0.98265	FALSE	-1.0845	0.99796	FALSE	-21.847	NA	blast,frame:3 start:5475 end:5660|blast,frame:1 start:3781 end:4989|blast,frame:2 start:2069 end:2254
Cluster-32412.15385	1917	--	--	--	--	--	--	--	--	--	--	--	--	--	--	--	--	--	--	--	--	--	DOWN	-1.2627	0.0013816	FALSE	-0.25296	0.99796	FALSE	0.60926	1	--
Cluster-32412.19559	379	--	--	--	--	--	--	--	--	--	--	--	--	--	--	--	--	--	--	--	--	--	DOWN	-2.0674	0.33512	FALSE	0.037617	0.99796	FALSE	-0.24433	1	--
Cluster-32412.9671	754	OWF56563.1	Variable charge X-linked protein 3B [Mizuhopecten yessoensis]	--	--	--	-	-	-	http://www.genome.jp/dbget-bin/www_bget?ko:-	--	--	--	--	--	--	--	--	--	--	--	--	DOWN	-1.2288	0.29119	FALSE	0.11954	0.99796	FALSE	-0.34821	1	blast,frame:-2 start:525 end:223
Cluster-32412.9678	6584	XP_027227675.1	LOW QUALITY PROTEIN: calmodulin-binding transcription activator 2-like [Penaeus vannamei]	XM_027371874.1	XM_027371874	PREDICTED: Penaeus vannamei calmodulin-binding transcription activator 2-like (LOC113819672), mRNA	--	--	--	--	--	--	PF05190//PF02148//PF04618	MutS family domain IV//Zn-finger in ubiquitin-hydrolases and other protein//HD-ZIP protein N terminus	GO:0006298	mismatch repair	GO:0030983//GO:0005524//GO:0008270	mismatched DNA binding//ATP binding//zinc ion binding	GO:0005634	nucleus	--	--	DOWN	-0.65423	0.46852	FALSE	-0.38975	0.99796	FALSE	-0.041514	1	blast,frame:-2 start:1762 end:1397
Cluster-32412.10096	2884	ROT75693.1	hypothetical protein C7M84_005763, partial [Penaeus vannamei]	--	--	--	-	-	-	http://www.genome.jp/dbget-bin/www_bget?ko:-	B2RXR6	Serine/threonine-protein phosphatase 6 regulatory ankyrin repeat subunit B OS=Mus musculus OX=10090 GN=Ankrd44 PE=1 SV=1	PF06446//PF13606//PF00023	Hepcidin//Ankyrin repeat//Ankyrin repeat	GO:0006879	cellular iron ion homeostasis	GO:0005515	protein binding	GO:0005576	extracellular region	--	--	FALSE	0.85864	0.90558	FALSE	-1.1067	0.99796	FALSE	1.1167	1	blast,frame:-2 start:2439 end:1012
Cluster-32412.10094	629	XP_026295829.1	LOW QUALITY PROTEIN: uncharacterized protein LOC724604 [Apis mellifera]	XM_027372756.1	XM_027372756	PREDICTED: Penaeus vannamei zinc finger protein 260-like (LOC113820422), mRNA	-	-	-	http://www.genome.jp/dbget-bin/www_bget?ko:-	Q9UL36	Zinc finger protein 236 OS=Homo sapiens OX=9606 GN=ZNF236 PE=2 SV=2	PF02892//PF01363//PF14369//PF00096//PF01155	BED zinc finger//FYVE zinc finger//zinc-ribbon//Zinc finger, C2H2 type//Hydrogenase/urease nickel incorporation, metallochaperone, hypA	GO:0051604	protein maturation	GO:0003676//GO:0003677//GO:0061630//GO:0016151//GO:0046872	nucleic acid binding//DNA binding//ubiquitin protein ligase activity//nickel cation binding//metal ion binding	--	--	--	--	UP	2.0676	0.00010976	FALSE	0.31353	0.99796	DOWN	-0.80691	1	estscan,start:629 end:245; minus strand
Cluster-32412.10093	760	--	--	--	--	--	--	--	--	--	--	--	PF00191	Annexin	--	--	GO:0005544//GO:0005509	calcium-dependent phospholipid binding//calcium ion binding	--	--	--	--	UP	1.8498	0.094596	FALSE	0.91142	0.99796	FALSE	-0.59768	1	--
Cluster-32412.10091	1928	--	--	--	--	--	--	--	--	--	--	--	PF03395	Poxvirus P4A protein	--	--	GO:0005198	structural molecule activity	GO:0019012	virion	--	--	FALSE	1.301	0.8129	FALSE	-0.35618	0.99796	FALSE	0.34038	1	estscan,start:1647 end:1374; minus strand
Cluster-32412.49003	896	XP_027211539.1	ETS homologous factor-like [Penaeus vannamei]	--	--	--	K17102	EHF	ETS homologous factor	http://www.genome.jp/dbget-bin/www_bget?ko:K17102	Q9NZC4	ETS homologous factor OS=Homo sapiens OX=9606 GN=EHF PE=2 SV=1	PF05887//PF02724//PF00178	Procyclic acidic repetitive protein (PARP)//CDC45-like protein//Ets-domain	GO:0006355//GO:0006270	regulation of transcription, DNA-templated//DNA replication initiation	GO:0043565//GO:0003700	sequence-specific DNA binding//DNA-binding transcription factor activity	GO:0016020//GO:0005667	membrane//transcription regulator complex	KOG3804	Transcription factor NERF and related proteins, contain ETS domain	DOWN	-1.1326	0.2232	DOWN	-1.1923	0.99796	FALSE	-0.22791	1	blast,frame:3 start:3 end:809
Cluster-32412.8785	2011	ROT72563.1	putative formimidoyltransferase-cyclodeaminase-like [Penaeus vannamei]	XM_027362371.1	XM_027362371	PREDICTED: Penaeus vannamei formimidoyltransferase-cyclodeaminase-like (LOC113810735), mRNA	K13990	FTCD	glutamate formiminotransferase / formiminotetrahydrofolate cyclodeaminase [EC:2.1.2.5 4.3.1.4]	http://www.genome.jp/dbget-bin/www_bget?ko:K13990	Q91XD4	Formimidoyltransferase-cyclodeaminase OS=Mus musculus OX=10090 GN=Ftcd PE=1 SV=1	PF04961//PF07837//PF02971	Formiminotransferase-cyclodeaminase//Formiminotransferase domain, N-terminal subdomain//Formiminotransferase domain	GO:0044237	cellular metabolic process	GO:0005542//GO:0003824//GO:0016740	folic acid binding//catalytic activity//transferase activity	--	--	--	--	FALSE	0.29932	0.98265	DOWN	-1.5911	0.99796	FALSE	-0.012076	1	blast,frame:-3 start:1925 end:225
Cluster-32412.8786	2290	--	--	--	--	--	--	--	--	--	--	--	PF05706	Cyclin-dependent kinase inhibitor 3 (CDKN3)	GO:0006570//GO:0006470	tyrosine metabolic process//protein dephosphorylation	GO:0004725//GO:0004721	protein tyrosine phosphatase activity//phosphoprotein phosphatase activity	--	--	--	--	DOWN	-2.2646	0.11657	DOWN	-1.5127	0.99796	FALSE	1.0985	1	--
Cluster-32412.8782	581	XP_027239160.1	protein SYS1 homolog [Penaeus vannamei]	--	--	--	K20318	SYS1	protein SYS1	http://www.genome.jp/dbget-bin/www_bget?ko:K20318	A7S6Y0	Protein SYS1 homolog OS=Nematostella vectensis OX=45351 GN=sys1 PE=3 SV=1	--	--	--	--	--	--	--	--	--	--	UP	0.86864	0.50721	FALSE	0.31878	0.99796	FALSE	-0.32589	1	blast,frame:3 start:66 end:392
Cluster-32412.49837	914	ROT77974.1	hypothetical protein C7M84_003348 [Penaeus vannamei]	--	--	--	--	--	--	--	--	--	PF00471//PF07716	Ribosomal protein L33//Basic region leucine zipper	GO:0006412//GO:0042254//GO:0006355	translation//ribosome biogenesis//regulation of transcription, DNA-templated	GO:0003700//GO:0003735	DNA-binding transcription factor activity//structural constituent of ribosome	GO:0005667//GO:0005840	transcription regulator complex//ribosome	--	--	FALSE	-0.86646	0.7232	DOWN	-1.8563	0.99796	FALSE	-0.16673	1	blast,frame:1 start:97 end:912
Cluster-43660.0	390	--	--	--	--	--	--	--	--	--	--	--	--	--	--	--	--	--	--	--	--	--	FALSE	-1.4207	0.92301	FALSE	-0.74622	0.99796	UP	2.0438	1	--
Cluster-32412.33004	8604	XP_027210233.1	trichohyalin-like [Penaeus vannamei]	XM_027354432.1	XM_027354432	PREDICTED: Penaeus vannamei trichohyalin-like (LOC113803632), mRNA	-	-	-	http://www.genome.jp/dbget-bin/www_bget?ko:-	Q5TF21	Protein SOGA3 OS=Homo sapiens OX=9606 GN=SOGA3 PE=3 SV=1	PF11365//PF00895//PF05493	Protein SOGA//ATP synthase protein 8//ATP synthase subunit H	GO:0015986//GO:0010506//GO:1902600	ATP synthesis coupled proton transport//regulation of autophagy//proton transmembrane transport	GO:0015078	proton transmembrane transporter activity	GO:0033179//GO:0000276//GO:0005615	proton-transporting V-type ATPase, V0 domain//mitochondrial proton-transporting ATP synthase complex, coupling factor F(o)//extracellular space	KOG4787	Uncharacterized conserved protein	FALSE	0.57659	0.98265	FALSE	-0.74508	0.99796	FALSE	0.055244	1	blast,frame:3 start:6615 end:6764|blast,frame:1 start:475 end:6522
Cluster-32412.33005	428	--	--	--	--	--	--	--	--	--	--	--	--	--	--	--	--	--	--	--	--	--	FALSE	-1.3887	0.67293	DOWN	-2.2321	0.99796	FALSE	-0.40315	1	--
Cluster-53267.0	1620	XP_020299099.1	uncharacterized protein LOC109863274 [Pseudomyrmex gracilis]	--	--	--	-	-	-	http://www.genome.jp/dbget-bin/www_bget?ko:-	--	--	--	--	--	--	--	--	--	--	--	--	FALSE	0.55178	0.98265	DOWN	-1.4063	0.99796	FALSE	-0.26721	1	blast,frame:-2 start:1532 end:1239
Cluster-32412.54822	870	--	--	--	--	--	--	--	--	--	--	--	PF15001	AP-5 complex subunit sigma-1	GO:0000724//GO:0016197	double-strand break repair via homologous recombination//endosomal transport	--	--	GO:0030119	AP-type membrane coat adaptor complex	--	--	UP	2.2277	0.056467	FALSE	0.67154	0.99796	FALSE	0.10639	1	--
Cluster-32412.54820	720	--	--	FJ827759.1	FJ827759	Scylla tranquebarica mitochondrion, complete genome	--	--	--	--	--	--	--	--	--	--	--	--	--	--	--	--	UP	1.3925	0.00020133	FALSE	0.074299	0.99796	FALSE	-0.3011	1	--
Cluster-32412.28815	1579	--	--	--	--	--	--	--	--	--	--	--	PF06963	Ferroportin1 (FPN1)	GO:0034755//GO:0006826	iron ion transmembrane transport//iron ion transport	GO:0005381	iron ion transmembrane transporter activity	GO:0016021	integral component of membrane	--	--	DOWN	-0.76664	0.50029	FALSE	0.37241	0.99796	FALSE	0.24169	1	estscan,start:1 end:65
Cluster-32412.28811	2006	--	--	--	--	--	--	--	--	--	--	--	PF00341	PDGF/VEGF domain	GO:0007165//GO:0008283//GO:0040007	signal transduction//cell population proliferation//growth	GO:0008083	growth factor activity	GO:0016020	membrane	--	--	UP	0.69445	0.38686	FALSE	0.53233	0.99796	FALSE	0.30436	1	--
Cluster-32412.28813	1423	--	--	EF672351.1	EF672351	Scylla serrata tropomyosin mRNA, complete cds	--	--	--	--	--	--	--	--	--	--	--	--	--	--	--	--	UP	2.4983	2.4728e-10	FALSE	0.47535	0.99796	FALSE	-0.43733	1	estscan,start:623 end:409; minus strand
Cluster-32412.28819	1621	--	--	--	--	--	--	--	--	--	--	--	PF00514	Armadillo/beta-catenin-like repeat	--	--	GO:0005515	protein binding	--	--	--	--	DOWN	-0.80507	0.08936	FALSE	0.49377	0.99796	FALSE	0.18588	1	estscan,start:212 end:322
Cluster-32412.35670	314	--	--	--	--	--	--	--	--	--	--	--	--	--	--	--	--	--	--	--	--	--	DOWN	-1.6501	0.28111	DOWN	-2.5237	0.99796	FALSE	0.68576	1	estscan,start:126 end:28; minus strand
Cluster-32412.5025	1590	--	--	--	--	--	--	--	--	--	--	--	--	--	--	--	--	--	--	--	--	--	UP	1.4517	0.42101	FALSE	-0.21018	0.99796	FALSE	-0.1365	1	estscan,start:1101 end:103; minus strand
Cluster-37133.0	788	--	--	--	--	--	--	--	--	--	--	--	--	--	--	--	--	--	--	--	--	--	UP	3.5457	0.3266	FALSE	0.85403	0.99796	FALSE	-1.6799	1	estscan,start:414 end:280; minus strand
Cluster-32412.38339	6435	XP_027214268.1	uncharacterized protein LOC113807251 [Penaeus vannamei]	--	--	--	-	-	-	http://www.genome.jp/dbget-bin/www_bget?ko:-	--	--	PF03491//PF01582//PF13676	Serotonin (5-HT) neurotransmitter transporter, N-terminus//TIR domain//TIR domain	GO:0006812//GO:0006836//GO:0007165	cation transport//neurotransmitter transport//signal transduction	GO:0005515//GO:0005335	protein binding//serotonin:sodium symporter activity	GO:0005887	integral component of plasma membrane	--	--	FALSE	0.62115	0.60123	UP	1.1206	0.99796	FALSE	-0.35652	1	blast,frame:3 start:1572 end:2582|blast,frame:1 start:508 end:1293
Cluster-32412.51999	582	--	--	--	--	--	--	--	--	--	--	--	PF10717	Occlusion-derived virus envelope protein ODV-E18	--	--	--	--	GO:0019031	viral envelope	--	--	DOWN	-1.7231	0.141	FALSE	-1.2343	0.99796	UP	1.5454	1	estscan,start:381 end:239; minus strand
Cluster-32412.6657	1943	ROT74791.1	hypothetical protein C7M84_006686 [Penaeus vannamei]	--	--	--	-	-	-	http://www.genome.jp/dbget-bin/www_bget?ko:-	R9UTQ8	L-proline trans-4-hydroxylase OS=Streptomyces griseoviridis OX=45398 PE=1 SV=1	--	--	--	--	--	--	--	--	--	--	FALSE	-0.015309	0.99916	UP	1.8852	0.99796	FALSE	0.46793	1	blast,frame:-2 start:1942 end:923
Cluster-32412.38335	3180	--	--	JX228176.1	JX228176	Scylla paramamosain flotillin-1 gene, complete cds	--	--	--	--	--	--	--	--	--	--	--	--	--	--	--	--	DOWN	-0.70835	0.17517	FALSE	-0.1163	0.99796	FALSE	0.40075	1	estscan,start:1303 end:1235; minus strand
Cluster-32412.44191	2225	--	--	--	--	--	--	--	--	--	--	--	--	--	--	--	--	--	--	--	--	--	FALSE	0.67241	0.91895	FALSE	-0.10535	0.99796	FALSE	0.34678	1	--
Cluster-32412.37125	355	--	--	--	--	--	--	--	--	--	--	--	--	--	--	--	--	--	--	--	--	--	DOWN	-1.0788	0.25204	FALSE	-0.13909	0.99796	FALSE	0.80185	1	estscan,start:355 end:224; minus strand
Cluster-32412.40290	1032	RUS91094.1	hypothetical protein EGW08_001119, partial [Elysia chlorotica]	--	--	--	-	-	-	http://www.genome.jp/dbget-bin/www_bget?ko:-	--	--	--	--	--	--	--	--	--	--	--	--	DOWN	-1.5828	0.16871	FALSE	-0.3843	0.99796	FALSE	-0.093078	1	blast,frame:-3 start:340 end:2
Cluster-54412.0	1257	--	--	--	--	--	--	--	--	--	--	--	PF01529	DHHC palmitoyltransferase	GO:0042967	obsolete acyl-carrier-protein biosynthetic process	GO:0016409	palmitoyltransferase activity	--	--	--	--	UP	2.1525	0.40586	FALSE	1.4651	0.99796	FALSE	-0.416	1	--
Cluster-32412.16854	2168	XP_027210822.1	metalloreductase STEAP4-like [Penaeus vannamei]	--	--	--	K10142	STEAP3, TSAP6	metalloreductase STEAP3	http://www.genome.jp/dbget-bin/www_bget?ko:K10142	Q8CI59	Metalloreductase STEAP3 OS=Mus musculus OX=10090 GN=Steap3 PE=1 SV=1	PF03311	Cornichon protein	GO:0016192	vesicle-mediated transport	--	--	--	--	--	--	FALSE	-0.3096	0.98265	FALSE	-1.4413	0.99796	FALSE	1.1028	1	blast,frame:1 start:1 end:1020
Cluster-32412.16855	1325	--	--	--	--	--	--	--	--	--	--	--	--	--	--	--	--	--	--	--	--	--	FALSE	0.18471	0.98265	FALSE	-0.21306	0.99796	FALSE	1.0975	1	estscan,start:326 end:523
Cluster-32412.7385	394	--	--	--	--	--	--	--	--	--	--	--	PF03419//PF15281	Sporulation factor SpoIIGA//Consortin C-terminus	GO:0042998//GO:0006508//GO:0030436	positive regulation of Golgi to plasma membrane protein transport//proteolysis//asexual sporulation	GO:0004190//GO:0071253	aspartic-type endopeptidase activity//connexin binding	GO:0005802	trans-Golgi network	--	--	DOWN	-2.2594	0.013943	FALSE	-1.0367	0.99796	FALSE	0.73801	1	--
Cluster-26381.0	979	--	--	--	--	--	--	--	--	--	--	--	PF05083	LST-1 protein	GO:0000902//GO:0006955	cell morphogenesis//immune response	--	--	GO:0016020	membrane	--	--	FALSE	2.0036	0.94447	FALSE	3.0437	0.99796	FALSE	-2.6202	1	estscan,start:358 end:786
Cluster-26548.0	2638	XP_027225492.1	uncharacterized protein LOC113817637 [Penaeus vannamei]	XM_027369691.1	XM_027369691	PREDICTED: Penaeus vannamei uncharacterized LOC113817637 (LOC113817637), mRNA	-	-	-	http://www.genome.jp/dbget-bin/www_bget?ko:-	--	--	PF01522//PF01607//PF00057	Polysaccharide deacetylase//Chitin binding Peritrophin-A domain//Low-density lipoprotein receptor domain class A	GO:0005975//GO:0006807	carbohydrate metabolic process//nitrogen compound metabolic process	GO:0016810//GO:0008061//GO:0005515	hydrolase activity, acting on carbon-nitrogen (but not peptide) bonds//chitin binding//protein binding	GO:0005576	extracellular region	--	--	UP	2.9814	0.039596	FALSE	1.5007	0.99796	FALSE	0.030137	1	blast,frame:2 start:2 end:1579
Cluster-32412.38838	723	XP_027207682.1	bifunctional 3'-phosphoadenosine 5'-phosphosulfate synthase-like isoform X4 [Penaeus vannamei]	--	--	--	K13811	PAPSS	3'-phosphoadenosine 5'-phosphosulfate synthase [EC:2.7.7.4 2.7.1.25]	http://www.genome.jp/dbget-bin/www_bget?ko:K13811	Q27128	Bifunctional 3'-phosphoadenosine 5'-phosphosulfate synthase OS=Urechis caupo OX=6431 PE=2 SV=1	PF03193//PF00485//PF01293	RsgA GTPase//Phosphoribulokinase / Uridine kinase family//Phosphoenolpyruvate carboxykinase	GO:0015976//GO:0006099//GO:0006094	carbon utilization//tricarboxylic acid cycle//gluconeogenesis	GO:0016301//GO:0003924//GO:0005524//GO:0005525//GO:0004612	kinase activity//GTPase activity//ATP binding//GTP binding//phosphoenolpyruvate carboxykinase (ATP) activity	--	--	KOG0635	Adenosine 5'-phosphosulfate kinase	UP	0.95112	0.40042	FALSE	0.23729	0.99796	FALSE	-0.10703	1	blast,frame:2 start:2 end:721
Cluster-32412.7770	2720	ROT72846.1	TBC1 domain family member 2B [Penaeus vannamei]	--	--	--	K20166	TBC1D2B	TBC1 domain family member 2B	http://www.genome.jp/dbget-bin/www_bget?ko:K20166	Q3U0J8	TBC1 domain family member 2B OS=Mus musculus OX=10090 GN=Tbc1d2b PE=1 SV=2	PF06005//PF17098	Cell division protein ZapB//WTAP/Mum2p family	GO:0080009//GO:0043093//GO:0090529	mRNA methylation//FtsZ-dependent cytokinesis//cell septum assembly	--	--	GO:0005737//GO:0005634	cytoplasm//nucleus	--	--	UP	1.3121	0.14418	FALSE	0.86524	0.99796	FALSE	-0.047222	1	blast,frame:1 start:1 end:2256
Cluster-32412.7771	2153	--	--	--	--	--	--	--	--	--	--	--	--	--	--	--	--	--	--	--	--	--	DOWN	-1.0969	0.33373	FALSE	0.012846	0.99796	FALSE	0.55831	1	--
Cluster-32412.7775	597	--	--	--	--	--	-	-	-	http://www.genome.jp/dbget-bin/www_bget?ko:-	--	--	--	--	--	--	--	--	--	--	--	--	DOWN	-3.9428	0.012773	FALSE	-1.8869	0.99796	FALSE	0.016259	1	--
Cluster-32412.18454	3863	ROT71659.1	hypothetical protein C7M84_010018 [Penaeus vannamei]	--	--	--	-	-	-	http://www.genome.jp/dbget-bin/www_bget?ko:-	Q9DBB9	Carboxypeptidase N subunit 2 OS=Mus musculus OX=10090 GN=Cpn2 PE=1 SV=2	PF13516//PF00560//PF11789//PF13855//PF00182	Leucine Rich repeat//Leucine Rich Repeat//Zinc-finger of the MIZ type in Nse subunit//Leucine rich repeat//Chitinase class I	GO:0016998//GO:0006032	cell wall macromolecule catabolic process//chitin catabolic process	GO:0005515//GO:0008270//GO:0004568	protein binding//zinc ion binding//chitinase activity	--	--	--	--	DOWN	-0.84037	0.31395	FALSE	-0.47281	0.99796	FALSE	0.19615	1	blast,frame:1 start:64 end:2706
Cluster-32412.18455	2786	--	--	--	--	--	--	--	--	--	--	--	PF03573	outer membrane porin, OprD family	--	--	--	--	GO:0016021	integral component of membrane	--	--	DOWN	-0.69534	0.42004	FALSE	0.10129	0.99796	FALSE	0.18844	1	--
Cluster-7500.0	703	--	--	--	--	--	--	--	--	--	--	--	--	--	--	--	--	--	--	--	--	--	FALSE	-2.3239	0.98265	FALSE	1.2011	0.99796	UP	5.4016	1	estscan,start:462 end:251; minus strand
Cluster-26363.0	1665	--	--	--	--	--	--	--	--	--	--	--	PF09272//PF10541	Hepsin, SRCR domain//Nuclear envelope localisation domain	--	--	GO:0004252//GO:0070008	serine-type endopeptidase activity//serine-type exopeptidase activity	GO:0016021	integral component of membrane	--	--	UP	3.4776	0.078788	FALSE	1.5077	0.99796	FALSE	-0.25741	1	estscan,start:431 end:671
Cluster-33389.1	701	--	--	--	--	--	--	--	--	--	--	--	--	--	--	--	--	--	--	--	--	--	FALSE	-1.041	0.98265	DOWN	-4.4116	0.99796	FALSE	-0.32607	1	estscan,start:1 end:305
Cluster-47657.0	691	--	--	LT594510.1	LT594510	Plasmodium ovale genome assembly, chromosome: 6	--	--	--	--	--	--	PF07462	Merozoite surface protein 1 (MSP1) C-terminus	GO:0009405	pathogenesis	--	--	GO:0016020	membrane	--	--	UP	3.1285	0.4869	FALSE	2.1553	0.99796	FALSE	-2.4844	1	estscan,start:584 end:315; minus strand
Cluster-27444.0	1409	XP_015753740.1	PREDICTED: RNA-directed DNA polymerase from mobile element jockey-like [Acropora digitifera]	--	--	--	-	-	-	http://www.genome.jp/dbget-bin/www_bget?ko:-	Q95SX7	Probable RNA-directed DNA polymerase from transposon BS OS=Drosophila melanogaster OX=7227 GN=RTase PE=2 SV=1	--	--	--	--	--	--	--	--	--	--	DOWN	-2.58	0.24135	FALSE	-0.86485	0.99796	FALSE	1.94	1	--
Cluster-32412.50804	1247	XP_027208871.1	microtubule-associated protein 1B-like [Penaeus vannamei]	--	--	--	-	-	-	http://www.genome.jp/dbget-bin/www_bget?ko:-	--	--	--	--	--	--	--	--	--	--	--	--	UP	0.72929	0.46521	FALSE	-0.042659	0.99796	FALSE	0.030078	1	blast,frame:2 start:236 end:1246
Cluster-55173.0	405	--	--	--	--	--	--	--	--	--	--	--	--	--	--	--	--	--	--	--	--	--	DOWN	-3.637	0.49806	FALSE	-0.08856	0.99796	FALSE	1.9005	1	--
Cluster-41545.0	1221	--	--	--	--	--	--	--	--	--	--	--	PF00552	Integrase DNA binding domain	--	--	GO:0003676	nucleic acid binding	--	--	--	--	UP	2.7839	0.49806	FALSE	1.7621	0.99796	FALSE	-0.99993	1	estscan,start:963 end:653; minus strand
Cluster-32412.4459	865	--	--	--	--	--	--	--	--	--	--	--	PF06072//PF07943	Alphaherpesvirus tegument protein US9//Penicillin-binding protein 5, C-terminal domain	GO:0075733//GO:0006508	intracellular transport of virus//proteolysis	GO:0009002	serine-type D-Ala-D-Ala carboxypeptidase activity	--	--	--	--	DOWN	-1.0751	0.44813	FALSE	-0.20991	0.99796	FALSE	0.16297	1	estscan,start:668 end:486; minus strand
Cluster-44246.0	620	--	--	--	--	--	--	--	--	--	--	--	--	--	--	--	--	--	--	--	--	--	UP	4.2277	0.49806	FALSE	3.4545	0.99796	FALSE	-2.2976	1	estscan,start:255 end:1; minus strand
Cluster-32412.4455	1848	AIM45534.1	peritrophin-44-like protein [Eriocheir sinensis]	--	--	--	-	-	-	http://www.genome.jp/dbget-bin/www_bget?ko:-	--	--	PF01607	Chitin binding Peritrophin-A domain	--	--	GO:0008061	chitin binding	GO:0005576	extracellular region	--	--	UP	3.6409	0.13479	UP	3.1439	0.47854	FALSE	0.1065	1	blast,frame:1 start:619 end:1749
Cluster-32412.14825	2623	ROT82855.1	Transcription factor E2F4 [Penaeus vannamei]	--	--	--	K04682	E2F4_5	transcription factor E2F4/5	http://www.genome.jp/dbget-bin/www_bget?ko:K04682	Q16254	Transcription factor E2F4 OS=Homo sapiens OX=9606 GN=E2F4 PE=1 SV=2	PF07127	Late nodulin protein	GO:0009878	nodule morphogenesis	GO:0046872	metal ion binding	--	--	--	--	FALSE	2.4029	0.79905	UP	3.8382	0.99796	FALSE	0.25408	1	blast,frame:2 start:383 end:706
Cluster-32412.14829	3465	XP_027237712.1	uncharacterized protein LOC113828847 [Penaeus vannamei]	XM_013945020.1	XM_013945020	PREDICTED: Apteryx australis mantelli potassium channel, two pore domain subfamily K, member 3 (KCNK3), mRNA	-	-	-	http://www.genome.jp/dbget-bin/www_bget?ko:-	P34410	TWiK family of potassium channels protein 7 OS=Caenorhabditis elegans OX=6239 GN=twk-7 PE=3 SV=3	PF00520//PF03964//PF07565//PF00060	Ion transport protein//Chorion family 2//Band 3 cytoplasmic domain//Ligand-gated ion channel	GO:0007275//GO:0006820//GO:0055085//GO:0006811	multicellular organism development//anion transport//transmembrane transport//ion transport	GO:0005216//GO:0015276//GO:0008509	ion channel activity//ligand-gated ion channel activity//anion transmembrane transporter activity	GO:0016021//GO:0042600//GO:0016020	integral component of membrane//egg chorion//membrane	--	--	UP	0.73765	0.36505	FALSE	0.12325	0.99796	FALSE	-0.21553	1	blast,frame:-3 start:3061 end:1757
Cluster-32412.3860	2739	XP_027229315.1	uncharacterized protein LOC113821076, partial [Penaeus vannamei]	--	--	--	K17479	GRXCR1	glutaredoxin domain-containing cysteine-rich protein 1	http://www.genome.jp/dbget-bin/www_bget?ko:K17479	Q9W4S1	Glutaredoxin domain-containing cysteine-rich protein CG12206 OS=Drosophila melanogaster OX=7227 GN=CG12206 PE=2 SV=2	PF08352//PF00462	Oligopeptide/dipeptide transporter, C-terminal region//Glutaredoxin	GO:0045454//GO:0006118//GO:0015833	cell redox homeostasis//obsolete electron transport//peptide transport	GO:0000166//GO:0009055//GO:0015035//GO:0005524	nucleotide binding//electron transfer activity//protein disulfide oxidoreductase activity//ATP binding	--	--	KOG2824	Glutaredoxin-related protein	UP	1.1867	0.34643	FALSE	0.12543	0.99796	FALSE	0.23331	1	blast,frame:-2 start:2606 end:903
Cluster-32412.43598	3898	XP_001747921.1	hypothetical protein [Monosiga brevicollis MX1]	--	--	--	-	-	-	http://www.genome.jp/dbget-bin/www_bget?ko:-	Q69566	Uncharacterized protein U88 OS=Human herpesvirus 6A (strain Uganda-1102) OX=10370 GN=U88 PE=4 SV=1	PF02925//PF01667//PF00096	Bacteriophage scaffolding protein D//Ribosomal protein S27//Zinc finger, C2H2 type	GO:0042254//GO:0046797//GO:0006412	ribosome biogenesis//viral procapsid maturation//translation	GO:0003676//GO:0003735	nucleic acid binding//structural constituent of ribosome	GO:0005840	ribosome	--	--	UP	0.82096	0.23617	FALSE	-0.24761	0.99796	FALSE	-0.32604	1	estscan,start:1936 end:3898
Cluster-32412.30947	984	--	--	--	--	--	--	--	--	--	--	--	--	--	--	--	--	--	--	--	--	--	DOWN	-0.74677	0.4078	DOWN	-0.93202	0.99796	FALSE	0.26877	1	estscan,start:219 end:49; minus strand
Cluster-32412.30945	1863	--	--	--	--	--	--	--	--	--	--	--	--	--	--	--	--	--	--	--	--	--	DOWN	-1.2904	0.25658	FALSE	0.49633	0.99796	FALSE	0.52808	1	estscan,start:1 end:145
Cluster-32412.5321	377	--	--	--	--	--	--	--	--	--	--	--	--	--	--	--	--	--	--	--	--	--	UP	4.5029	0.35958	FALSE	1.7054	0.99796	FALSE	-0.81187	1	estscan,start:1 end:152
Cluster-32412.5326	957	--	--	--	--	--	--	--	--	--	--	--	--	--	--	--	--	--	--	--	--	--	UP	3.3019	0.30642	FALSE	1.6011	0.99796	FALSE	-1.236	1	estscan,start:1 end:152
Cluster-32412.37629	932	XP_014204870.1	peptidyl-prolyl cis-trans isomerase B [Copidosoma floridanum]	XM_027357416.1	XM_027357416	PREDICTED: Penaeus vannamei peptidyl-prolyl cis-trans isomerase 5-like (LOC113806297), mRNA	K03768	PPIB, ppiB	peptidyl-prolyl cis-trans isomerase B (cyclophilin B)	http://www.genome.jp/dbget-bin/www_bget?ko:K03768	P52014	Peptidyl-prolyl cis-trans isomerase 6 OS=Caenorhabditis elegans OX=6239 GN=cyn-6 PE=2 SV=1	PF00160	Cyclophilin type peptidyl-prolyl cis-trans isomerase/CLD	GO:0000413	protein peptidyl-prolyl isomerization	GO:0003755	peptidyl-prolyl cis-trans isomerase activity	--	--	KOG0880	Peptidyl-prolyl cis-trans isomerase	DOWN	-0.54799	0.26954	FALSE	-0.83523	0.99796	FALSE	0.47924	1	blast,frame:-3 start:843 end:91
Cluster-32412.37626	418	--	--	--	--	--	--	--	--	--	--	--	PF02416	mttA/Hcf106 family	GO:0015031	protein transport	--	--	--	--	--	--	FALSE	0.55104	0.98265	FALSE	-2.5234	0.99796	FALSE	-0.017251	1	estscan,start:65 end:418
Cluster-32412.37625	14656	XP_027226247.1	uncharacterized protein LOC113818265 [Penaeus vannamei]	--	--	--	K20128	MTSS1	metastasis suppressor protein 1	http://www.genome.jp/dbget-bin/www_bget?ko:K20128	--	--	PF06389//PF06112//PF17232//PF06377//PF02205//PF13855	Filovirus membrane-associated protein VP24//Gammaherpesvirus capsid protein//Elicitor peptide 1-7//Adipokinetic hormone//WH2 motif//Leucine rich repeat	GO:0045087//GO:0007165//GO:0016032	innate immune response//signal transduction//viral process	GO:0005515//GO:0005179//GO:0003779//GO:0005198	protein binding//hormone activity//actin binding//structural molecule activity	GO:0016020//GO:0019028	membrane//viral capsid	--	--	DOWN	-0.71077	0.14247	FALSE	-0.32201	0.99796	FALSE	-0.16768	1	blast,frame:-3 start:3962 end:2400|blast,frame:3 start:7068 end:8045|blast,frame:2 start:6632 end:7114
Cluster-59994.0	1001	XP_022343331.1	uncharacterized protein LOC111136633 [Crassostrea virginica]	--	--	--	-	-	-	http://www.genome.jp/dbget-bin/www_bget?ko:-	Q9V3Y3	Defense protein l(2)34Fc OS=Drosophila melanogaster OX=7227 GN=l(2)34Fc PE=2 SV=1	--	--	--	--	--	--	--	--	--	--	UP	3.7491	0.17275	FALSE	0.23487	0.99796	DOWN	-2.8284	1	blast,frame:2 start:212 end:718
Cluster-32412.7224	553	--	--	--	--	--	--	--	--	--	--	--	--	--	--	--	--	--	--	--	--	--	UP	4.4837	0.3601	FALSE	1.6299	0.99796	FALSE	-0.37323	1	--
Cluster-32412.45763	1840	AAD32609.1	phospholipid phospholipase C beta isoform [Homarus americanus]	XM_024085892.1	XM_024085892	PREDICTED: Bicyclus anynana 1-phosphatidylinositol 4,5-bisphosphate phosphodiesterase (LOC112048379), transcript variant X4, mRNA	K05858	PLCB	phosphatidylinositol phospholipase C, beta	http://www.genome.jp/dbget-bin/www_bget?ko:K05858	P13217	1-phosphatidylinositol 4,5-bisphosphate phosphodiesterase OS=Drosophila melanogaster OX=7227 GN=norpA PE=1 SV=4	--	--	--	--	--	--	--	--	KOG1265	Phospholipase C	UP	1.2941	0.18385	UP	1.1856	0.99796	FALSE	-0.10937	1	blast,frame:-3 start:1652 end:3
Cluster-32412.45768	1500	--	--	--	--	--	--	--	--	--	--	--	PF05393	Human adenovirus early E3A glycoprotein	--	--	--	--	GO:0016021	integral component of membrane	--	--	DOWN	-1.1507	0.12225	FALSE	-0.0074856	0.99796	FALSE	0.61688	1	estscan,start:316 end:418
Cluster-32412.32916	2233	XP_027235516.1	phosphatidylinositol-glycan biosynthesis class W protein-like isoform X4 [Penaeus vannamei]	--	--	--	K05283	PIGW	phosphatidylinositol glycan, class W	http://www.genome.jp/dbget-bin/www_bget?ko:K05283	Q9UTL4	GPI-anchored wall transfer protein 1 OS=Schizosaccharomyces pombe (strain 972 / ATCC 24843) OX=284812 GN=gwt1 PE=1 SV=1	PF06423	GWT1	GO:0006506	GPI anchor biosynthetic process	GO:0016746	transferase activity, transferring acyl groups	GO:0016021	integral component of membrane	KOG0411	Uncharacterized membrane protein	UP	0.80259	0.36792	FALSE	0.56443	0.99796	FALSE	-0.16102	1	blast,frame:-2 start:2100 end:673|blast,frame:-1 start:2104 end:1913
Cluster-32412.26372	1287	--	--	--	--	--	--	--	--	--	--	--	--	--	--	--	--	--	--	--	--	--	DOWN	-1.2809	0.0087477	FALSE	-0.15009	0.99796	FALSE	0.21025	1	--
Cluster-32412.35018	1497	XP_022921266.1	tubulin alpha-1 chain-like [Onthophagus taurus]	XM_026433745.1	XM_026433745	PREDICTED: Frankliniella occidentalis tubulin alpha-3 chain-like (LOC113214394), mRNA	K07374	TUBA	tubulin alpha	http://www.genome.jp/dbget-bin/www_bget?ko:K07374	Q94572	Tubulin alpha-3 chain OS=Homarus americanus OX=6706 PE=2 SV=1	PF06553//PF00091	BNIP3//Tubulin/FtsZ family, GTPase domain	GO:0043065	positive regulation of apoptotic process	GO:0003924	GTPase activity	GO:0016021//GO:0005740	integral component of membrane//mitochondrial envelope	KOG1376	Alpha tubulin	UP	0.80148	0.41072	FALSE	-0.49869	0.99796	FALSE	0.39722	1	blast,frame:-2 start:1265 end:3
Cluster-32412.31605	4882	--	--	--	--	--	--	--	--	--	--	--	PF03967//PF06422	Photosynthetic reaction centre, H-chain N-terminal region//CDR ABC transporter	GO:0006810//GO:0019684//GO:0055085//GO:0006118	transport//photosynthesis, light reaction//transmembrane transport//obsolete electron transport	GO:0045156//GO:0042626//GO:0005524	electron transporter, transferring electrons within the cyclic electron transport pathway of photosynthesis activity//ATPase-coupled transmembrane transporter activity//ATP binding	GO:0016021//GO:0030077	integral component of membrane//plasma membrane light-harvesting complex	--	--	DOWN	-0.8565	0.24752	FALSE	-0.40774	0.99796	FALSE	0.21825	1	--
Cluster-32412.36656	896	XP_027236886.1	uncharacterized protein LOC113828146 [Penaeus vannamei]	--	--	--	--	--	--	--	--	--	PF00093//PF02822	von Willebrand factor type C domain//Antistasin family	--	--	GO:0004867//GO:0005515	serine-type endopeptidase inhibitor activity//protein binding	--	--	--	--	UP	1.0773	0.016202	FALSE	0.0087222	0.99796	FALSE	-0.1077	1	blast,frame:-2 start:895 end:2
Cluster-32412.43135	382	--	--	--	--	--	--	--	--	--	--	--	PF04618	HD-ZIP protein N terminus	--	--	--	--	GO:0005634	nucleus	--	--	DOWN	-1.813	0.075184	FALSE	-0.5706	0.99796	FALSE	0.73986	1	--
Cluster-32412.26379	640	ROT64776.1	hypothetical protein C7M84_017276 [Penaeus vannamei]	--	--	--	K04445	MSK1, RPS6KA5	ribosomal protein S6 kinase alpha-5	http://www.genome.jp/dbget-bin/www_bget?ko:K04445	Q9Z2B9	Ribosomal protein S6 kinase alpha-4 OS=Mus musculus OX=10090 GN=Rps6ka4 PE=1 SV=2	PF00069	Protein kinase domain	GO:0006468	protein phosphorylation	GO:0004672//GO:0005524	protein kinase activity//ATP binding	--	--	KOG0603	Ribosomal protein S6 kinase	DOWN	-1.0331	0.21211	FALSE	-0.78536	0.99796	FALSE	0.7961	1	estscan,start:640 end:571; minus strand
Cluster-32412.20780	368	--	--	--	--	--	--	--	--	--	--	--	--	--	--	--	--	--	--	--	--	--	UP	2.2013	0.0075997	FALSE	0.48772	0.99796	FALSE	-0.79807	1	estscan,start:368 end:133; minus strand
Cluster-32412.31608	1056	--	--	--	--	--	--	--	--	--	--	--	--	--	--	--	--	--	--	--	--	--	DOWN	-0.94942	0.039869	FALSE	-0.05112	0.99796	FALSE	0.12238	1	estscan,start:656 end:953
Cluster-32412.31609	306	--	--	--	--	--	--	--	--	--	--	--	--	--	--	--	--	--	--	--	--	--	UP	2.2285	0.027082	UP	1.7922	0.99796	FALSE	-0.99722	1	estscan,start:1 end:71
Cluster-1367.0	385	--	--	--	--	--	--	--	--	--	--	--	--	--	--	--	--	--	--	--	--	--	UP	4.3848	0.46772	FALSE	NA	NA	FALSE	0.31514	1	--
Cluster-19512.0	589	--	--	--	--	--	--	--	--	--	--	--	--	--	--	--	--	--	--	--	--	--	DOWN	-2.9783	0.42006	FALSE	-1.6937	0.99796	FALSE	1.0348	1	estscan,start:414 end:589
Cluster-32412.41815	3654	XP_027212041.1	LOW QUALITY PROTEIN: trichohyalin-like, partial [Penaeus vannamei]	--	--	--	-	-	-	http://www.genome.jp/dbget-bin/www_bget?ko:-	--	--	PF07829//PF05478	Alpha-A conotoxin PIVA-like protein//Prominin	GO:0007268//GO:0009405//GO:0007165	chemical synaptic transmission//pathogenesis//signal transduction	GO:0030550	acetylcholine receptor inhibitor activity	GO:0016021//GO:0005576	integral component of membrane//extracellular region	--	--	UP	0.80456	0.21982	FALSE	-0.20895	0.99796	FALSE	-0.29771	1	blast,frame:-2 start:3479 end:3
Cluster-32412.24305	2365	XP_027221519.1	ankyrin repeat and MYND domain-containing protein 2-like isoform X2 [Penaeus vannamei]	--	--	--	-	-	-	http://www.genome.jp/dbget-bin/www_bget?ko:-	Q8IV38	Ankyrin repeat and MYND domain-containing protein 2 OS=Homo sapiens OX=9606 GN=ANKMY2 PE=1 SV=1	PF13606//PF00023//PF03402	Ankyrin repeat//Ankyrin repeat//Vomeronasal organ pheromone receptor family, V1R	GO:0007186//GO:0019236//GO:0007606	G protein-coupled receptor signaling pathway//response to pheromone//sensory perception of chemical stimulus	GO:0016503//GO:0005515	pheromone receptor activity//protein binding	GO:0016021	integral component of membrane	KOG1710	MYND Zn-finger and ankyrin repeat protein	DOWN	-0.59091	0.42416	FALSE	-0.28165	0.99796	FALSE	0.20518	1	blast,frame:1 start:64 end:681|blast,frame:3 start:966 end:1835
Cluster-32412.24304	1872	--	--	--	--	--	--	--	--	--	--	--	--	--	--	--	--	--	--	--	--	--	DOWN	-1.9466	0.33652	FALSE	0.37487	0.99796	UP	1.8071	1	estscan,start:1131 end:1669
Cluster-32412.24307	2365	ROT69736.1	hypothetical protein C7M84_012039 [Penaeus vannamei]	--	--	--	--	--	--	--	--	--	PF03600//PF06459	Citrate transporter//Ryanodine Receptor TM 4-6	GO:0055085//GO:0006816//GO:0006874	transmembrane transport//calcium ion transport//cellular calcium ion homeostasis	GO:0005219	ryanodine-sensitive calcium-release channel activity	GO:0005622//GO:0016021	intracellular//integral component of membrane	--	--	UP	0.98452	0.35958	FALSE	0.53007	0.99796	FALSE	-0.41127	1	blast,frame:3 start:561 end:2363
Cluster-32412.24306	1350	--	--	--	--	--	--	--	--	--	--	--	PF08150	FerB (NUC096) domain	--	--	--	--	GO:0016021	integral component of membrane	--	--	DOWN	-1.0379	0.04868	FALSE	0.24482	0.99796	FALSE	0.82135	1	--
Cluster-32412.24300	3040	--	--	--	--	--	--	--	--	--	--	--	--	--	--	--	--	--	--	--	--	--	DOWN	-0.86894	0.14068	FALSE	0.0067848	0.99796	FALSE	0.017609	1	estscan,start:2689 end:2551; minus strand
Cluster-32412.8339	644	--	--	--	--	--	--	--	--	--	--	--	--	--	--	--	--	--	--	--	--	--	UP	4.7225	0.29591	UP	5.0868	0.99796	FALSE	0.26117	1	--
Cluster-31554.0	2106	--	--	--	--	--	--	--	--	--	--	--	--	--	--	--	--	--	--	--	--	--	UP	2.0181	0.27449	FALSE	-0.24476	0.99796	FALSE	-0.63636	1	estscan,start:1235 end:1013; minus strand
Cluster-25430.0	613	--	--	--	--	--	--	--	--	--	--	--	PF11045	Putative inner membrane protein of Enterobacteriaceae	--	--	--	--	GO:0016021	integral component of membrane	--	--	UP	5.0874	0.41866	FALSE	0.83211	0.99796	DOWN	-5.0333	1	estscan,start:500 end:613
Cluster-32412.1739	1000	--	--	--	--	--	--	--	--	--	--	--	--	--	--	--	--	--	--	--	--	--	FALSE	-1.6455	0.77738	FALSE	-0.21186	0.99796	UP	2.1899	1	--
Cluster-32412.20563	2730	XP_027230641.1	zinc finger protein 91-like [Penaeus vannamei]	XM_031061988.1	XM_031061988	PREDICTED: Geospiza fortis PR/SET domain 5 (PRDM5), transcript variant X3, mRNA	K09228	KRAB	KRAB domain-containing zinc finger protein	http://www.genome.jp/dbget-bin/www_bget?ko:K09228	Q96N22	Zinc finger protein 681 OS=Homo sapiens OX=9606 GN=ZNF681 PE=2 SV=2	PF00096	Zinc finger, C2H2 type	--	--	GO:0003676	nucleic acid binding	--	--	--	--	UP	1.0365	0.16573	FALSE	0.5387	0.99796	FALSE	-0.55174	1	blast,frame:3 start:3 end:2729
Cluster-32412.56778	2642	--	--	--	--	--	--	--	--	--	--	--	PF09236	Alpha-haemoglobin stabilising protein	GO:0030218//GO:0050821//GO:0006457	erythrocyte differentiation//protein stabilization//protein folding	GO:0030492	hemoglobin binding	GO:0005833	hemoglobin complex	--	--	UP	1.932	0.39367	FALSE	0.31264	0.99796	FALSE	0.46096	1	estscan,start:2062 end:1924; minus strand
Cluster-32412.30054	4969	ROT77608.1	hypothetical protein C7M84_003718 [Penaeus vannamei]	XM_017073964.1	XM_017073964	PREDICTED: Drosophila suzukii 26S proteasome non-ATPase regulatory subunit 11 (LOC108009528), transcript variant X2, mRNA	K03036	PSMD11, RPN6	26S proteasome regulatory subunit N6	http://www.genome.jp/dbget-bin/www_bget?ko:K03036	Q7KLV9	26S proteasome non-ATPase regulatory subunit 11 OS=Drosophila melanogaster OX=7227 GN=Rpn6 PE=1 SV=1	--	--	--	--	--	--	--	--	KOG1463	26S proteasome regulatory complex, subunit RPN6/PSMD11	UP	0.6307	0.50852	FALSE	0.25221	0.99796	FALSE	-0.13416	1	blast,frame:-1 start:2344 end:1166
Cluster-32412.32974	1363	--	--	--	--	--	--	--	--	--	--	--	PF01708	Geminivirus putative movement protein	GO:0046740	transport of virus in host, cell to cell	--	--	GO:0016021	integral component of membrane	--	--	FALSE	0.51139	0.842	UP	1.3146	0.99796	FALSE	-0.30068	1	estscan,start:1 end:1133
Cluster-32412.27454	2285	--	--	--	--	--	--	--	--	--	--	--	--	--	--	--	--	--	--	--	--	--	DOWN	-0.62317	0.35769	FALSE	0.098982	0.99796	FALSE	0.17107	1	--
Cluster-15283.0	1525	--	--	--	--	--	--	--	--	--	--	--	PF02022//PF15957	Integrase Zinc binding domain//Commissureless	GO:0007411	axon guidance	GO:0008270	zinc ion binding	--	--	--	--	FALSE	-0.26526	0.98265	FALSE	-1.5878	0.99796	FALSE	0.94236	1	estscan,start:1 end:1118
Cluster-32650.0	467	--	--	--	--	--	--	--	--	--	--	--	--	--	--	--	--	--	--	--	--	--	DOWN	-4.3751	0.46369	FALSE	-2.7124	0.99796	FALSE	NA	NA	estscan,start:467 end:379; minus strand
Cluster-32412.22793	3980	XP_027212904.1	kazrin-like [Penaeus vannamei]	--	--	--	-	-	-	http://www.genome.jp/dbget-bin/www_bget?ko:-	Q69ZS8	Kazrin OS=Mus musculus OX=10090 GN=Kazn PE=1 SV=2	PF07926//PF02183//PF05791	TPR/MLP1/MLP2-like protein//Homeobox associated leucine zipper//Bacillus haemolytic enterotoxin (HBL)	GO:0006355//GO:0006606//GO:0009405	regulation of transcription, DNA-templated//protein import into nucleus//pathogenesis	GO:0043565	sequence-specific DNA binding	GO:0016020	membrane	--	--	UP	0.98045	0.051834	FALSE	-0.30809	0.99796	FALSE	-0.28922	1	blast,frame:-2 start:3925 end:206
Cluster-32412.22798	498	--	--	--	--	--	--	--	--	--	--	--	PF00895	ATP synthase protein 8	GO:0015986	ATP synthesis coupled proton transport	GO:0015078	proton transmembrane transporter activity	GO:0000276	mitochondrial proton-transporting ATP synthase complex, coupling factor F(o)	--	--	UP	2.3321	0.061133	FALSE	-0.82994	0.99796	FALSE	-0.62172	1	--
Cluster-32412.12648	374	--	--	--	--	--	--	--	--	--	--	--	--	--	--	--	--	--	--	--	--	--	UP	0.88305	0.431	FALSE	0.80494	0.99796	FALSE	-0.51992	1	--
Cluster-32412.51206	570	--	--	--	--	--	--	--	--	--	--	--	--	--	--	--	--	--	--	--	--	--	FALSE	1.5592	0.97697	FALSE	0.28917	0.99796	DOWN	-4.3222	1	estscan,start:260 end:152; minus strand
Cluster-32412.20100	1925	XP_018026014.1	PREDICTED: hornerin-like isoform X1 [Hyalella azteca]	--	--	--	-	-	-	http://www.genome.jp/dbget-bin/www_bget?ko:-	P29030	Endochitinase OS=Brugia malayi OX=6279 PE=1 SV=1	PF01607	Chitin binding Peritrophin-A domain	--	--	GO:0008061	chitin binding	GO:0005576	extracellular region	--	--	FALSE	-1.8676	0.8549	UP	3.4476	0.18041	FALSE	1.4358	1	blast,frame:-2 start:1924 end:791
Cluster-32412.20107	1804	--	--	--	--	--	--	--	--	--	--	--	--	--	--	--	--	--	--	--	--	--	DOWN	-1.6132	0.27915	FALSE	-0.94444	0.99796	FALSE	0.30677	1	estscan,start:815 end:890
Cluster-32412.12757	1189	--	--	--	--	--	--	--	--	--	--	--	--	--	--	--	--	--	--	--	--	--	UP	1.6257	0.069907	FALSE	0.59783	0.99796	FALSE	-0.24315	1	estscan,start:902 end:803; minus strand
Cluster-32412.12753	1999	--	--	--	--	--	--	--	--	--	--	--	--	--	--	--	--	--	--	--	--	--	DOWN	-1.0507	0.14323	FALSE	-0.028816	0.99796	FALSE	0.37086	1	--
Cluster-45959.1	962	--	--	--	--	--	--	--	--	--	--	--	--	--	--	--	--	--	--	--	--	--	FALSE	-0.58598	0.98265	FALSE	-1.4469	0.99796	DOWN	-4.565	1	estscan,start:962 end:853; minus strand
Cluster-32412.8863	1702	--	--	--	--	--	--	--	--	--	--	--	--	--	--	--	--	--	--	--	--	--	DOWN	-5.4004	1.0116e-10	DOWN	-3.2979	0.99796	FALSE	0.58678	1	estscan,start:910 end:1075
Cluster-32412.21478	410	--	--	--	--	--	--	--	--	--	--	--	--	--	--	--	--	--	--	--	--	--	FALSE	0.54606	0.86164	FALSE	0.61583	0.99796	UP	0.88317	1	estscan,start:377 end:306; minus strand
Cluster-32412.21470	890	--	--	--	--	--	--	--	--	--	--	--	--	--	--	--	--	--	--	--	--	--	FALSE	-0.20207	0.98265	FALSE	0.35123	0.99796	FALSE	-0.41987	1	--
Cluster-32412.21474	344	--	--	--	--	--	--	--	--	--	--	--	--	--	--	--	--	--	--	--	--	--	DOWN	-1.8846	0.0023852	FALSE	-1.6032	0.99796	FALSE	0.12741	1	estscan,start:235 end:344
Cluster-32412.1501	790	--	--	--	--	--	--	--	--	--	--	--	--	--	--	--	--	--	--	--	--	--	FALSE	1.0114	0.98265	FALSE	5.4842	0.99796	FALSE	-0.00086286	1	estscan,start:244 end:623
Cluster-32412.1507	782	--	--	--	--	--	--	--	--	--	--	--	--	--	--	--	--	--	--	--	--	--	UP	1.5007	0.35982	FALSE	-0.56352	0.99796	FALSE	-0.46588	1	--
Cluster-32412.25155	3345	ACX46120.1	catalase [Scylla paramamosain]	GQ892832.1	GQ892832	Scylla paramamosain catalase mRNA, complete cds	K03781	katE, CAT, catB, srpA	catalase	http://www.genome.jp/dbget-bin/www_bget?ko:K03781	P00432	Catalase OS=Bos taurus OX=9913 GN=CAT PE=1 SV=3	PF00199//PF05562	Catalase//Cold acclimation protein WCOR413	GO:0006804//GO:0015947//GO:0055114//GO:0006979//GO:0006568	obsolete peroxidase reaction//methane metabolic process//oxidation-reduction process//response to oxidative stress//tryptophan metabolic process	GO:0020037//GO:0004096	heme binding//catalase activity	GO:0016021	integral component of membrane	KOG0047	Catalase	UP	1.6636	0.0080843	FALSE	0.57139	0.99796	FALSE	-0.041633	1	estscan,start:41 end:119
Cluster-34397.0	1274	--	--	--	--	--	--	--	--	--	--	--	--	--	--	--	--	--	--	--	--	--	FALSE	0.4077	0.98265	FALSE	1.2033	0.99796	FALSE	-1.1209	1	--
Cluster-32412.9731	1562	--	--	--	--	--	--	--	--	--	--	--	--	--	--	--	--	--	--	--	--	--	DOWN	-1.8454	0.50454	FALSE	0.50818	0.99796	FALSE	-0.017932	1	--
Cluster-32412.9736	2556	--	--	--	--	--	--	--	--	--	--	--	--	--	--	--	--	--	--	--	--	--	DOWN	-1.4046	0.00087054	FALSE	-0.36785	0.99796	FALSE	0.3523	1	estscan,start:2498 end:2556
Cluster-32412.9738	345	--	--	--	--	--	--	--	--	--	--	--	PF06160	Septation ring formation regulator, EzrA	GO:0000921	septin ring assembly	--	--	GO:0016021//GO:0005940	integral component of membrane//septin ring	--	--	DOWN	-2.0074	0.31733	FALSE	-0.97434	0.99796	FALSE	0.42193	1	--
Cluster-32412.55457	890	--	--	--	--	--	--	--	--	--	--	--	--	--	--	--	--	--	--	--	--	--	UP	1.965	0.28362	FALSE	0.71897	0.99796	FALSE	-0.072939	1	estscan,start:279 end:890
Cluster-32412.39837	1308	RUS82371.1	hypothetical protein EGW08_009886, partial [Elysia chlorotica]	--	--	--	-	-	-	http://www.genome.jp/dbget-bin/www_bget?ko:-	Q92954	Proteoglycan 4 OS=Homo sapiens OX=9606 GN=PRG4 PE=1 SV=3	PF02443//PF00424	Circovirus capsid protein//REV protein (anti-repression trans-activator protein)	GO:0019069//GO:0006355	viral capsid assembly//regulation of transcription, DNA-templated	GO:0003700	DNA-binding transcription factor activity	GO:0005667//GO:0042025	transcription regulator complex//host cell nucleus	--	--	UP	2.0657	1.3353e-07	FALSE	0.65484	0.99796	DOWN	-0.75972	1	blast,frame:-1 start:1308 end:1|blast,frame:2 start:2 end:772
Cluster-32412.39832	443	--	--	--	--	--	--	--	--	--	--	--	PF11807	Mycotoxin biosynthesis protein UstYa	GO:0043386	mycotoxin biosynthetic process	--	--	--	--	--	--	FALSE	0.43361	0.97697	DOWN	-1.1707	0.99796	FALSE	-0.3714	1	--
Cluster-32412.39838	1276	--	--	--	--	--	--	--	--	--	--	--	--	--	--	--	--	--	--	--	--	--	FALSE	0.83118	0.64572	FALSE	-0.46765	0.99796	FALSE	0.6933	1	estscan,start:155 end:1; minus strand
Cluster-56208.0	1303	--	--	--	--	--	--	--	--	--	--	--	--	--	--	--	--	--	--	--	--	--	DOWN	-1.2361	0.431	FALSE	-0.25242	0.99796	FALSE	0.84212	1	--
Cluster-32412.29844	368	XP_026320838.1	uncharacterized protein LOC113230944 [Hyposmocoma kahamanoa]	--	--	--	--	--	--	--	--	--	--	--	--	--	--	--	--	--	--	--	UP	1.9392	0.001775	FALSE	0.66752	0.99796	FALSE	-0.44272	1	blast,frame:-2 start:367 end:2
Cluster-5883.0	1004	--	--	--	--	--	--	--	--	--	--	--	--	--	--	--	--	--	--	--	--	--	FALSE	#VALUE!	NA	FALSE	0.83211	0.99796	UP	5.7358	1	--
Cluster-32412.38381	1341	--	--	--	--	--	--	--	--	--	--	--	--	--	--	--	--	--	--	--	--	--	UP	0.81872	0.34188	FALSE	0.47622	0.99796	FALSE	-0.21991	1	--
Cluster-47956.0	511	--	--	--	--	--	--	--	--	--	--	--	PF08636//PF06432	ER protein Pkr1//Phosphatidylinositol N-acetylglucosaminyltransferase	GO:0006506//GO:0070072	GPI anchor biosynthetic process//vacuolar proton-transporting V-type ATPase complex assembly	GO:0017176	phosphatidylinositol N-acetylglucosaminyltransferase activity	GO:0016021	integral component of membrane	--	--	UP	4.2366	0.49461	FALSE	NA	NA	FALSE	-0.76525	1	estscan,start:412 end:511
Cluster-32412.47904	868	--	--	--	--	--	--	--	--	--	--	--	--	--	--	--	--	--	--	--	--	--	UP	2.9311	0.43392	FALSE	2.9727	0.99796	FALSE	-1.2793	1	estscan,start:501 end:868
Cluster-17404.0	408	ROT68788.1	hypothetical protein C7M84_013080 [Penaeus vannamei]	--	--	--	--	--	--	--	--	--	--	--	--	--	--	--	--	--	--	--	UP	2.88	0.17067	FALSE	-2.3889	0.99796	FALSE	-1.0845	1	blast,frame:-2 start:407 end:126
Cluster-32412.34029	1914	XP_026320838.1	uncharacterized protein LOC113230944 [Hyposmocoma kahamanoa]	LR722984.1	LR722984	Thalassophryne amazonica genome assembly, chromosome: 19	-	-	-	http://www.genome.jp/dbget-bin/www_bget?ko:-	--	--	PF00050	Kazal-type serine protease inhibitor domain	--	--	GO:0005515	protein binding	--	--	--	--	DOWN	-0.9004	0.06123	FALSE	-0.22816	0.99796	UP	0.85435	1	estscan,start:287 end:382
Cluster-32412.34028	632	VDP90107.1	unnamed protein product [Echinostoma caproni]	--	--	--	--	--	--	--	--	--	PF01380	SIS domain	GO:1901135	carbohydrate derivative metabolic process	GO:0097367	carbohydrate derivative binding	--	--	--	--	DOWN	-1.4564	0.45081	FALSE	-0.72251	0.99796	FALSE	0.18637	1	--
Cluster-20104.0	1068	--	--	--	--	--	--	--	--	--	--	--	--	--	--	--	--	--	--	--	--	--	FALSE	1.4533	0.98265	FALSE	-2.5816	0.99796	FALSE	1.0889	1	--
Cluster-32412.34020	3286	--	--	--	--	--	--	--	--	--	--	--	--	--	--	--	--	--	--	--	--	--	FALSE	-0.30404	0.93643	FALSE	0.58692	0.99796	FALSE	-0.068113	1	--
Cluster-32412.34023	449	ACK75573.1	alpha 2-macroglobulin, partial [Portunus trituberculatus]	--	--	--	K03910	A2M	alpha-2-macroglobulin	http://www.genome.jp/dbget-bin/www_bget?ko:K03910	--	--	PF15957//PF07678	Commissureless//A-macroglobulin TED domain	GO:0007411	axon guidance	--	--	GO:0005615	extracellular space	--	--	DOWN	-2.9276	0.0034263	FALSE	-1.3962	0.99796	FALSE	1.0256	1	estscan,start:270 end:449
Cluster-32412.34026	839	XP_027232727.1	neutral and basic amino acid transport protein rBAT-like isoform X1 [Penaeus vannamei]	--	--	--	--	--	--	--	--	--	PF04397	LytTr DNA-binding domain	--	--	GO:0003677	DNA binding	--	--	--	--	UP	1.2175	0.18173	FALSE	0.66484	0.99796	FALSE	0.17349	1	blast,frame:1 start:109 end:837
Cluster-32412.2288	1841	VDP23714.1	unnamed protein product [Schistosoma margrebowiei]	--	--	--	K04810	CHRNA9	nicotinic acetylcholine receptor alpha-9	http://www.genome.jp/dbget-bin/www_bget?ko:K04810	--	--	--	--	--	--	--	--	--	--	--	--	UP	1.2182	0.083323	FALSE	0.39595	0.99796	FALSE	-0.54251	1	blast,frame:1 start:898 end:1281
Cluster-32412.27248	4898	XP_027224456.1	UPF0577 protein KIAA1324-like homolog isoform X1 [Penaeus vannamei]	--	--	--	-	-	-	http://www.genome.jp/dbget-bin/www_bget?ko:-	A8MWY0	UPF0577 protein KIAA1324-like OS=Homo sapiens OX=9606 GN=KIAA1324L PE=1 SV=2	PF00878//PF11889	Cation-independent mannose-6-phosphate receptor repeat//Domain of unknown function (DUF3409)	GO:0007041//GO:0001558//GO:0006144//GO:0006508	lysosomal transport//regulation of cell growth//purine nucleobase metabolic process//proteolysis	GO:0005520//GO:0038023//GO:0004252//GO:0005537//GO:0017111//GO:0004197//GO:0003968//GO:0016817//GO:0070008	insulin-like growth factor binding//signaling receptor activity//serine-type endopeptidase activity//mannose binding//nucleoside-triphosphatase activity//cysteine-type endopeptidase activity//RNA-directed 5'-3' RNA polymerase activity//hydrolase activity, acting on acid anhydrides//serine-type exopeptidase activity	GO:0031379//GO:0016942	RNA-directed RNA polymerase complex//insulin-like growth factor binding protein complex	--	--	UP	0.87285	0.22267	FALSE	0.46859	0.99796	FALSE	-0.65569	1	estscan,start:4461 end:1345; minus strand
Cluster-32412.32755	2226	XP_027212431.1	SET domain-containing protein SmydA-8-like isoform X1 [Penaeus vannamei]	--	--	--	-	-	-	http://www.genome.jp/dbget-bin/www_bget?ko:-	P83501	SET domain-containing protein SmydA-8, isoform B OS=Drosophila melanogaster OX=7227 GN=SmydA-8 PE=3 SV=2	PF00856	SET domain	--	--	GO:0005515	protein binding	--	--	--	--	UP	1.8986	0.04171	FALSE	-0.6244	0.99796	FALSE	0.14375	1	blast,frame:3 start:3 end:1595
Cluster-44090.0	1846	--	--	--	--	--	--	--	--	--	--	--	--	--	--	--	--	--	--	--	--	--	FALSE	-0.20383	0.98265	DOWN	-2.919	0.99796	FALSE	-0.17684	1	estscan,start:764 end:1573
Cluster-37629.0	584	--	--	--	--	--	--	--	--	--	--	--	--	--	--	--	--	--	--	--	--	--	UP	4.2383	0.49742	FALSE	1.7054	0.99796	FALSE	-4.1859	1	--
Cluster-32412.45504	1800	--	--	--	--	--	--	--	--	--	--	--	--	--	--	--	--	--	--	--	--	--	UP	1.2791	0.11574	UP	1.0967	0.99796	FALSE	-0.6025	1	estscan,start:1348 end:1534
Cluster-32412.45502	3483	XP_027234360.1	uncharacterized protein LOC113825725 isoform X1 [Penaeus vannamei]	--	--	--	-	-	-	http://www.genome.jp/dbget-bin/www_bget?ko:-	Q2LKU9	NACHT, LRR and PYD domains-containing protein 1a OS=Mus musculus OX=10090 GN=Nlrp1a PE=1 SV=1	PF00580//PF00005//PF00004//PF03796//PF01443//PF00931//PF06414	UvrD/REP helicase N-terminal domain//ABC transporter//ATPase family associated with various cellular activities (AAA)//DnaB-like helicase C terminal domain//Viral (Superfamily 1) RNA helicase//NB-ARC domain//Zeta toxin	GO:0006260	DNA replication	GO:0005524//GO:0016887//GO:0043531//GO:0003678//GO:0016301	ATP binding//ATPase activity//ADP binding//DNA helicase activity//kinase activity	GO:0005657	replication fork	--	--	DOWN	-0.90673	0.25219	DOWN	-0.84358	0.99796	FALSE	0.27442	1	blast,frame:-2 start:3275 end:330
Cluster-30648.0	3116	CDI83792.1	hypothetical protein EAH_00043820 [Eimeria acervulina]	--	--	--	K12567	TTN	titin	http://www.genome.jp/dbget-bin/www_bget?ko:K12567	P08775	DNA-directed RNA polymerase II subunit RPB1 OS=Mus musculus OX=10090 GN=Polr2a PE=1 SV=3	PF07964//PF07966//PF00379	Rec10 / Red1//A1 Propeptide//Insect cuticle protein	GO:0007131//GO:0006508	reciprocal meiotic recombination//proteolysis	GO:0042302//GO:0004190	structural constituent of cuticle//aspartic-type endopeptidase activity	--	--	KOG0260	RNA polymerase II, large subunit	FALSE	2.1054	0.61633	FALSE	-0.82881	0.99796	UP	3.7751	1	blast,frame:-2 start:2869 end:2
Cluster-32412.33558	7530	XP_027229374.1	CAP-Gly domain-containing linker protein 1-like [Penaeus vannamei]	XM_027373573.1	XM_027373573	PREDICTED: Penaeus vannamei CAP-Gly domain-containing linker protein 1-like (LOC113821126), mRNA	K10421	CLIP1, RSN	CAP-Gly domain-containing linker protein 1	http://www.genome.jp/dbget-bin/www_bget?ko:K10421	Q922J3	CAP-Gly domain-containing linker protein 1 OS=Mus musculus OX=10090 GN=Clip1 PE=1 SV=1	PF16331//PF07535//PF05083//PF04871//PF18699//PF06220//PF00197//PF03462//PF02285	TolA binding protein trimerisation//DBF zinc finger//LST-1 protein//Uso1 / p115 like vesicle tethering protein, C terminal region//Mitoribosomal protein mL52//U1 zinc finger//Trypsin and protease inhibitor//PCRF domain//Cytochrome oxidase c subunit VIII	GO:0006415//GO:0006955//GO:0042254//GO:0016192//GO:0032543//GO:0006886//GO:0000902//GO:0006123//GO:0070206	translational termination//immune response//ribosome biogenesis//vesicle-mediated transport//mitochondrial translation//intracellular protein transport//cell morphogenesis//mitochondrial electron transport, cytochrome c to oxygen//protein trimerization	GO:0003735//GO:0004866//GO:0008270//GO:0004129//GO:0003676	structural constituent of ribosome//endopeptidase inhibitor activity//zinc ion binding//cytochrome-c oxidase activity//nucleic acid binding	GO:0005840//GO:0016020//GO:0005762//GO:0045277	ribosome//membrane//mitochondrial large ribosomal subunit//respiratory chain complex IV	--	--	UP	0.47738	0.49058	FALSE	0.32095	0.99796	FALSE	0.015238	1	estscan,start:3 end:3901
Cluster-32412.33556	347	RVE45343.1	hypothetical protein evm_010048 [Chilo suppressalis]	--	--	--	--	--	--	--	--	--	--	--	--	--	--	--	--	--	--	--	FALSE	-1.7087	0.52118	FALSE	-0.22544	0.99796	UP	2.4164	1	blast,frame:2 start:2 end:346
Cluster-32412.33557	8581	XP_018007585.1	PREDICTED: calponin homology domain-containing protein DDB_G0272472-like [Hyalella azteca]	XM_027367303.1	XM_027367303	PREDICTED: Penaeus vannamei M protein, serotype 5-like (LOC113815235), mRNA	-	-	-	http://www.genome.jp/dbget-bin/www_bget?ko:-	Q8NB25	Protein FAM184A OS=Homo sapiens OX=9606 GN=FAM184A PE=2 SV=3	PF12474//PF08294	Polo kinase kinase//TIM21	GO:0009069//GO:0016310//GO:0030150	serine family amino acid metabolic process//phosphorylation//protein import into mitochondrial matrix	GO:0004674	protein serine/threonine kinase activity	GO:0005744	TIM23 mitochondrial import inner membrane translocase complex	--	--	UP	1.7761	0.042871	FALSE	0.97294	0.99796	FALSE	-0.24526	1	blast,frame:2 start:5282 end:6745
Cluster-32412.155	624	--	--	--	--	--	--	--	--	--	--	--	--	--	--	--	--	--	--	--	--	--	UP	2.0779	0.37592	FALSE	0.38106	0.99796	FALSE	-0.61516	1	estscan,start:193 end:267
Cluster-38745.0	2670	--	--	--	--	--	--	--	--	--	--	--	PF07655	Secretin N-terminal domain	GO:0009297	pilus assembly	--	--	GO:0019867	outer membrane	--	--	UP	1.2308	0.25342	FALSE	0.42011	0.99796	FALSE	0.27543	1	estscan,start:2670 end:2582; minus strand
Cluster-60513.0	471	--	--	--	--	--	--	--	--	--	--	--	PF02394	Interleukin-1 propeptide	GO:0007165//GO:0040007//GO:0006955//GO:0008283//GO:0006954	signal transduction//growth//immune response//cell population proliferation//inflammatory response	GO:0005149	interleukin-1 receptor binding	GO:0045323	interleukin-1 receptor complex	--	--	DOWN	-3.925	0.36197	FALSE	-1.0792	0.99796	FALSE	1.4479	1	estscan,start:471 end:409; minus strand
Cluster-32412.42165	1589	--	--	--	--	--	--	--	--	--	--	--	--	--	--	--	--	--	--	--	--	--	DOWN	-1.5905	0.35613	FALSE	-0.082906	0.99796	FALSE	0.0087479	1	--
Cluster-32412.20571	6929	XP_027225800.1	uncharacterized protein LOC113817887 [Penaeus vannamei]	--	--	--	K09228	KRAB	KRAB domain-containing zinc finger protein	http://www.genome.jp/dbget-bin/www_bget?ko:K09228	Q8C827	Zinc finger protein 62 OS=Mus musculus OX=10090 GN=Zfp62 PE=1 SV=1	PF00096	Zinc finger, C2H2 type	--	--	GO:0003676	nucleic acid binding	--	--	--	--	UP	0.91409	0.075719	FALSE	0.10501	0.99796	FALSE	0.03653	1	blast,frame:-1 start:6842 end:1617|blast,frame:-3 start:1500 end:1333
Cluster-32412.52813	749	--	--	JX228176.1	JX228176	Scylla paramamosain flotillin-1 gene, complete cds	--	--	--	--	--	--	--	--	--	--	--	--	--	--	--	--	DOWN	-3.9634	0.48123	FALSE	-0.28824	0.99796	FALSE	1.5126	1	estscan,start:749 end:653; minus strand
Cluster-32412.19206	1456	--	--	--	--	--	--	--	--	--	--	--	--	--	--	--	--	--	--	--	--	--	DOWN	-1.0494	0.27076	FALSE	0.16158	0.99796	FALSE	-0.10773	1	--
Cluster-32412.19200	517	--	--	--	--	--	--	--	--	--	--	--	--	--	--	--	--	--	--	--	--	--	UP	1.1827	0.26962	UP	1.0275	0.99796	FALSE	0.35142	1	--
Cluster-36097.0	1520	--	--	--	--	--	--	--	--	--	--	--	PF02706	Chain length determinant protein	GO:0009103	lipopolysaccharide biosynthetic process	--	--	GO:0016020	membrane	--	--	FALSE	-0.31954	0.98265	DOWN	-2.5232	0.99796	FALSE	0.41096	1	estscan,start:870 end:940
Cluster-32412.32342	896	--	--	--	--	--	--	--	--	--	--	--	--	--	--	--	--	--	--	--	--	--	DOWN	-0.69511	0.35369	FALSE	0.20488	0.99796	FALSE	-0.17449	1	--
Cluster-32412.40739	1517	--	--	--	--	--	--	--	--	--	--	--	--	--	--	--	--	--	--	--	--	--	UP	1.3983	0.20889	FALSE	0.40883	0.99796	FALSE	0.54473	1	--
Cluster-32412.53656	1109	XP_027231316.1	neurotrophin 1-like [Penaeus vannamei]	XM_027363859.1	XM_027363859	PREDICTED: Penaeus vannamei uncharacterized LOC113811994 (LOC113811994), mRNA	-	-	-	http://www.genome.jp/dbget-bin/www_bget?ko:-	B7TB45	Neurotrophin 1 OS=Drosophila melanogaster OX=7227 GN=NT1 PE=1 SV=1	--	--	--	--	--	--	--	--	--	--	UP	3.508	0.019045	UP	3.4872	0.84475	FALSE	-0.34463	1	blast,frame:-3 start:1107 end:412
Cluster-32412.46776	1085	--	--	--	--	--	--	--	--	--	--	--	PF02740	Colipase, C-terminal domain	GO:0007586//GO:0016042	digestion//lipid catabolic process	GO:0008047	enzyme activator activity	GO:0005576	extracellular region	--	--	UP	1.2179	0.059153	FALSE	0.017592	0.99796	DOWN	-0.96086	1	estscan,start:732 end:677; minus strand
Cluster-32412.46773	1302	XP_027217209.1	uncharacterized protein LOC113809726 [Penaeus vannamei]	--	--	--	--	--	--	--	--	--	--	--	--	--	--	--	--	--	--	--	UP	2.1071	0.0056018	FALSE	0.56331	0.99796	FALSE	-0.7893	1	blast,frame:2 start:2 end:1300
Cluster-1953.0	432	--	--	--	--	--	--	--	--	--	--	--	--	--	--	--	--	--	--	--	--	--	FALSE	2.0594	0.98265	FALSE	-2.0096	0.99796	FALSE	0.6065	1	--
Cluster-32412.35132	2643	AKB96212.1	heat shock protein cognate 3 [Cherax destructor]	KC493626.1	KC493626	Eriocheir sinensis heat shock protein 70 cognate 3 (HSC70-3) mRNA, complete cds	K09490	HSPA5, BIP	heat shock 70kDa protein 5	http://www.genome.jp/dbget-bin/www_bget?ko:K09490	P29844	Endoplasmic reticulum chaperone BiP OS=Drosophila melanogaster OX=7227 GN=Hsc70-3 PE=1 SV=2	PF06455//PF01968//PF05485//PF02782//PF10591//PF03462	NADH dehydrogenase subunit 5 C-terminus//Hydantoinase/oxoprolinase//THAP domain//FGGY family of carbohydrate kinases, C-terminal domain//Secreted protein acidic and rich in cysteine Ca binding region//PCRF domain	GO:0006120//GO:0042773//GO:0005975//GO:0055114//GO:0006415//GO:0006744//GO:0006814	mitochondrial electron transport, NADH to ubiquinone//ATP synthesis coupled electron transport//carbohydrate metabolic process//oxidation-reduction process//translational termination//ubiquinone biosynthetic process//sodium ion transport	GO:0003676//GO:0016787//GO:0008137//GO:0016773//GO:0005509	nucleic acid binding//hydrolase activity//NADH dehydrogenase (ubiquinone) activity//phosphotransferase activity, alcohol group as acceptor//calcium ion binding	--	--	KOG0100	Molecular chaperones GRP78/BiP/KAR2, HSP70 superfamily	FALSE	-0.53445	0.74454	DOWN	-0.95884	0.99796	FALSE	-0.20793	1	blast,frame:3 start:459 end:2351
Cluster-32412.35134	6914	XP_012561988.1	PREDICTED: uncharacterized protein LOC100198797 [Hydra vulgaris]	--	--	--	-	-	-	http://www.genome.jp/dbget-bin/www_bget?ko:-	--	--	PF17204	Sid-5 family	GO:0050658//GO:0016246	RNA transport//RNA interference	--	--	GO:0005770	late endosome	--	--	DOWN	-0.64416	0.30403	FALSE	0.1209	0.99796	FALSE	0.24275	1	estscan,start:859 end:800; minus strand
Cluster-32412.35136	2122	--	--	--	--	--	--	--	--	--	--	--	PF04934	MED6 mediator sub complex component	GO:0006357	regulation of transcription by RNA polymerase II	GO:0003712	transcription coregulator activity	GO:0016592//GO:0005667	mediator complex//transcription regulator complex	--	--	DOWN	-0.87159	0.024914	FALSE	-0.14124	0.99796	UP	0.64311	1	--
Cluster-32412.25364	2212	--	--	--	--	--	--	--	--	--	--	--	PF08208	DNA-directed RNA polymerase I subunit RPA34.5	GO:0006360	transcription by RNA polymerase I	--	--	--	--	--	--	UP	1.29	0.49228	UP	2.096	0.99796	FALSE	-0.98326	1	estscan,start:687 end:1646
Cluster-32412.25366	1159	--	--	--	--	--	--	--	--	--	--	--	--	--	--	--	--	--	--	--	--	--	DOWN	-0.692	0.43457	FALSE	-0.31123	0.99796	FALSE	0.23542	1	--
Cluster-37910.0	528	--	--	--	--	--	--	--	--	--	--	--	--	--	--	--	--	--	--	--	--	--	UP	4.4897	0.36409	FALSE	4.1847	0.99796	FALSE	-2.5948	1	--
Cluster-27653.0	813	--	--	--	--	--	--	--	--	--	--	--	--	--	--	--	--	--	--	--	--	--	UP	4.6285	0.4414	FALSE	3.3393	0.99796	FALSE	0.063725	1	--
Cluster-32412.22872	4420	--	--	--	--	--	--	--	--	--	--	--	PF02911	Formyl transferase, C-terminal domain	GO:0009058	biosynthetic process	GO:0016742	hydroxymethyl-, formyl- and related transferase activity	--	--	--	--	DOWN	-0.95277	0.34536	FALSE	-0.86562	0.99796	FALSE	0.67996	1	estscan,start:1222 end:1544
Cluster-32412.30045	3065	XP_027208648.1	putative uncharacterized protein DDB_G0271606 [Penaeus vannamei]	--	--	--	-	-	-	http://www.genome.jp/dbget-bin/www_bget?ko:-	--	--	PF03801	HEC/Ndc80p family	GO:0051315	attachment of mitotic spindle microtubules to kinetochore	--	--	GO:0031262	Ndc80 complex	--	--	DOWN	-1.0949	0.012339	FALSE	-0.57385	0.99796	FALSE	0.33568	1	blast,frame:1 start:466 end:2358
Cluster-32412.30040	2355	XP_027209251.1	uncharacterized protein LOC113802822 isoform X1 [Penaeus vannamei]	--	--	--	-	-	-	http://www.genome.jp/dbget-bin/www_bget?ko:-	--	--	PF05046	Mitochondrial large subunit ribosomal protein (Img2)	GO:0042254//GO:0006412	ribosome biogenesis//translation	GO:0003735	structural constituent of ribosome	GO:0005840	ribosome	--	--	UP	1.4962	9.0955e-05	UP	1.5053	0.18041	FALSE	0.53671	1	estscan,start:243 end:445
Cluster-32412.31939	4891	XP_027212717.1	inositol monophosphatase 3-like [Penaeus vannamei]	XM_029135679.1	XM_029135679	PREDICTED: Betta splendens tubulin alpha chain-like (LOC114846702), mRNA	K07374	TUBA	tubulin alpha	http://www.genome.jp/dbget-bin/www_bget?ko:K07374	Q2HJ86	Tubulin alpha-1D chain OS=Bos taurus OX=9913 GN=TUBA1D PE=1 SV=1	PF07497//PF00459//PF13718	Rho termination factor, RNA-binding domain//Inositol monophosphatase family//GNAT acetyltransferase 2	GO:0046855//GO:0006353//GO:0042967	inositol phosphate dephosphorylation//DNA-templated transcription, termination//obsolete acyl-carrier-protein biosynthetic process	GO:0008080//GO:0003723	N-acetyltransferase activity//RNA binding	--	--	KOG1376	Alpha tubulin	DOWN	-0.77039	0.099925	FALSE	-0.43112	0.99796	FALSE	0.16052	1	blast,frame:2 start:2 end:472|blast,frame:-2 start:3942 end:3241
Cluster-54438.0	900	--	--	--	--	--	--	--	--	--	--	--	--	--	--	--	--	--	--	--	--	--	FALSE	-2.3334	0.98265	FALSE	1.4493	0.99796	UP	4.6842	1	--
Cluster-32412.31935	1264	--	--	--	--	--	--	--	--	--	--	--	--	--	--	--	--	--	--	--	--	--	UP	2.2233	0.38669	FALSE	-0.05001	0.99796	FALSE	-0.69696	1	estscan,start:435 end:370; minus strand
Cluster-32412.31937	1571	--	--	--	--	--	--	--	--	--	--	--	--	--	--	--	--	--	--	--	--	--	DOWN	-0.86024	0.093462	FALSE	0.0025675	0.99796	FALSE	0.38085	1	--
Cluster-32412.31931	941	--	--	--	--	--	--	--	--	--	--	--	PF00894	Luteovirus coat protein	--	--	GO:0005198	structural molecule activity	GO:0019028	viral capsid	--	--	UP	1.1045	0.032607	FALSE	0.12361	0.99796	FALSE	-0.43243	1	--
Cluster-32412.31933	2298	ROT74142.1	Matrix metalloproteinase-24 [Penaeus vannamei]	--	--	--	-	-	-	http://www.genome.jp/dbget-bin/www_bget?ko:-	Q9ULZ9	Matrix metalloproteinase-17 OS=Homo sapiens OX=9606 GN=MMP17 PE=1 SV=4	PF05434//PF05399	TMEM9//Ectropic viral integration site 2A protein (EVI2A)	--	--	--	--	GO:0016021	integral component of membrane	--	--	FALSE	-0.23957	0.98265	FALSE	-0.68104	0.99796	FALSE	0.49015	1	blast,frame:-2 start:827 end:90
Cluster-32412.11901	418	--	--	--	--	--	--	--	--	--	--	--	--	--	--	--	--	--	--	--	--	--	FALSE	1.2634	0.86871	FALSE	0.84056	0.99796	DOWN	-3.2108	1	--
Cluster-54503.0	852	--	--	--	--	--	--	--	--	--	--	--	--	--	--	--	--	--	--	--	--	--	DOWN	-2.363	0.50908	FALSE	-1.5541	0.99796	FALSE	0.85636	1	--
Cluster-32412.4792	517	--	--	--	--	--	--	--	--	--	--	--	PF15800	Clock interacting protein circadian	GO:0045892//GO:0042754	negative regulation of transcription, DNA-templated//negative regulation of circadian rhythm	--	--	--	--	--	--	FALSE	-1.5856	0.89076	DOWN	-3.3936	0.99796	FALSE	0.031214	1	estscan,start:85 end:357
Cluster-32412.3485	2523	ROT63761.1	putative acyl-protein thioesterase 2 [Penaeus vannamei]	--	--	--	K06130	LYPLA2	lysophospholipase II	http://www.genome.jp/dbget-bin/www_bget?ko:K06130	Q9QYL8	Acyl-protein thioesterase 2 OS=Rattus norvegicus OX=10116 GN=Lypla2 PE=1 SV=1	PF02230	Phospholipase/Carboxylesterase	--	--	GO:0016787	hydrolase activity	--	--	KOG2112	Lysophospholipase	UP	1.257	0.00047117	UP	0.78469	0.99796	FALSE	-0.37273	1	blast,frame:1 start:1846 end:2151
Cluster-32412.31863	2536	AFN25966.1	innexin 3 [Cancer borealis]	MG324349.1	MG324349	Scylla paramamosain innexin protein 3 (inx3) mRNA, complete cds	-	-	-	http://www.genome.jp/dbget-bin/www_bget?ko:-	Q9XYN1	Innexin inx2 OS=Schistocerca americana OX=7009 GN=inx2 PE=1 SV=1	--	--	--	--	--	--	--	--	--	--	UP	1.0249	0.012138	FALSE	-0.20272	0.99796	FALSE	-0.12324	1	blast,frame:-2 start:1050 end:541
Cluster-32412.39595	822	--	--	--	--	--	--	--	--	--	--	--	PF15957	Commissureless	GO:0007411	axon guidance	--	--	--	--	--	--	DOWN	-1.2122	0.031062	FALSE	-0.017205	0.99796	FALSE	0.58554	1	--
Cluster-32412.43619	1137	CUU98433.1	hypothetical transcript [Hymenolepis microstoma]	JQ000555.1	JQ000555	Dermatophagoides farinae voucher UMMZ BMOC 05-0812-001 AD521 28S ribosomal RNA gene, partial sequence	-	-	-	http://www.genome.jp/dbget-bin/www_bget?ko:-	--	--	--	--	--	--	--	--	--	--	--	--	UP	1.5236	0.30325	FALSE	0.53927	0.99796	FALSE	-1.0786	1	estscan,start:477 end:958
Cluster-32412.43615	1208	--	--	--	--	--	--	--	--	--	--	--	--	--	--	--	--	--	--	--	--	--	DOWN	-0.89003	0.47423	FALSE	-0.73617	0.99796	FALSE	-0.56242	1	estscan,start:565 end:76; minus strand
Cluster-32412.43613	771	--	--	--	--	--	--	--	--	--	--	--	--	--	--	--	--	--	--	--	--	--	DOWN	-0.98639	0.30877	FALSE	-0.029459	0.99796	FALSE	0.14662	1	--
Cluster-40261.1	1565	--	--	--	--	--	--	--	--	--	--	--	PF00539	Transactivating regulatory protein (Tat)	GO:0050434	positive regulation of viral transcription	GO:0001070	RNA-binding transcription regulator activity	GO:0042025	host cell nucleus	--	--	DOWN	-1.3439	0.41744	FALSE	-0.62501	0.99796	FALSE	0.12208	1	estscan,start:941 end:869; minus strand
Cluster-22500.1	1125	--	--	--	--	--	--	--	--	--	--	--	PF05749	Rubella membrane glycoprotein E2	--	--	--	--	GO:0019013//GO:0016021	viral nucleocapsid//integral component of membrane	--	--	UP	2.6769	0.12678	FALSE	1.6858	0.99796	FALSE	-1.0464	1	estscan,start:1125 end:418; minus strand
Cluster-27875.0	642	--	--	--	--	--	--	--	--	--	--	--	--	--	--	--	--	--	--	--	--	--	FALSE	2.2019	0.83224	FALSE	-0.75634	0.99796	DOWN	-4.5632	1	--
Cluster-32412.39584	5806	ROT61799.1	putative phosphatidylinositol 4-phosphate 5-kinase type-1 gamma isoform X1, partial [Penaeus vannamei]	--	--	--	K00889	PIP5K	1-phosphatidylinositol-4-phosphate 5-kinase	http://www.genome.jp/dbget-bin/www_bget?ko:K00889	D3ZSI8	Phosphatidylinositol 4-phosphate 5-kinase type-1 alpha OS=Rattus norvegicus OX=10116 GN=Pip5k1a PE=1 SV=1	PF01504	Phosphatidylinositol-4-phosphate 5-Kinase	GO:0046488	phosphatidylinositol metabolic process	GO:0016307	phosphatidylinositol phosphate kinase activity	--	--	KOG0229	Phosphatidylinositol-4-phosphate 5-kinase	UP	0.61242	0.31769	FALSE	0.37609	0.99796	FALSE	-0.18993	1	blast,frame:1 start:2911 end:4788|blast,frame:2 start:2 end:604
Cluster-53110.1	514	--	--	--	--	--	--	--	--	--	--	--	--	--	--	--	--	--	--	--	--	--	UP	4.7257	0.275	FALSE	1.778	0.99796	FALSE	-2.7989	1	estscan,start:74 end:1; minus strand
Cluster-32412.38676	2748	XP_027209581.1	nicotinate phosphoribosyltransferase-like isoform X1 [Penaeus vannamei]	XM_017220341.1	XM_017220341	PREDICTED: Drosophila eugracilis nicotinate phosphoribosyltransferase (LOC108111022), transcript variant X5, mRNA	K00763	pncB, NAPRT1	nicotinate phosphoribosyltransferase	http://www.genome.jp/dbget-bin/www_bget?ko:K00763	Q9VQX4	Nicotinate phosphoribosyltransferase OS=Drosophila melanogaster OX=7227 GN=Naprt PE=2 SV=2	PF05430	S-adenosyl-L-methionine-dependent methyltransferase	GO:0055114	oxidation-reduction process	GO:0016645	oxidoreductase activity, acting on the CH-NH group of donors	--	--	KOG2511	Nicotinic acid phosphoribosyltransferase	UP	0.79074	0.5009	FALSE	0.52199	0.99796	FALSE	-0.20638	1	blast,frame:-2 start:2246 end:531
Cluster-32412.38670	4227	--	--	--	--	--	--	--	--	--	--	--	--	--	--	--	--	--	--	--	--	--	DOWN	-0.68233	0.28936	FALSE	0.069134	0.99796	FALSE	0.26488	1	--
Cluster-32412.38673	2097	--	--	--	--	--	--	--	--	--	--	--	--	--	--	--	--	--	--	--	--	--	FALSE	-0.44778	0.94402	FALSE	0.3666	0.99796	FALSE	-0.29896	1	--
Cluster-58330.0	309	--	--	--	--	--	--	--	--	--	--	--	--	--	--	--	--	--	--	--	--	--	FALSE	3.4879	0.90856	UP	5.6351	0.95358	FALSE	0.73674	1	--
Cluster-32412.57300	1098	--	--	--	--	--	--	--	--	--	--	--	--	--	--	--	--	--	--	--	--	--	UP	2.5273	0.00012193	FALSE	-0.24415	0.99796	DOWN	-1.1678	1	--
Cluster-32412.26300	492	--	--	--	--	--	--	--	--	--	--	--	PF02513	Spin/Ssty Family	GO:0007276	gamete generation	--	--	--	--	--	--	DOWN	-1.5266	0.00063609	FALSE	-0.61827	0.99796	FALSE	0.35915	1	--
Cluster-32412.26602	3433	--	--	--	--	--	--	--	--	--	--	--	PF08118	Yeast mitochondrial distribution and morphology (MDM) proteins	GO:0000001//GO:0007005	mitochondrion inheritance//mitochondrion organization	--	--	GO:0005743	mitochondrial inner membrane	--	--	DOWN	-0.86524	0.16248	FALSE	-0.012268	0.99796	FALSE	-0.29658	1	estscan,start:416 end:759
Cluster-32412.26601	6236	XP_027216285.1	uncharacterized protein LOC113809001 [Penaeus vannamei]	--	--	--	--	--	--	--	--	--	PF13516//PF00560//PF05083//PF01350//PF13855//PF00041	Leucine Rich repeat//Leucine Rich Repeat//LST-1 protein//Flavivirus non-structural protein NS4A//Leucine rich repeat//Fibronectin type III domain	GO:0016070//GO:0000902//GO:0016032//GO:0006955	RNA metabolic process//cell morphogenesis//viral process//immune response	GO:0005515	protein binding	GO:0019012//GO:0016020	virion//membrane	KOG0619	FOG: Leucine rich repeat	DOWN	-0.91888	0.1154	FALSE	-0.31921	0.99796	FALSE	0.2121	1	blast,frame:-1 start:5957 end:1521
Cluster-32412.26606	558	--	--	JX228176.1	JX228176	Scylla paramamosain flotillin-1 gene, complete cds	--	--	--	--	--	--	--	--	--	--	--	--	--	--	--	--	FALSE	-0.68592	0.65239	FALSE	-0.47595	0.99796	UP	0.71412	1	--
Cluster-32412.29536	3243	XP_001349533.1	erythrocyte membrane protein 3 [Plasmodium falciparum 3D7]	--	--	--	K18626	TCHH	trichohyalin	http://www.genome.jp/dbget-bin/www_bget?ko:K18626	Q556J6	Putative cyclin-dependent serine/threonine-protein kinase DDB_G0272797/DDB_G0274007 OS=Dictyostelium discoideum OX=44689 GN=DDB_G0272797 PE=3 SV=1	PF01494	FAD binding domain	--	--	GO:0071949	FAD binding	--	--	--	--	UP	1.1135	0.40559	FALSE	0.25797	0.99796	FALSE	-0.29633	1	blast,frame:1 start:1 end:2802|blast,frame:2 start:2 end:430
Cluster-32412.29533	2041	ATD53652.1	scavenger receptor class B1 [Eriocheir sinensis]	KP121407.1	KP121407	Marsupenaeus japonicus scavenger receptor B1 mRNA, complete cds	K12384	SCARB2, LIMP2, CD36L2	lysosome membrane protein 2	http://www.genome.jp/dbget-bin/www_bget?ko:K12384	P27615	Lysosome membrane protein 2 OS=Rattus norvegicus OX=10116 GN=Scarb2 PE=1 SV=2	PF01130	CD36 family	--	--	--	--	GO:0016020	membrane	KOG3776	Plasma membrane glycoprotein CD36 and related membrane receptors	UP	0.6925	0.49741	UP	1.1331	0.99796	FALSE	-0.1113	1	blast,frame:2 start:293 end:1843
Cluster-39523.0	604	--	--	--	--	--	--	--	--	--	--	--	--	--	--	--	--	--	--	--	--	--	UP	4.3807	0.46942	FALSE	3.289	0.99796	DOWN	-4.3266	1	--
Cluster-32412.22613	2196	XP_027211989.1	protein pygopus-like isoform X2 [Penaeus vannamei]	XM_027356188.1	XM_027356188	PREDICTED: Penaeus vannamei protein pygopus-like (LOC113805215), transcript variant X2, mRNA	-	-	-	http://www.genome.jp/dbget-bin/www_bget?ko:-	Q9V9W8	Protein pygopus OS=Drosophila melanogaster OX=7227 GN=pygo PE=1 SV=1	PF00320	GATA zinc finger	GO:0006355	regulation of transcription, DNA-templated	GO:0008270//GO:0043565	zinc ion binding//sequence-specific DNA binding	--	--	--	--	UP	6.5537	0.0011551	FALSE	NA	NA	DOWN	-3.6269	1	blast,frame:3 start:1779 end:1919|blast,frame:2 start:497 end:1480
Cluster-32412.22615	4505	XP_014788567.1	PREDICTED: tigger transposable element-derived protein 1-like [Octopus bimaculoides]	--	--	--	-	-	-	http://www.genome.jp/dbget-bin/www_bget?ko:-	Q96MW7	Tigger transposable element-derived protein 1 OS=Homo sapiens OX=9606 GN=TIGD1 PE=1 SV=1	PF01527//PF03184//PF08281//PF09339//PF02796//PF05826//PF04218//PF00196	Transposase//DDE superfamily endonuclease//Sigma-70, region 4//IclR helix-turn-helix domain//Helix-turn-helix domain of resolvase//Phospholipase A2//CENP-B N-terminal DNA-binding domain//Bacterial regulatory proteins, luxR family	GO:0006310//GO:0006644//GO:0006352//GO:0006355//GO:0006313//GO:0050482//GO:0009395	DNA recombination//phospholipid metabolic process//DNA-templated transcription, initiation//regulation of transcription, DNA-templated//transposition, DNA-mediated//arachidonic acid secretion//phospholipid catabolic process	GO:0016987//GO:0003676//GO:0004803//GO:0004623//GO:0000150//GO:0003677//GO:0003700	sigma factor activity//nucleic acid binding//transposase activity//phospholipase A2 activity//recombinase activity//DNA binding//DNA-binding transcription factor activity	GO:0005667	transcription regulator complex	--	--	UP	1.1166	0.056222	FALSE	0.44617	0.99796	FALSE	-0.23236	1	blast,frame:3 start:399 end:2861
Cluster-30029.0	1182	XP_003242975.1	tigger transposable element-derived protein 7-like [Acyrthosiphon pisum]	--	--	--	-	-	-	http://www.genome.jp/dbget-bin/www_bget?ko:-	Q6NT04	Tigger transposable element-derived protein 7 OS=Homo sapiens OX=9606 GN=TIGD7 PE=1 SV=1	PF03184	DDE superfamily endonuclease	--	--	GO:0003676	nucleic acid binding	--	--	--	--	DOWN	-2.552	0.36884	DOWN	-2.7304	0.99796	FALSE	0.0093829	1	blast,frame:1 start:607 end:780
Cluster-32412.20008	2280	--	--	--	--	--	--	--	--	--	--	--	PF06580	Histidine kinase	GO:0000160//GO:0016310	phosphorelay signal transduction system//phosphorylation	GO:0000155	phosphorelay sensor kinase activity	GO:0016021//GO:0009365	integral component of membrane//protein histidine kinase complex	--	--	DOWN	-1.085	0.027948	FALSE	-0.45978	0.99796	FALSE	0.3551	1	estscan,start:307 end:239; minus strand
Cluster-5392.0	441	--	--	--	--	--	--	--	--	--	--	--	--	--	--	--	--	--	--	--	--	--	FALSE	-2.4088	0.71314	DOWN	-4.0694	0.99796	FALSE	1.0143	1	--
Cluster-32412.40927	5511	XP_013421015.1	sucrase-isomaltase, intestinal [Lingula anatina]	JN607370.1	JN607370	Portunus trituberculatus microsatellite SC237 sequence	-	-	-	http://www.genome.jp/dbget-bin/www_bget?ko:-	Q2M2H8	Probable maltase-glucoamylase 2 OS=Homo sapiens OX=9606 GN=MGAM2 PE=2 SV=3	PF01055	Glycosyl hydrolases family 31	GO:0005975	carbohydrate metabolic process	GO:0004553	hydrolase activity, hydrolyzing O-glycosyl compounds	--	--	KOG1065	Maltase glucoamylase and related hydrolases, glycosyl hydrolase family 31	DOWN	-2.0771	0.00052091	DOWN	-1.3091	0.99796	UP	1.3249	0.71985	blast,frame:2 start:2174 end:5140
Cluster-32412.13360	320	--	--	--	--	--	--	--	--	--	--	--	PF09162	Tap, RNA-binding	GO:0006406	mRNA export from nucleus	GO:0003723	RNA binding	GO:0042025//GO:0005737	host cell nucleus//cytoplasm	--	--	FALSE	0.59785	0.98265	DOWN	-2.5805	0.99796	DOWN	-1.9506	1	estscan,start:320 end:219; minus strand
Cluster-32412.31388	1315	XP_002607273.1	hypothetical protein BRAFLDRAFT_88221 [Branchiostoma floridae]	--	--	--	K06233	LRP2	low density lipoprotein-related protein 2	http://www.genome.jp/dbget-bin/www_bget?ko:K06233	Q98930	Sortilin-related receptor (Fragment) OS=Gallus gallus OX=9031 GN=SORL1 PE=2 SV=1	PF00057	Low-density lipoprotein receptor domain class A	--	--	GO:0005515	protein binding	--	--	KOG1215	Low-density lipoprotein receptors containing Ca2+-binding EGF-like domains	FALSE	0.2076	0.98265	FALSE	0.63583	0.99796	FALSE	-0.53601	1	blast,frame:1 start:280 end:855
Cluster-39154.0	2128	--	--	--	--	--	--	--	--	--	--	--	--	--	--	--	--	--	--	--	--	--	UP	2.707	0.055792	FALSE	1.5887	0.99796	FALSE	-1.1728	1	--
Cluster-32412.20005	1711	AKC96448.1	prophenoloxidase [Scylla paramamosain]	DQ435606.2	DQ435606	Scylla serrata prophenoloxidase mRNA, complete cds	--	--	--	--	--	--	--	--	--	--	--	--	--	--	--	--	UP	1.4519	0.14563	FALSE	0.99192	0.99796	FALSE	-0.22548	1	blast,frame:-3 start:104 end:3
Cluster-47535.0	1848	ROT63991.1	hypothetical protein C7M84_018093 [Penaeus vannamei]	--	--	--	K01201	GBA, srfJ	glucosylceramidase	http://www.genome.jp/dbget-bin/www_bget?ko:K01201	--	--	PF01699	Sodium/calcium exchanger protein	GO:0055085	transmembrane transport	--	--	GO:0016021	integral component of membrane	--	--	UP	1.3384	0.087138	FALSE	-0.65508	0.99796	FALSE	-0.49383	1	blast,frame:1 start:1441 end:1848
Cluster-2942.0	459	--	--	--	--	--	--	--	--	--	--	--	--	--	--	--	--	--	--	--	--	--	FALSE	-2.1197	0.91071	DOWN	-4.7499	0.99796	FALSE	-1.4862	1	estscan,start:459 end:228; minus strand
Cluster-28659.0	1676	XP_015758992.1	PREDICTED: RNA-directed DNA polymerase from mobile element jockey-like [Acropora digitifera]	--	--	--	-	-	-	http://www.genome.jp/dbget-bin/www_bget?ko:-	Q95SX7	Probable RNA-directed DNA polymerase from transposon BS OS=Drosophila melanogaster OX=7227 GN=RTase PE=2 SV=1	--	--	--	--	--	--	--	--	--	--	FALSE	-0.94851	0.98265	FALSE	0.8806	0.99796	FALSE	-0.3062	1	blast,frame:-2 start:1675 end:2
Cluster-32412.38644	642	--	--	--	--	--	--	--	--	--	--	--	--	--	--	--	--	--	--	--	--	--	FALSE	2.2413	0.98265	UP	4.8569	0.99796	FALSE	0.027115	1	--
Cluster-32412.26679	2068	XP_027224403.1	beta-1,3-galactosyltransferase 1-like [Penaeus vannamei]	--	--	--	K07819	B3GALT1	beta-1,3-galactosyltransferase 1	http://www.genome.jp/dbget-bin/www_bget?ko:K07819	O43825	Beta-1,3-galactosyltransferase 2 OS=Homo sapiens OX=9606 GN=B3GALT2 PE=1 SV=1	PF01762	Galactosyltransferase	GO:0006486	protein glycosylation	--	--	GO:0016020	membrane	KOG2287	Galactosyltransferases	UP	0.78894	0.076615	FALSE	-0.1403	0.99796	FALSE	-0.27716	1	blast,frame:-3 start:1259 end:315|blast,frame:-2 start:1521 end:1069
Cluster-32412.12090	1666	--	--	--	--	--	--	--	--	--	--	--	--	--	--	--	--	--	--	--	--	--	DOWN	-1.1334	0.33522	FALSE	-0.34127	0.99796	FALSE	0.32078	1	--
Cluster-32412.12093	2707	--	--	--	--	--	--	--	--	--	--	--	--	--	--	--	--	--	--	--	--	--	FALSE	-0.24245	0.98265	UP	0.87492	0.99796	FALSE	-0.14058	1	estscan,start:1966 end:1913; minus strand
Cluster-32412.23562	397	--	--	--	--	--	--	--	--	--	--	--	--	--	--	--	--	--	--	--	--	--	UP	1.0276	0.42494	FALSE	0.51772	0.99796	FALSE	-0.69041	1	estscan,start:397 end:1; minus strand
Cluster-32412.23565	751	--	--	--	--	--	--	--	--	--	--	--	PF03155//PF02443//PF10541	ALG6, ALG8 glycosyltransferase family//Circovirus capsid protein//Nuclear envelope localisation domain	GO:0019069	viral capsid assembly	GO:0016758	transferase activity, transferring hexosyl groups	GO:0016021//GO:0042025//GO:0005789	integral component of membrane//host cell nucleus//endoplasmic reticulum membrane	--	--	DOWN	-2.3138	0.095259	FALSE	-0.79298	0.99796	FALSE	-0.99067	1	estscan,start:126 end:1; minus strand
Cluster-52390.1	381	--	--	--	--	--	--	--	--	--	--	--	PF05053//PF10099//PF01529	Menin//Anti-sigma-K factor rskA//DHHC palmitoyltransferase	GO:0042967	obsolete acyl-carrier-protein biosynthetic process	GO:0016409	palmitoyltransferase activity	GO:0005886//GO:0005634//GO:0016021	plasma membrane//nucleus//integral component of membrane	--	--	FALSE	0.039227	0.99916	FALSE	0.7006	0.99796	FALSE	-0.62038	1	estscan,start:234 end:381
Cluster-52390.0	787	--	--	--	--	--	--	--	--	--	--	--	PF10717	Occlusion-derived virus envelope protein ODV-E18	--	--	--	--	GO:0019031	viral envelope	--	--	UP	3.1095	0.26554	FALSE	2.6309	0.99796	FALSE	-0.59285	1	estscan,start:465 end:1; minus strand
Cluster-32412.55794	1172	--	--	--	--	--	--	--	--	--	--	--	--	--	--	--	--	--	--	--	--	--	UP	1.7884	0.49447	FALSE	-0.17254	0.99796	FALSE	-1.0523	1	estscan,start:299 end:144; minus strand
Cluster-32412.55792	1061	--	--	--	--	--	--	--	--	--	--	--	--	--	--	--	--	--	--	--	--	--	DOWN	-2.7302	0.48985	FALSE	-1.4861	0.99796	FALSE	1.0024	1	--
Cluster-32412.55791	654	--	--	--	--	--	--	--	--	--	--	--	--	--	--	--	--	--	--	--	--	--	FALSE	-2.5062	0.98265	FALSE	-2.6796	0.99796	UP	4.9675	1	estscan,start:168 end:1; minus strand
Cluster-58465.0	1141	KDR13177.1	hypothetical protein L798_12934, partial [Zootermopsis nevadensis]	--	--	--	--	--	--	--	--	--	--	--	--	--	--	--	--	--	--	--	FALSE	-0.72388	0.98265	DOWN	-2.0803	0.99796	FALSE	0.2281	1	--
Cluster-32412.12039	2196	XP_027231195.1	macrophage mannose receptor 1-like [Penaeus vannamei]	--	--	--	K06560	MRC, CD206, CD280	mannose receptor, C type	http://www.genome.jp/dbget-bin/www_bget?ko:K06560	P22897	Macrophage mannose receptor 1 OS=Homo sapiens OX=9606 GN=MRC1 PE=1 SV=1	PF00193	Extracellular link domain	GO:0007155	cell adhesion	GO:0005540	hyaluronic acid binding	--	--	--	--	UP	1.8199	0.29475	FALSE	1.1906	0.99796	FALSE	0.46702	1	blast,frame:-1 start:2196 end:691
Cluster-32412.28617	475	AEI88102.1	endonuclease-reverse transcriptase-like protein, partial [Scylla paramamosain]	HM217870.1	HM217870	Scylla paramamosain endonuclease-reverse transcriptase-like protein mRNA, partial cds	--	--	--	--	--	--	PF01221	Dynein light chain type 1	GO:0007017	microtubule-based process	--	--	GO:0030286	dynein complex	--	--	UP	0.99062	0.47574	FALSE	-0.039946	0.99796	FALSE	-0.57945	1	blast,frame:1 start:1 end:174
Cluster-32412.50673	781	--	--	--	--	--	--	--	--	--	--	--	--	--	--	--	--	--	--	--	--	--	UP	2.3952	0.0031706	FALSE	0.91948	0.99796	FALSE	-0.68318	1	estscan,start:781 end:284; minus strand
Cluster-21678.0	547	--	--	--	--	--	--	--	--	--	--	--	--	--	--	--	--	--	--	--	--	--	DOWN	-3.1615	0.27984	FALSE	-1.6088	0.99796	FALSE	0.94717	1	--
Cluster-32412.53329	1640	--	--	--	--	--	--	--	--	--	--	--	--	--	--	--	--	--	--	--	--	--	FALSE	1.123	0.95835	FALSE	-1.1526	0.99796	FALSE	0.46138	1	estscan,start:206 end:346
Cluster-32412.53325	599	--	--	--	--	--	--	--	--	--	--	--	--	--	--	--	--	--	--	--	--	--	UP	3.3736	0.01528	FALSE	0.58537	0.99796	FALSE	-1.2679	1	--
Cluster-32412.53324	1260	--	--	--	--	--	--	--	--	--	--	--	PF00434	Glycoprotein VP7	--	--	--	--	GO:0019028	viral capsid	--	--	UP	1.4475	0.32422	FALSE	-0.045376	0.99796	FALSE	-0.31942	1	--
Cluster-32412.24122	2823	ROT65086.1	ADAM metalloprotease [Penaeus vannamei]	--	--	--	-	-	-	http://www.genome.jp/dbget-bin/www_bget?ko:-	Q923W9	Disintegrin and metalloproteinase domain-containing protein 33 OS=Mus musculus OX=10090 GN=Adam33 PE=1 SV=3	--	--	--	--	--	--	--	--	--	--	FALSE	1.0127	0.60973	FALSE	0.12428	0.99796	DOWN	-1.1214	1	blast,frame:3 start:702 end:2363|blast,frame:1 start:142 end:537
Cluster-32412.14650	1072	--	--	--	--	--	--	--	--	--	--	--	PF05039	Agouti protein	GO:0009755	hormone-mediated signaling pathway	--	--	GO:0005576	extracellular region	--	--	FALSE	-0.4784	0.90133	DOWN	-1.4836	0.99796	DOWN	-1.5293	1	estscan,start:255 end:153; minus strand
Cluster-32412.35232	3610	--	--	--	--	--	--	--	--	--	--	--	--	--	--	--	--	--	--	--	--	--	DOWN	-1.3654	0.0040373	FALSE	-0.33535	0.99796	FALSE	0.64982	1	--
Cluster-32412.35239	8102	XP_027224786.1	5-methylcytosine rRNA methyltransferase NSUN4-like [Penaeus vannamei]	--	--	--	-	-	-	http://www.genome.jp/dbget-bin/www_bget?ko:-	Q5M7E3	5-methylcytosine rRNA methyltransferase NSUN4 OS=Xenopus laevis OX=8355 GN=nsun4 PE=2 SV=1	PF13404//PF02845//PF01498//PF01189//PF04545//PF00440//PF01418//PF01728//PF08220//PF08281//PF00196//PF04218	AsnC-type helix-turn-helix domain//CUE domain//Transposase//16S rRNA methyltransferase RsmB/F//Sigma-70, region 4//Bacterial regulatory proteins, tetR family//Helix-turn-helix domain, rpiR family//FtsJ-like methyltransferase//DeoR-like helix-turn-helix domain//Sigma-70, region 4//Bacterial regulatory proteins, luxR family//CENP-B N-terminal DNA-binding domain	GO:0015074//GO:0006352//GO:0006355//GO:0006313//GO:0032259	DNA integration//DNA-templated transcription, initiation//regulation of transcription, DNA-templated//transposition, DNA-mediated//methylation	GO:0016987//GO:0005515//GO:0003677//GO:0008168//GO:0043565//GO:0003700	sigma factor activity//protein binding//DNA binding//methyltransferase activity//sequence-specific DNA binding//DNA-binding transcription factor activity	GO:0005667	transcription regulator complex	KOG2198	tRNA cytosine-5-methylases and related enzymes of the NOL1/NOP2/sun superfamily	DOWN	-0.60514	0.2049	FALSE	0.045586	0.99796	FALSE	0.33868	1	blast,frame:-2 start:7891 end:6908|blast,frame:-3 start:5097 end:4939|blast,frame:-1 start:5576 end:5421
Cluster-32412.24129	1308	--	--	--	--	--	--	--	--	--	--	--	--	--	--	--	--	--	--	--	--	--	DOWN	-0.96595	0.076728	FALSE	-0.22978	0.99796	FALSE	0.5902	1	--
Cluster-32412.39507	1071	--	--	--	--	--	--	--	--	--	--	--	--	--	--	--	--	--	--	--	--	--	DOWN	-1.1449	0.24683	FALSE	-0.52797	0.99796	FALSE	0.57174	1	estscan,start:941 end:862; minus strand
Cluster-42631.0	1555	--	--	--	--	--	--	--	--	--	--	--	PF00010	Helix-loop-helix DNA-binding domain	--	--	GO:0046983	protein dimerization activity	--	--	--	--	FALSE	1.7311	0.8467	FALSE	-1.6598	0.99796	FALSE	0.79838	1	estscan,start:586 end:1555
Cluster-37876.0	986	--	--	--	--	--	--	--	--	--	--	--	PF04618//PF10324//PF03967//PF00018	HD-ZIP protein N terminus//Serpentine type 7TM GPCR chemoreceptor Srw//Photosynthetic reaction centre, H-chain N-terminal region//SH3 domain	GO:0006118//GO:0007187//GO:0019684	obsolete electron transport//G protein-coupled receptor signaling pathway, coupled to cyclic nucleotide second messenger//photosynthesis, light reaction	GO:0008528//GO:0005515//GO:0045156	G protein-coupled peptide receptor activity//protein binding//electron transporter, transferring electrons within the cyclic electron transport pathway of photosynthesis activity	GO:0030077//GO:0005634	plasma membrane light-harvesting complex//nucleus	--	--	FALSE	-0.96312	0.97072	DOWN	-3.2234	0.99796	FALSE	0.5473	1	--
Cluster-32412.43370	1662	--	--	--	--	--	--	--	--	--	--	--	--	--	--	--	--	--	--	--	--	--	FALSE	-0.43252	0.97742	FALSE	0.14749	0.99796	UP	0.88264	1	--
Cluster-32412.4805	810	--	--	--	--	--	--	--	--	--	--	--	PF16590	Exocrine gland-secreting peptide	GO:0007165	signal transduction	GO:0005186	pheromone activity	GO:0005615	extracellular space	--	--	FALSE	1.6206	0.71797	UP	1.952	0.99796	FALSE	-0.75271	1	--
Cluster-32412.4803	462	--	--	--	--	--	--	--	--	--	--	--	--	--	--	--	--	--	--	--	--	--	UP	3.2467	0.48892	FALSE	1.7299	0.99796	FALSE	-0.34604	1	estscan,start:335 end:462
Cluster-32412.34184	2402	XP_027239529.1	protein Hook homolog 3-like isoform X2 [Penaeus vannamei]	--	--	--	K16536	HOOK3	protein HOOK3	http://www.genome.jp/dbget-bin/www_bget?ko:K16536	Q86VS8	Protein Hook homolog 3 OS=Homo sapiens OX=9606 GN=HOOK3 PE=1 SV=2	PF06008//PF06005//PF00170	Laminin Domain I//Cell division protein ZapB//bZIP transcription factor	GO:0090529//GO:0030155//GO:0045995//GO:0043093//GO:0007165//GO:0030334//GO:0006355	cell septum assembly//regulation of cell adhesion//regulation of embryonic development//FtsZ-dependent cytokinesis//signal transduction//regulation of cell migration//regulation of transcription, DNA-templated	GO:0003700//GO:0005102	DNA-binding transcription factor activity//signaling receptor binding	GO:0005667//GO:0005737	transcription regulator complex//cytoplasm	--	--	UP	0.96844	0.2056	FALSE	0.076191	0.99796	FALSE	-0.30525	1	blast,frame:3 start:30 end:2195
Cluster-32412.17308	1601	--	--	XM_006629289.2	XM_006629289	PREDICTED: Lepisosteus oculatus disco interacting protein 2 homolog B (dip2b), transcript variant X2, mRNA	--	--	--	--	--	--	--	--	--	--	--	--	--	--	--	--	UP	2.1522	0.4411	FALSE	1.6466	0.99796	FALSE	-0.45486	1	estscan,start:1601 end:1515; minus strand
Cluster-32412.34182	9190	XP_027234924.1	dynamin-binding protein-like [Penaeus vannamei]	--	--	--	K20705	DNMBP, ARHGEF36, TUBA	dynamin-binding protein	http://www.genome.jp/dbget-bin/www_bget?ko:K20705	E7F1U2	Dynamin-binding protein OS=Danio rerio OX=7955 GN=dnmbp PE=2 SV=1	PF14604//PF07966//PF03114//PF00426//PF04604//PF07653//PF00621//PF02050//PF00018//PF06423//PF13994//PF09004	Variant SH3 domain//A1 Propeptide//BAR domain//Outer Capsid protein VP4 (Hemagglutinin) Concanavalin-like domain//Type-A lantibiotic//Variant SH3 domain//RhoGEF domain//Flagellar FliJ protein//SH3 domain//GWT1//PgaD-like protein//Domain of unknown function (DUF1891)	GO:0006508//GO:0042742//GO:0071973//GO:0006506//GO:0043087//GO:0043709//GO:0055114//GO:0019058	proteolysis//defense response to bacterium//bacterial-type flagellum-dependent cell motility//GPI anchor biosynthetic process//regulation of GTPase activity//cell adhesion involved in single-species biofilm formation//oxidation-reduction process//viral life cycle	GO:0005515//GO:0016706//GO:0005085//GO:0016746//GO:0004190//GO:0008168	protein binding//2-oxoglutarate-dependent dioxygenase activity//guanyl-nucleotide exchange factor activity//transferase activity, transferring acyl groups//aspartic-type endopeptidase activity//methyltransferase activity	GO:0005576//GO:0016021//GO:0019028//GO:0005737//GO:0009288	extracellular region//integral component of membrane//viral capsid//cytoplasm//bacterial-type flagellum	--	--	DOWN	-0.87991	0.28035	FALSE	-0.52867	0.99796	FALSE	-0.19205	1	blast,frame:-2 start:4728 end:2239|blast,frame:-3 start:8699 end:5511
Cluster-32412.34181	700	XP_027227277.1	EH domain-binding protein 1-like, partial [Penaeus vannamei]	--	--	--	-	-	-	http://www.genome.jp/dbget-bin/www_bget?ko:-	Q8N3D4	EH domain-binding protein 1-like protein 1 OS=Homo sapiens OX=9606 GN=EHBP1L1 PE=1 SV=2	--	--	--	--	--	--	--	--	--	--	UP	1.8714	0.127	FALSE	1.3775	0.99796	FALSE	-0.070758	1	estscan,start:489 end:700
Cluster-39724.0	428	--	--	--	--	--	--	--	--	--	--	--	PF07655//PF02107	Secretin N-terminal domain//Flagellar L-ring protein	GO:0071973//GO:0009297	bacterial-type flagellum-dependent cell motility//pilus assembly	GO:0003774	motor activity	GO:0019867//GO:0009427	outer membrane//bacterial-type flagellum basal body, distal rod, L ring	--	--	DOWN	-2.2762	0.46143	FALSE	-0.67746	0.99796	FALSE	1.3516	1	estscan,start:428 end:327; minus strand
Cluster-32412.21664	565	--	--	--	--	--	--	--	--	--	--	--	PF05887	Procyclic acidic repetitive protein (PARP)	--	--	--	--	GO:0016020	membrane	--	--	UP	1.453	0.36318	FALSE	0.25601	0.99796	FALSE	-0.62093	1	--
Cluster-43868.0	560	--	--	--	--	--	--	--	--	--	--	--	--	--	--	--	--	--	--	--	--	--	FALSE	4.0664	0.70449	UP	4.5114	0.99796	FALSE	1.6592	1	estscan,start:560 end:119; minus strand
Cluster-32412.15834	525	--	--	--	--	--	--	--	--	--	--	--	--	--	--	--	--	--	--	--	--	--	FALSE	-0.16506	0.98265	FALSE	-0.83917	0.99796	FALSE	0.42337	1	--
Cluster-5875.0	1164	--	--	--	--	--	--	--	--	--	--	--	PF05749//PF07243	Rubella membrane glycoprotein E2//Phlebovirus glycoprotein G1	--	--	--	--	GO:0019012//GO:0019013//GO:0016021	virion//viral nucleocapsid//integral component of membrane	--	--	UP	5.9105	0.011822	FALSE	0.83211	0.99796	FALSE	-1.837	1	--
Cluster-15331.0	869	--	--	--	--	--	--	--	--	--	--	--	--	--	--	--	--	--	--	--	--	--	FALSE	1.0114	0.98265	FALSE	0.83211	0.99796	UP	6.4242	1	--
Cluster-34061.0	350	--	--	--	--	--	--	--	--	--	--	--	--	--	--	--	--	--	--	--	--	--	FALSE	0.23768	0.98265	FALSE	0.9959	0.99796	FALSE	-0.60751	1	--
Cluster-32412.32748	727	--	--	--	--	--	--	--	--	--	--	--	--	--	--	--	--	--	--	--	--	--	DOWN	-1.4981	0.017325	FALSE	-0.098927	0.99796	FALSE	0.74488	1	--
Cluster-32412.41365	636	XP_027235881.1	tectonin beta-propeller repeat-containing protein 2-like [Penaeus vannamei]	--	--	--	-	-	-	http://www.genome.jp/dbget-bin/www_bget?ko:-	--	--	--	--	--	--	--	--	--	--	--	--	UP	1.3002	0.10877	FALSE	-0.024021	0.99796	FALSE	-0.72598	1	blast,frame:2 start:2 end:586
Cluster-32412.52808	1608	ROT79706.1	elongation of very long chain fatty acids-like protein [Penaeus vannamei]	KR154729.1	KR154729	Nerita melanotragus elongation of very long-chain fatty acid protein b (Elovl) mRNA, complete cds	-	-	-	http://www.genome.jp/dbget-bin/www_bget?ko:-	Q1HRV8	Elongation of very long chain fatty acids protein AAEL008004 OS=Aedes aegypti OX=7159 GN=AAEL008004 PE=2 SV=2	PF01151	GNS1/SUR4 family	--	--	--	--	GO:0016021	integral component of membrane	--	--	FALSE	4.541	0.92948	FALSE	0.6683	0.99796	FALSE	5.0067	1	blast,frame:3 start:1182 end:1385|blast,frame:1 start:277 end:1134
Cluster-32412.29528	5707	ROT74271.1	putative circadian locomoter output cycles protein kaput, partial [Penaeus vannamei]	XM_027358780.1	XM_027358780	PREDICTED: Penaeus vannamei nuclear receptor coactivator 2-like (LOC113807510), mRNA	K11255	NCOA2, TIF2, KAT13C	nuclear receptor coactivator 2	http://www.genome.jp/dbget-bin/www_bget?ko:K11255	Q9W705	Nuclear receptor coactivator 2 OS=Xenopus laevis OX=8355 GN=ncoa2 PE=2 SV=1	PF08447//PF00989//PF00010	PAS fold//PAS fold//Helix-loop-helix DNA-binding domain	GO:0006355	regulation of transcription, DNA-templated	GO:0005515//GO:0046983	protein binding//protein dimerization activity	--	--	--	--	UP	0.58149	0.38874	FALSE	0.22789	0.99796	FALSE	-0.27226	1	blast,frame:-2 start:4485 end:1
Cluster-32412.34960	5299	XP_027235101.1	major facilitator superfamily domain-containing protein 6-like isoform X2 [Penaeus vannamei]	HQ158763.1	HQ158763	Scylla paramamosain lysozyme (LZM) gene, complete cds	-	-	-	http://www.genome.jp/dbget-bin/www_bget?ko:-	--	--	--	--	--	--	--	--	--	--	--	--	DOWN	-0.72318	0.14094	FALSE	-0.23131	0.99796	FALSE	0.18934	1	blast,frame:-1 start:4696 end:4058
Cluster-32412.34961	1423	--	--	--	--	--	--	--	--	--	--	--	--	--	--	--	--	--	--	--	--	--	UP	1.4854	0.15472	DOWN	-1.2008	0.99796	DOWN	-1.2508	1	estscan,start:895 end:960
Cluster-32412.27842	954	XP_018048167.1	PREDICTED: serine/threonine-protein kinase mig-15-like, partial [Atta colombica]	XM_027025185.1	XM_027025185	PREDICTED: Electrophorus electricus misshapen-like kinase 1 (LOC113586814), mRNA	K08840	TNIK	TRAF2 and NCK interacting kinase	http://www.genome.jp/dbget-bin/www_bget?ko:K08840	P97820	Mitogen-activated protein kinase kinase kinase kinase 4 OS=Mus musculus OX=10090 GN=Map4k4 PE=1 SV=1	--	--	--	--	--	--	--	--	--	--	UP	0.55555	0.49481	FALSE	0.32314	0.99796	FALSE	-0.48724	1	estscan,start:670 end:954
Cluster-32412.34968	2070	--	--	--	--	--	--	--	--	--	--	--	PF06984//PF04971	Mitochondrial 39-S ribosomal protein L47 (MRP-L47)//Bacteriophage P21 holin S	GO:0019835//GO:0006412//GO:0042254	cytolysis//translation//ribosome biogenesis	GO:0003735	structural constituent of ribosome	GO:0005840//GO:0005761	ribosome//mitochondrial ribosome	--	--	DOWN	-0.71313	0.22987	FALSE	-0.20511	0.99796	FALSE	0.136	1	--
Cluster-32412.34969	2479	ROT81401.1	putative transcriptional regulator ERG isoform X4 [Penaeus vannamei]	XM_027353305.1	XM_027353305	PREDICTED: Penaeus vannamei Friend leukemia integration 1 transcription factor-like (LOC113802698), mRNA	K09443	K09443	ETS-type family, other	http://www.genome.jp/dbget-bin/www_bget?ko:K09443	P26323	Friend leukemia integration 1 transcription factor OS=Mus musculus OX=10090 GN=Fli1 PE=1 SV=1	PF00178//PF02198//PF00447	Ets-domain//Sterile alpha motif (SAM)/Pointed domain//HSF-type DNA-binding	GO:0006355	regulation of transcription, DNA-templated	GO:0003700//GO:0043565	DNA-binding transcription factor activity//sequence-specific DNA binding	GO:0005667//GO:0042025	transcription regulator complex//host cell nucleus	KOG3806	Predicted transcription factor	UP	1.2402	0.097328	FALSE	0.63943	0.99796	FALSE	-0.27789	1	blast,frame:-2 start:1134 end:496|blast,frame:-3 start:2048 end:1194
Cluster-32412.27841	697	--	--	XM_027366553.1	XM_027366553	PREDICTED: Penaeus vannamei exportin-T-like (LOC113814510), transcript variant X4, mRNA	--	--	--	--	--	--	--	--	--	--	--	--	--	--	--	--	DOWN	-0.95636	0.1029	FALSE	-0.054982	0.99796	FALSE	-0.0085842	1	estscan,start:571 end:434; minus strand
Cluster-32412.44859	779	--	--	--	--	--	--	--	--	--	--	--	--	--	--	--	--	--	--	--	--	--	DOWN	-2.2371	0.44332	FALSE	-1.0742	0.99796	FALSE	1.6625	1	--
Cluster-32412.24753	1158	--	--	JQ287709.1	JQ287709	Scylla serrata reovirus SZ-2007 isolate SM09 segment 11, complete sequence	--	--	--	--	--	--	--	--	--	--	--	--	--	--	--	--	DOWN	-6.314	0.01042	FALSE	4.1569	NA	FALSE	2.8578	1	estscan,start:1070 end:658; minus strand
Cluster-32412.11418	1687	--	--	--	--	--	--	--	--	--	--	--	PF10404//PF00335//PF00001//PF02950//PF04987	Rad4 beta-hairpin domain 2//Tetraspanin family//7 transmembrane receptor (rhodopsin family)//Conotoxin//Phosphatidylinositolglycan class N (PIG-N)	GO:0006810//GO:0009405//GO:0007186//GO:0006506	transport//pathogenesis//G protein-coupled receptor signaling pathway//GPI anchor biosynthetic process	GO:0008200//GO:0003677//GO:0016740//GO:0004930	ion channel inhibitor activity//DNA binding//transferase activity//G protein-coupled receptor activity	GO:0005789//GO:0005576//GO:0016021	endoplasmic reticulum membrane//extracellular region//integral component of membrane	--	--	UP	3.33	0.0070205	FALSE	0.7947	0.99796	FALSE	-1.2464	1	estscan,start:171 end:103; minus strand
Cluster-32412.27844	3186	--	--	JN607399.2	JN607399	Portunus trituberculatus microsatellite SC399 sequence	--	--	--	--	--	--	PF06305//PF05008//PF04061	Lipopolysaccharide assembly protein A domain//Vesicle transport v-SNARE protein N-terminus//ORMDL family	GO:0006886	intracellular protein transport	--	--	GO:0016021//GO:0016020//GO:0005887//GO:0005789	integral component of membrane//membrane//integral component of plasma membrane//endoplasmic reticulum membrane	--	--	DOWN	-0.75478	0.2739	FALSE	0.04238	0.99796	FALSE	0.30392	1	estscan,start:1 end:399
Cluster-27095.0	1592	--	--	--	--	--	--	--	--	--	--	--	PF07988	LMSTEN motif	GO:0006355	regulation of transcription, DNA-templated	--	--	--	--	--	--	UP	3.2343	0.26075	FALSE	1.3211	0.99796	FALSE	-0.74614	1	estscan,start:751 end:993
Cluster-25976.0	903	--	--	--	--	--	--	--	--	--	--	--	--	--	--	--	--	--	--	--	--	--	FALSE	-1.0955	0.93412	FALSE	-0.71113	0.99796	FALSE	-2.921	1	estscan,start:1 end:120
Cluster-24577.1	525	--	--	--	--	--	--	--	--	--	--	--	PF11654	Non-classical export protein 1	GO:0009306	protein secretion	--	--	--	--	--	--	UP	4.3784	0.44823	FALSE	2.7795	0.99796	FALSE	-1.1664	1	estscan,start:85 end:377
Cluster-32412.11412	1751	XP_021931903.1	ankyrin repeat and BTB/POZ domain-containing protein 1-like isoform X1 [Zootermopsis nevadensis]	XM_030734709.1	XM_030734709	PREDICTED: Archocentrus centrarchus ankyrin repeat and BTB domain containing 1 (abtb1), transcript variant X2, mRNA	K10520	ABTB1, BPOZ	ankyrin repeat and BTB/POZ domain-containing protein 1	http://www.genome.jp/dbget-bin/www_bget?ko:K10520	Q5XIU1	Ankyrin repeat and BTB/POZ domain-containing protein 1 OS=Rattus norvegicus OX=10116 GN=Abtb1 PE=2 SV=1	PF13606//PF00023//PF00651	Ankyrin repeat//Ankyrin repeat//BTB/POZ domain	--	--	GO:0005515	protein binding	--	--	KOG0511	Ankyrin repeat protein	UP	0.68476	0.37252	FALSE	-0.10908	0.99796	FALSE	-0.15098	1	blast,frame:1 start:202 end:1692
Cluster-32412.22904	1031	ROT66360.1	putative splicing factor 3B subunit 5 [Penaeus vannamei]	XM_020600890.1	XM_020600890	PREDICTED: Monopterus albus splicing factor 3b subunit 5 (sf3b5), mRNA	K12832	SF3B5, SF3B10	splicing factor 3B subunit 5	http://www.genome.jp/dbget-bin/www_bget?ko:K12832	Q9VHI4	Splicing factor 3B subunit 5 OS=Drosophila melanogaster OX=7227 GN=Sf3b5 PE=1 SV=1	--	--	--	--	--	--	--	--	KOG3485	Uncharacterized conserved protein	UP	0.80362	0.19816	FALSE	0.51501	0.99796	FALSE	-0.038106	1	blast,frame:2 start:260 end:526
Cluster-32412.22909	783	--	--	--	--	--	--	--	--	--	--	--	--	--	--	--	--	--	--	--	--	--	DOWN	-1.4624	0.048604	FALSE	-0.35709	0.99796	FALSE	0.04355	1	--
Cluster-32412.31219	741	--	--	--	--	--	--	--	--	--	--	--	--	--	--	--	--	--	--	--	--	--	UP	2.1863	0.34775	FALSE	2.0353	0.99796	FALSE	-0.45711	1	estscan,start:375 end:741
Cluster-32412.31217	831	--	--	--	--	--	--	--	--	--	--	--	--	--	--	--	--	--	--	--	--	--	DOWN	-1.3632	0.31693	FALSE	-0.38004	0.99796	FALSE	0.66037	1	estscan,start:1 end:170
Cluster-32412.31211	4472	XP_027233877.1	uncharacterized protein LOC113825261 isoform X1 [Penaeus vannamei]	--	--	--	K17498	SPN1, IWS1	transcription factor SPN1	http://www.genome.jp/dbget-bin/www_bget?ko:K17498	P02515	Heat shock protein 22 OS=Drosophila melanogaster OX=7227 GN=Hsp22 PE=1 SV=4	PF10717//PF04632//PF02196//PF04513	Occlusion-derived virus envelope protein ODV-E18//Fusaric acid resistance protein family//Raf-like Ras-binding domain//Baculovirus polyhedron envelope protein, PEP, C terminus	GO:0055085//GO:0007165	transmembrane transport//signal transduction	GO:0005198//GO:0022857	structural molecule activity//transmembrane transporter activity	GO:0019028//GO:0019031//GO:0005886	viral capsid//viral envelope//plasma membrane	--	--	FALSE	1.1905	0.92301	FALSE	0.01332	0.99796	FALSE	0.086225	1	blast,frame:3 start:561 end:791|blast,frame:-3 start:4401 end:1
Cluster-32412.31210	2767	XP_027214721.1	carboxypeptidase B-like, partial [Penaeus vannamei]	--	--	--	-	-	-	http://www.genome.jp/dbget-bin/www_bget?ko:-	P04069	Carboxypeptidase B OS=Astacus astacus OX=6715 PE=1 SV=1	PF00246//PF02244	Zinc carboxypeptidase//Carboxypeptidase activation peptide	GO:0006508	proteolysis	GO:0008270//GO:0004180//GO:0004181	zinc ion binding//carboxypeptidase activity//metallocarboxypeptidase activity	--	--	--	--	DOWN	-0.78347	0.21685	FALSE	-0.40757	0.99796	UP	1.0923	0.29451	blast,frame:1 start:1 end:1314
Cluster-32412.31213	2414	--	--	--	--	--	--	--	--	--	--	--	--	--	--	--	--	--	--	--	--	--	UP	0.88638	0.031754	FALSE	0.37448	0.99796	FALSE	-0.29322	1	estscan,start:1869 end:2414
Cluster-32412.25650	4088	XP_027208796.1	uncharacterized protein LOC113802423 isoform X1 [Penaeus vannamei]	XM_027352995.1	XM_027352995	PREDICTED: Penaeus vannamei uncharacterized LOC113802423 (LOC113802423), transcript variant X1, mRNA	-	-	-	http://www.genome.jp/dbget-bin/www_bget?ko:-	--	--	PF02257//PF11847	RFX DNA-binding domain//Alpha-(1->3)-arabinofuranosyltransferase	GO:0006355	regulation of transcription, DNA-templated	GO:0003677//GO:0016740	DNA binding//transferase activity	--	--	--	--	UP	0.6836	0.33664	FALSE	0.52971	0.99796	FALSE	-0.073288	1	blast,frame:2 start:2735 end:4087
Cluster-32412.25089	4686	--	--	--	--	--	--	--	--	--	--	--	--	--	--	--	--	--	--	--	--	--	DOWN	-0.94482	0.045145	FALSE	-0.13488	0.99796	FALSE	0.51751	1	--
Cluster-32412.13377	1590	--	--	--	--	--	--	--	--	--	--	--	--	--	--	--	--	--	--	--	--	--	UP	1.2572	0.21392	FALSE	0.4561	0.99796	FALSE	-0.81324	1	estscan,start:1486 end:1396; minus strand
Cluster-31282.0	1485	--	--	--	--	--	--	--	--	--	--	--	--	--	--	--	--	--	--	--	--	--	UP	2.1375	0.37741	FALSE	0.79477	0.99796	FALSE	-1.1376	1	estscan,start:1227 end:1459
Cluster-32412.15786	486	--	--	--	--	--	--	--	--	--	--	--	PF02939//PF03967	UcrQ family//Photosynthetic reaction centre, H-chain N-terminal region	GO:0019684//GO:0006118//GO:0006119	photosynthesis, light reaction//obsolete electron transport//oxidative phosphorylation	GO:0008121//GO:0045156	ubiquinol-cytochrome-c reductase activity//electron transporter, transferring electrons within the cyclic electron transport pathway of photosynthesis activity	GO:0030077	plasma membrane light-harvesting complex	--	--	UP	2.7489	0.0077579	FALSE	-0.69244	0.99796	FALSE	-1.1795	1	--
Cluster-40842.0	526	--	--	--	--	--	--	--	--	--	--	--	--	--	--	--	--	--	--	--	--	--	DOWN	-1.6728	0.11665	FALSE	-0.10866	0.99796	UP	1.4709	1	--
Cluster-32412.48027	2121	XP_014677047.1	PREDICTED: uncharacterized protein LOC106816918 [Priapulus caudatus]	--	--	--	-	-	-	http://www.genome.jp/dbget-bin/www_bget?ko:-	--	--	--	--	--	--	--	--	--	--	--	--	DOWN	-1.9542	0.08968	DOWN	-1.65	0.99796	FALSE	0.28874	1	estscan,start:1552 end:1698
Cluster-32412.42045	362	--	--	XM_017034345.2	XM_017034345	PREDICTED: Cynoglossus semilaevis periphilin 1 (pphln1), mRNA	--	--	--	--	--	--	--	--	--	--	--	--	--	--	--	--	FALSE	2.2833	0.98265	FALSE	3.6336	0.99796	FALSE	-3.1898	1	--
Cluster-32412.43649	1203	--	--	--	--	--	--	--	--	--	--	--	--	--	--	--	--	--	--	--	--	--	DOWN	-1.385	0.0078323	FALSE	-0.26637	0.99796	UP	0.78787	1	estscan,start:683 end:748
Cluster-14019.0	501	--	--	--	--	--	--	--	--	--	--	--	--	--	--	--	--	--	--	--	--	--	UP	4.3678	0.42508	FALSE	0.83211	0.99796	FALSE	-3.357	1	estscan,start:77 end:1; minus strand
Cluster-32412.9541	1275	--	--	FJ774671.1	FJ774671	Scylla paramamosain metallothionein mRNA, complete cds	--	--	--	--	--	--	--	--	--	--	--	--	--	--	--	--	DOWN	-1.6259	0.054267	FALSE	-0.99073	0.99796	FALSE	0.59162	1	--
Cluster-32412.9542	470	--	--	--	--	--	--	--	--	--	--	--	PF01223	DNA/RNA non-specific endonuclease	--	--	GO:0046872//GO:0003676//GO:0016787	metal ion binding//nucleic acid binding//hydrolase activity	--	--	--	--	FALSE	-1.2517	0.97148	FALSE	-2.2612	0.99796	FALSE	1.5105	1	--
Cluster-32412.9549	834	--	--	--	--	--	--	--	--	--	--	--	--	--	--	--	--	--	--	--	--	--	FALSE	1.6957	0.59021	FALSE	-0.63655	0.99796	FALSE	0.01565	1	--
Cluster-32412.9548	981	XP_027209211.1	flexible cuticle protein 12-like [Penaeus vannamei]	XM_027368687.1	XM_027368687	PREDICTED: Penaeus vannamei endocuticle structural glycoprotein SgAbd-8-like (LOC113816636), mRNA	-	-	-	http://www.genome.jp/dbget-bin/www_bget?ko:-	Q7M4F3	Endocuticle structural glycoprotein SgAbd-2 OS=Schistocerca gregaria OX=7010 PE=1 SV=1	PF00379//PF07941//PF07213	Insect cuticle protein//Potassium channel Kv1.4 tandem inactivation domain//DAP10 membrane protein	GO:0014068//GO:0006813//GO:0007165//GO:0050776	positive regulation of phosphatidylinositol 3-kinase signaling//potassium ion transport//signal transduction//regulation of immune response	GO:0005102//GO:0042302//GO:0005249//GO:0043548//GO:0030955	signaling receptor binding//structural constituent of cuticle//voltage-gated potassium channel activity//phosphatidylinositol 3-kinase binding//potassium ion binding	GO:0016020//GO:0008076//GO:0016021	membrane//voltage-gated potassium channel complex//integral component of membrane	--	--	DOWN	-2.9238	0.31495	FALSE	-2.1484	0.99796	FALSE	3.2398	1	blast,frame:-3 start:979 end:626
Cluster-61866.0	482	--	--	--	--	--	--	--	--	--	--	--	--	--	--	--	--	--	--	--	--	--	FALSE	-0.64741	0.98265	FALSE	-4.2653	0.99796	FALSE	0.84294	1	estscan,start:482 end:350; minus strand
Cluster-32412.1395	1789	--	--	--	--	--	--	--	--	--	--	--	PF05434//PF10717	TMEM9//Occlusion-derived virus envelope protein ODV-E18	--	--	--	--	GO:0016021//GO:0019031	integral component of membrane//viral envelope	--	--	UP	2.6637	0.019687	FALSE	1.4622	0.99796	DOWN	-1.8678	1	--
Cluster-32412.49378	2315	XP_027238967.1	filamin A-interacting protein 1-like isoform X1 [Penaeus vannamei]	--	--	--	-	-	-	http://www.genome.jp/dbget-bin/www_bget?ko:-	--	--	PF04136//PF00435//PF09728//PF09177//PF08703//PF04799//PF07716//PF00170//PF05478//PF08172//PF07989//PF08826//PF06009	Sec34-like family//Spectrin repeat//Myosin-like coiled-coil protein//Syntaxin 6, N-terminal//PLC-beta C terminal//fzo-like conserved region//Basic region leucine zipper//bZIP transcription factor//Prominin//CASP C terminal//Centrosomin N-terminal motif 1//DMPK coiled coil domain like//Laminin Domain II	GO:0008053//GO:0006886//GO:0048193//GO:0009069//GO:0046339//GO:0007155//GO:0006468//GO:0016310//GO:0006891//GO:0006355//GO:0016042//GO:0009395	mitochondrial fusion//intracellular protein transport//Golgi vesicle transport//serine family amino acid metabolic process//diacylglycerol metabolic process//cell adhesion//protein phosphorylation//phosphorylation//intra-Golgi vesicle-mediated transport//regulation of transcription, DNA-templated//lipid catabolic process//phospholipid catabolic process	GO:0019905//GO:0004435//GO:0003924//GO:0004674//GO:0005509//GO:0005515//GO:0005524//GO:0003700	syntaxin binding//phosphatidylinositol phospholipase C activity//GTPase activity//protein serine/threonine kinase activity//calcium ion binding//protein binding//ATP binding//DNA-binding transcription factor activity	GO:0005815//GO:0016021//GO:0005801//GO:0005667//GO:0005741//GO:0016020//GO:0030173	microtubule organizing center//integral component of membrane//cis-Golgi network//transcription regulator complex//mitochondrial outer membrane//membrane//integral component of Golgi membrane	--	--	UP	1.5174	0.004956	FALSE	0.18846	0.99796	FALSE	-0.65914	1	blast,frame:-2 start:1642 end:1475|blast,frame:-3 start:2313 end:1576|blast,frame:-1 start:1310 end:732
Cluster-32412.49375	411	--	--	--	--	--	--	--	--	--	--	--	--	--	--	--	--	--	--	--	--	--	DOWN	-1.5002	0.3721	DOWN	-1.6806	0.99796	FALSE	0.40359	1	--
Cluster-32412.49376	1681	--	--	--	--	--	--	--	--	--	--	--	--	--	--	--	--	--	--	--	--	--	DOWN	-1.0577	0.38752	FALSE	-0.53297	0.99796	FALSE	-0.044687	1	--
Cluster-46418.0	1941	--	--	JN607370.1	JN607370	Portunus trituberculatus microsatellite SC237 sequence	--	--	--	--	--	--	--	--	--	--	--	--	--	--	--	--	FALSE	-0.32544	0.98265	FALSE	0.95095	0.99796	FALSE	0.13328	1	estscan,start:1636 end:1747
Cluster-54303.0	863	--	--	--	--	--	--	--	--	--	--	--	PF17095	Spectrin-binding region of Ca2+-Calmodulin	GO:0031175	neuron projection development	GO:0005516//GO:0030507	calmodulin binding//spectrin binding	GO:0008091	spectrin	--	--	FALSE	2.5036	0.78557	FALSE	-0.13721	0.99796	DOWN	-3.9027	1	--
Cluster-57193.0	478	--	--	MG878093.1	MG878093	Scylla paramamosain amine oxidase mRNA, complete cds	-	-	-	http://www.genome.jp/dbget-bin/www_bget?ko:-	--	--	--	--	--	--	--	--	--	--	--	--	DOWN	-1.7695	0.27671	FALSE	-0.82459	0.99796	FALSE	0.13747	1	--
Cluster-32412.1976	1510	--	--	--	--	--	--	--	--	--	--	--	--	--	--	--	--	--	--	--	--	--	UP	2.355	0.1978	FALSE	1.133	0.99796	DOWN	-1.7003	1	estscan,start:158 end:1; minus strand
Cluster-32412.44074	657	--	--	--	--	--	--	--	--	--	--	--	--	--	--	--	--	--	--	--	--	--	DOWN	-1.0536	0.24852	FALSE	-0.02394	0.99796	FALSE	0.6239	1	--
Cluster-32412.22846	783	--	--	--	--	--	--	--	--	--	--	--	PF10261	Inositol phospholipid synthesis and fat-storage-inducing TM	GO:0019915	lipid storage	--	--	GO:0005789	endoplasmic reticulum membrane	--	--	DOWN	-0.73859	0.26089	FALSE	-0.12992	0.99796	UP	0.80235	1	estscan,start:308 end:552
Cluster-32412.3538	766	--	--	--	--	--	--	--	--	--	--	--	PF00859	CTF/NF-I family transcription modulation region	GO:0006355	regulation of transcription, DNA-templated	GO:0003700	DNA-binding transcription factor activity	GO:0005667//GO:0005634	transcription regulator complex//nucleus	--	--	UP	1.413	0.2956	FALSE	-0.78554	0.99796	FALSE	-0.11871	1	--
Cluster-32412.39460	2823	--	--	--	--	--	--	--	--	--	--	--	--	--	--	--	--	--	--	--	--	--	DOWN	-0.81263	0.33927	FALSE	-0.17215	0.99796	FALSE	0.25717	1	estscan,start:384 end:304; minus strand
Cluster-32412.3532	481	--	--	--	--	--	--	--	--	--	--	--	PF06305	Lipopolysaccharide assembly protein A domain	--	--	--	--	GO:0005887	integral component of plasma membrane	--	--	UP	3.9596	0.3999	FALSE	1.251	0.99796	FALSE	-0.98817	1	--
Cluster-32412.3530	727	--	--	--	--	--	--	--	--	--	--	--	--	--	--	--	--	--	--	--	--	--	UP	2.8343	0.46054	FALSE	-0.2743	0.99796	DOWN	-3.3795	1	estscan,start:1 end:184
Cluster-32412.45300	1647	--	--	--	--	--	--	--	--	--	--	--	PF15761	Immortalisation up-regulated protein	--	--	--	--	GO:0005634	nucleus	--	--	DOWN	-1.6464	0.0085853	FALSE	-0.85915	0.99796	FALSE	0.13559	1	--
Cluster-32412.45307	1785	XP_027229795.1	BTB/POZ domain-containing protein KCTD9-like [Penaeus vannamei]	--	--	--	-	-	-	http://www.genome.jp/dbget-bin/www_bget?ko:-	Q7L273	BTB/POZ domain-containing protein KCTD9 OS=Homo sapiens OX=9606 GN=KCTD9 PE=1 SV=1	PF02214	BTB/POZ domain	GO:0051260	protein homooligomerization	--	--	--	--	KOG1665	AFH1-interacting protein FIP2, contains BTB/POZ domain and pentapeptide repeats	UP	1.1275	0.02767	FALSE	0.1864	0.99796	FALSE	-0.37752	1	blast,frame:1 start:88 end:1281
Cluster-32412.45309	1565	XP_022316609.1	putative nuclease HARBI1 [Crassostrea virginica]	HM217870.1	HM217870	Scylla paramamosain endonuclease-reverse transcriptase-like protein mRNA, partial cds	-	-	-	http://www.genome.jp/dbget-bin/www_bget?ko:-	--	--	--	--	--	--	--	--	--	--	--	--	UP	2.1666	0.0039865	FALSE	1.117	0.99796	FALSE	-0.26689	1	blast,frame:3 start:921 end:971
Cluster-32412.25873	646	--	--	--	--	--	--	--	--	--	--	--	--	--	--	--	--	--	--	--	--	--	DOWN	-1.2071	0.080859	FALSE	-0.064102	0.99796	FALSE	0.72324	1	--
Cluster-32412.25876	921	OWF47997.1	hypothetical protein KP79_PYT05452 [Mizuhopecten yessoensis]	--	--	--	--	--	--	--	--	--	--	--	--	--	--	--	--	--	--	--	DOWN	-0.92636	0.25432	FALSE	0.1204	0.99796	FALSE	0.033123	1	--
Cluster-32412.25878	802	--	--	--	--	--	--	--	--	--	--	--	--	--	--	--	--	--	--	--	--	--	DOWN	-0.90845	0.38952	FALSE	0.15315	0.99796	FALSE	0.2686	1	--
Cluster-32412.25879	3407	--	--	--	--	--	--	--	--	--	--	--	PF07127	Late nodulin protein	GO:0009878	nodule morphogenesis	GO:0046872	metal ion binding	--	--	--	--	UP	0.72702	0.28303	FALSE	0.43734	0.99796	FALSE	-0.40198	1	estscan,start:552 end:1243
Cluster-32412.11826	2169	--	--	--	--	--	--	--	--	--	--	--	--	--	--	--	--	--	--	--	--	--	DOWN	-0.69639	0.39086	FALSE	0.016624	0.99796	FALSE	0.36779	1	estscan,start:1234 end:1334
Cluster-32412.13095	2312	--	--	--	--	--	--	--	--	--	--	--	--	--	--	--	--	--	--	--	--	--	FALSE	-0.5529	0.80104	FALSE	-0.80395	0.99796	DOWN	-0.91928	1	estscan,start:491 end:1454
Cluster-32412.13093	992	AGL46986.1	C-type lectin [Procambarus clarkii]	--	--	--	K17513	CLEC17A	C-type lectin superfamily 17 member A	http://www.genome.jp/dbget-bin/www_bget?ko:K17513	--	--	PF00931	NB-ARC domain	--	--	GO:0043531	ADP binding	--	--	--	--	FALSE	-1.3145	0.9127	UP	1.9575	0.99796	FALSE	-0.36379	1	blast,frame:-1 start:992 end:219
Cluster-32412.14791	3452	ROT62599.1	hypothetical protein C7M84_019552 [Penaeus vannamei]	--	--	--	-	-	-	http://www.genome.jp/dbget-bin/www_bget?ko:-	--	--	PF13853//PF07127//PF00001	Olfactory receptor//Late nodulin protein//7 transmembrane receptor (rhodopsin family)	GO:0007187//GO:0007608//GO:0009878//GO:0007186	G protein-coupled receptor signaling pathway, coupled to cyclic nucleotide second messenger//sensory perception of smell//nodule morphogenesis//G protein-coupled receptor signaling pathway	GO:0046872//GO:0004984//GO:0004930	metal ion binding//olfactory receptor activity//G protein-coupled receptor activity	GO:0016021	integral component of membrane	--	--	UP	1.5826	0.097958	FALSE	0.18179	0.99796	FALSE	-0.69042	1	blast,frame:-2 start:3304 end:1232
Cluster-32412.23848	2212	--	--	XM_018156371.1	XM_018156371	PREDICTED: Hyalella azteca uncharacterized LOC108669085 (LOC108669085), mRNA	--	--	--	--	--	--	--	--	--	--	--	--	--	--	--	--	FALSE	0.75359	0.555	FALSE	-0.27799	0.99796	DOWN	-0.97505	1	--
Cluster-32412.23847	2909	XP_027217599.1	suppressor protein SRP40-like [Penaeus vannamei]	--	--	--	--	--	--	--	--	--	PF05320	Poxvirus DNA-directed RNA polymerase 19 kDa subunit	GO:0006351//GO:0006206//GO:0006144	transcription, DNA-templated//pyrimidine nucleobase metabolic process//purine nucleobase metabolic process	GO:0003677//GO:0003899	DNA binding//DNA-directed 5'-3' RNA polymerase activity	GO:0005730	nucleolus	--	--	FALSE	1.4874	0.74641	UP	2.0644	0.99796	FALSE	-0.25721	1	blast,frame:3 start:2355 end:2783|blast,frame:-3 start:2874 end:1447
Cluster-32412.23845	340	--	--	--	--	--	--	--	--	--	--	--	--	--	--	--	--	--	--	--	--	--	FALSE	3.106	0.78165	UP	3.8786	0.99796	FALSE	-0.13851	1	--
Cluster-32412.23844	364	--	--	--	--	--	--	--	--	--	--	--	--	--	--	--	--	--	--	--	--	--	UP	5.1407	0.13063	FALSE	2.7422	0.99796	FALSE	-2.6716	1	--
Cluster-32412.23843	631	--	--	--	--	--	--	--	--	--	--	--	PF04790	Sarcoglycan complex subunit protein	--	--	--	--	GO:0016021//GO:0016012	integral component of membrane//sarcoglycan complex	--	--	DOWN	-0.9805	0.24852	FALSE	-0.31444	0.99796	FALSE	-0.14917	1	--
Cluster-32412.23842	692	--	--	--	--	--	--	--	--	--	--	--	--	--	--	--	--	--	--	--	--	--	DOWN	-1.5891	0.24683	FALSE	-0.79546	0.99796	FALSE	0.47578	1	estscan,start:82 end:388
Cluster-32412.23841	690	--	--	--	--	--	--	--	--	--	--	--	--	--	--	--	--	--	--	--	--	--	DOWN	-2.1573	0.082056	FALSE	-1.4851	0.99796	FALSE	0.71788	1	--
Cluster-20080.0	425	--	--	--	--	--	--	--	--	--	--	--	--	--	--	--	--	--	--	--	--	--	DOWN	-3.8376	0.3977	FALSE	-0.90847	0.99796	FALSE	2.2531	1	estscan,start:110 end:1; minus strand
Cluster-26509.0	929	ROT67928.1	putative tubulin alpha-3 chain-like [Penaeus vannamei]	LR132010.2	LR132010	Betta splendens genome assembly, chromosome: 7	-	-	-	http://www.genome.jp/dbget-bin/www_bget?ko:-	Q91060	Tubulin alpha chain OS=Notophthalmus viridescens OX=8316 PE=2 SV=1	--	--	--	--	--	--	--	--	KOG1376	Alpha tubulin	UP	2.1781	0.05146	FALSE	-2.388	0.99796	FALSE	-0.51374	1	blast,frame:-1 start:197 end:3
Cluster-32412.34124	6414	ACY66623.1	ribosomal protein L44e [Scylla paramamosain]	FJ774903.1	FJ774903	Scylla paramamosain ribosomal protein L44e mRNA, complete cds	K02929	RP-L44e, RPL44	large subunit ribosomal protein L44e	http://www.genome.jp/dbget-bin/www_bget?ko:K02929	Q9NB33	60S ribosomal protein L44 OS=Ochlerotatus triseriatus OX=7162 GN=RpL44 PE=3 SV=3	PF09726//PF00935//PF15202	Macoilin family//Ribosomal protein L44//Adipogenin	GO:0042254//GO:0045444//GO:0006412//GO:0023041	ribosome biogenesis//fat cell differentiation//translation//neuronal signal transduction	GO:0003735	structural constituent of ribosome	GO:0030867//GO:0005840	rough endoplasmic reticulum membrane//ribosome	KOG3464	60S ribosomal protein L44	UP	1.5763	6.9608e-06	FALSE	0.25655	0.99796	FALSE	-0.39193	1	blast,frame:-1 start:1500 end:1168
Cluster-32412.12325	788	--	--	--	--	--	--	--	--	--	--	--	--	--	--	--	--	--	--	--	--	--	UP	1.6289	0.19158	FALSE	0.56706	0.99796	FALSE	-1.0954	1	estscan,start:345 end:1; minus strand
Cluster-32412.12329	3594	XP_027237715.1	phosphatidylserine synthase 2-like [Penaeus vannamei]	XM_030776233.1	XM_030776233	PREDICTED: Chanos chanos phosphatidylserine synthase 2 (ptdss2), mRNA	K08730	PTDSS2	phosphatidylserine synthase 2	http://www.genome.jp/dbget-bin/www_bget?ko:K08730	Q9BVG9	Phosphatidylserine synthase 2 OS=Homo sapiens OX=9606 GN=PTDSS2 PE=1 SV=1	PF03034	Phosphatidyl serine synthase	GO:0006659	phosphatidylserine biosynthetic process	--	--	--	--	KOG2735	Phosphatidylserine synthase	UP	0.63661	0.35616	FALSE	0.40945	0.99796	FALSE	-0.58201	1	blast,frame:1 start:1813 end:3228
Cluster-32412.22396	698	XP_014358783.1	PREDICTED: uncharacterized protein LOC106711071 [Papilio machaon]	--	--	--	-	-	-	http://www.genome.jp/dbget-bin/www_bget?ko:-	--	--	--	--	--	--	--	--	--	--	--	--	DOWN	-0.88591	0.46855	DOWN	-1.0246	0.99796	FALSE	-0.045381	1	blast,frame:-2 start:697 end:350
Cluster-25744.0	1667	--	--	--	--	--	--	--	--	--	--	--	--	--	--	--	--	--	--	--	--	--	FALSE	-0.0059718	0.99916	UP	0.9119	0.99796	FALSE	0.19535	1	--
Cluster-32412.47530	3245	ROT63378.1	neuropeptide GPCR A38 [Penaeus vannamei]	--	--	--	K04209	NPYNR	neuropeptide Y receptor, invertebrate	http://www.genome.jp/dbget-bin/www_bget?ko:K04209	Q9VNM1	Neuropeptide F receptor OS=Drosophila melanogaster OX=7227 GN=NPFR PE=1 SV=3	PF09726//PF07548//PF04931//PF00335//PF00001//PF13853//PF00695	Macoilin family//Chlamydia polymorphic membrane protein middle domain//DNA polymerase phi//Tetraspanin family//7 transmembrane receptor (rhodopsin family)//Olfactory receptor//Major surface antigen from hepadnavirus	GO:0006355//GO:0007187//GO:0016032//GO:0007186//GO:0007608//GO:0023041	regulation of transcription, DNA-templated//G protein-coupled receptor signaling pathway, coupled to cyclic nucleotide second messenger//viral process//G protein-coupled receptor signaling pathway//sensory perception of smell//neuronal signal transduction	GO:0004930//GO:0004984//GO:0003677//GO:0008134	G protein-coupled receptor activity//olfactory receptor activity//DNA binding//transcription factor binding	GO:0030867//GO:0016021//GO:0005730//GO:0019867//GO:0005667	rough endoplasmic reticulum membrane//integral component of membrane//nucleolus//outer membrane//transcription regulator complex	--	--	UP	1.679	0.16385	FALSE	0.12502	0.99796	FALSE	-1.0619	1	blast,frame:2 start:857 end:2437
Cluster-27038.0	671	--	--	--	--	--	--	--	--	--	--	--	--	--	--	--	--	--	--	--	--	--	UP	1.8675	0.47167	FALSE	0.53315	0.99796	FALSE	0.44181	1	--
Cluster-32412.7751	3228	--	--	--	--	--	--	--	--	--	--	--	--	--	--	--	--	--	--	--	--	--	DOWN	-2.3792	0.0040199	DOWN	-1.8891	0.99796	UP	1.7484	1	estscan,start:676 end:551; minus strand
Cluster-41089.0	750	EEN58015.1	hypothetical protein BRAFLDRAFT_82589 [Branchiostoma floridae]	--	--	--	--	--	--	--	--	--	--	--	--	--	--	--	--	--	--	--	UP	1.166	0.47224	FALSE	0.58122	0.99796	FALSE	-0.28926	1	--
Cluster-32412.15671	751	--	--	--	--	--	--	--	--	--	--	--	--	--	--	--	--	--	--	--	--	--	FALSE	-0.78267	0.70319	FALSE	0.16756	0.99796	FALSE	-0.18135	1	estscan,start:331 end:451
Cluster-32412.15672	469	--	--	--	--	--	--	--	--	--	--	--	--	--	--	--	--	--	--	--	--	--	UP	1.663	0.044563	FALSE	-0.32204	0.99796	FALSE	-0.88168	1	estscan,start:218 end:346
Cluster-47605.0	2481	ROT82318.1	slit protein [Penaeus vannamei]	--	--	--	-	-	-	http://www.genome.jp/dbget-bin/www_bget?ko:-	Q5ZJU0	Monocarboxylate transporter 9 OS=Gallus gallus OX=9031 GN=SLC16A9 PE=2 SV=1	PF07690//PF15800	Major Facilitator Superfamily//Clock interacting protein circadian	GO:0042754//GO:0045892//GO:0055085	negative regulation of circadian rhythm//negative regulation of transcription, DNA-templated//transmembrane transport	GO:0022857	transmembrane transporter activity	--	--	KOG2504	Monocarboxylate transporter	FALSE	1.3353	0.89076	UP	1.859	0.99796	FALSE	-0.14834	1	blast,frame:1 start:322 end:2085
Cluster-9443.0	1400	--	--	--	--	--	--	--	--	--	--	--	--	--	--	--	--	--	--	--	--	--	DOWN	-2.8543	0.31319	DOWN	-2.7895	0.99796	FALSE	-1.2451	1	--
Cluster-32412.11002	470	--	--	--	--	--	--	--	--	--	--	--	--	--	--	--	--	--	--	--	--	--	UP	2.5259	0.27757	FALSE	1.6805	0.99796	FALSE	-0.19216	1	--
Cluster-12334.0	566	--	--	--	--	--	--	--	--	--	--	--	--	--	--	--	--	--	--	--	--	--	FALSE	1.9166	0.98265	FALSE	0.83211	0.99796	FALSE	3.2473	1	estscan,start:363 end:1; minus strand
Cluster-20992.0	727	--	--	--	--	--	--	--	--	--	--	--	--	--	--	--	--	--	--	--	--	--	UP	4.6104	0.47954	FALSE	NA	NA	FALSE	-0.014072	1	estscan,start:674 end:273; minus strand
Cluster-32412.10757	432	--	--	--	--	--	--	--	--	--	--	--	--	--	--	--	--	--	--	--	--	--	UP	1.0929	0.36197	FALSE	-0.076154	0.99796	FALSE	0.42015	1	--
Cluster-32412.50732	1588	--	--	--	--	--	--	--	--	--	--	--	--	--	--	--	--	--	--	--	--	--	FALSE	0.47601	0.98265	FALSE	-0.41515	0.99796	FALSE	1.3314	1	estscan,start:1404 end:1257; minus strand
Cluster-32412.50731	5155	XP_027207779.1	hormone receptor 4-like isoform X2 [Penaeus vannamei]	XM_027351981.1	XM_027351981	PREDICTED: Penaeus vannamei hormone receptor 4-like (LOC113801169), transcript variant X4, mRNA	K09185	NR6AN	nuclear receptor subfamily 6 group A	http://www.genome.jp/dbget-bin/www_bget?ko:K09185	Q9W539	Hormone receptor 4 OS=Drosophila melanogaster OX=7227 GN=Hr4 PE=1 SV=4	PF00105	Zinc finger, C4 type (two domains)	GO:0006355	regulation of transcription, DNA-templated	GO:0043565//GO:0008270//GO:0003700	sequence-specific DNA binding//zinc ion binding//DNA-binding transcription factor activity	GO:0005667//GO:0042025	transcription regulator complex//host cell nucleus	KOG4218	Nuclear hormone receptor betaFTZ-F1	UP	2.1539	7.3692e-09	FALSE	0.89325	0.99796	UP	1.2056	1	blast,frame:1 start:613 end:3546
Cluster-42190.0	803	--	--	--	--	--	--	--	--	--	--	--	--	--	--	--	--	--	--	--	--	--	UP	3.1658	0.25702	FALSE	0.89401	0.99796	FALSE	-1.8921	1	estscan,start:330 end:1; minus strand
Cluster-31045.0	538	--	--	--	--	--	--	--	--	--	--	--	--	--	--	--	--	--	--	--	--	--	UP	3.3956	0.15574	FALSE	1.3674	0.99796	DOWN	-3.3706	1	estscan,start:538 end:374; minus strand
Cluster-62564.0	468	--	--	--	--	--	--	--	--	--	--	--	--	--	--	--	--	--	--	--	--	--	UP	2.1177	0.25542	FALSE	1.9798	0.99796	FALSE	0.13716	1	--
Cluster-1422.0	621	XP_027220517.1	uncharacterized protein LOC113812801 [Penaeus vannamei]	--	--	--	-	-	-	http://www.genome.jp/dbget-bin/www_bget?ko:-	--	--	--	--	--	--	--	--	--	--	--	--	FALSE	-4.8232	0.52227	DOWN	-5.0074	0.99796	FALSE	NA	NA	estscan,start:1 end:621
Cluster-32412.52778	945	ROT72093.1	CAAX prenyl protease 2 [Penaeus vannamei]	--	--	--	--	--	--	--	--	--	--	--	--	--	--	--	--	--	--	--	FALSE	-0.64073	0.98265	DOWN	-3.723	0.99796	FALSE	0.15307	1	blast,frame:2 start:173 end:406
Cluster-14288.0	721	--	--	--	--	--	--	--	--	--	--	--	--	--	--	--	--	--	--	--	--	--	UP	4.0479	0.35982	FALSE	-0.12967	0.99796	FALSE	-1.09	1	--
Cluster-32412.19036	576	KXJ28647.1	RNA-directed DNA polymerase from mobile element jockey [Exaiptasia pallida]	--	--	--	-	-	-	http://www.genome.jp/dbget-bin/www_bget?ko:-	--	--	--	--	--	--	--	--	--	--	--	--	FALSE	-0.8563	0.84737	FALSE	0.59298	0.99796	FALSE	0.18446	1	--
Cluster-6481.0	708	--	--	--	--	--	--	--	--	--	--	--	--	--	--	--	--	--	--	--	--	--	UP	5.0921	0.16036	FALSE	0.83211	0.99796	FALSE	-0.37706	1	--
Cluster-32412.51069	731	--	--	--	--	--	--	--	--	--	--	--	--	--	--	--	--	--	--	--	--	--	UP	3.7599	0.44751	FALSE	-0.12967	0.99796	FALSE	-2.7972	1	estscan,start:129 end:624
Cluster-58806.0	1071	--	--	--	--	--	--	--	--	--	--	--	--	--	--	--	--	--	--	--	--	--	UP	3.7643	0.45892	FALSE	3.5822	0.99796	FALSE	-0.51419	1	--
Cluster-54344.0	676	--	--	--	--	--	--	--	--	--	--	--	--	--	--	--	--	--	--	--	--	--	UP	3.8386	0.42646	UP	3.6846	0.99796	FALSE	-0.10664	1	estscan,start:408 end:223; minus strand
Cluster-9672.0	586	--	--	--	--	--	--	--	--	--	--	--	--	--	--	--	--	--	--	--	--	--	UP	4.0461	0.18548	FALSE	0.56135	0.99796	FALSE	-1.1581	1	estscan,start:57 end:1; minus strand
Cluster-9380.0	418	--	--	--	--	--	--	--	--	--	--	--	--	--	--	--	--	--	--	--	--	--	UP	4.6175	0.31827	FALSE	NA	NA	FALSE	-1.7142	1	--
Cluster-32412.16347	598	--	--	--	--	--	--	--	--	--	--	--	--	--	--	--	--	--	--	--	--	--	DOWN	-1.111	0.33674	FALSE	-0.5629	0.99796	FALSE	0.89336	1	--
Cluster-56568.0	616	--	--	--	--	--	--	--	--	--	--	--	--	--	--	--	--	--	--	--	--	--	DOWN	-4.6205	0.27328	FALSE	-0.27613	0.99796	FALSE	4.1713	1	--
Cluster-32412.47938	521	CEM34103.1	unnamed protein product [Vitrella brassicaformis CCMP3155]	--	--	--	--	--	--	--	--	--	--	--	--	--	--	--	--	--	--	--	UP	2.1793	0.40259	FALSE	1.8522	0.99796	FALSE	0.31667	1	blast,frame:-3 start:519 end:67
Cluster-32412.34721	3660	XP_027227376.1	protein abrupt-like [Penaeus vannamei]	XM_027371571.1	XM_027371571	PREDICTED: Penaeus vannamei protein abrupt-like (LOC113819334), transcript variant X1, mRNA	-	-	-	http://www.genome.jp/dbget-bin/www_bget?ko:-	Q24206	Broad-complex core protein isoform 6 OS=Drosophila melanogaster OX=7227 GN=br PE=1 SV=2	PF00096//PF02892//PF00651	Zinc finger, C2H2 type//BED zinc finger//BTB/POZ domain	--	--	GO:0003677//GO:0003676//GO:0005515	DNA binding//nucleic acid binding//protein binding	--	--	--	--	UP	1.1462	0.00070537	FALSE	0.39048	0.99796	FALSE	-0.39921	1	blast,frame:-2 start:2681 end:1116
Cluster-32412.37339	885	--	--	--	--	--	--	--	--	--	--	--	--	--	--	--	--	--	--	--	--	--	UP	1.387	0.00040683	FALSE	0.74525	0.99796	FALSE	-0.04676	1	estscan,start:673 end:797
Cluster-32412.37332	729	--	--	--	--	--	--	--	--	--	--	--	--	--	--	--	--	--	--	--	--	--	FALSE	-0.61629	0.89647	FALSE	0.66356	0.99796	FALSE	-0.35306	1	--
Cluster-32412.37335	7401	XP_027224245.1	receptor-type tyrosine-protein phosphatase epsilon-like isoform X1 [Penaeus vannamei]	--	--	--	-	-	-	http://www.genome.jp/dbget-bin/www_bget?ko:-	P18433	Receptor-type tyrosine-protein phosphatase alpha OS=Homo sapiens OX=9606 GN=PTPRA PE=1 SV=3	PF07822//PF00782//PF16656//PF00041//PF00102	Neurotoxin B-IV-like protein//Dual specificity phosphatase, catalytic domain//Purple acid Phosphatase, N-terminal domain//Fibronectin type III domain//Protein-tyrosine phosphatase	GO:0006771//GO:0016311//GO:0009405//GO:0006810//GO:0006470//GO:0006570//GO:0019497	riboflavin metabolic process//dephosphorylation//pathogenesis//transport//protein dephosphorylation//tyrosine metabolic process//hexachlorocyclohexane metabolic process	GO:0005515//GO:0008138//GO:0019871//GO:0004725//GO:0003993//GO:0046872	protein binding//protein tyrosine/serine/threonine phosphatase activity//sodium channel inhibitor activity//protein tyrosine phosphatase activity//acid phosphatase activity//metal ion binding	GO:0005576	extracellular region	--	--	UP	0.7825	0.46429	FALSE	0.397	0.99796	DOWN	-0.84679	1	blast,frame:-2 start:1598 end:231
Cluster-32412.37337	2978	XP_027229348.1	signal-induced proliferation-associated 1-like protein 2 isoform X2 [Penaeus vannamei]	XM_023327313.1	XM_023327313	PREDICTED: Xiphophorus maculatus signal induced proliferation associated 1 like 2 (sipa1l2), transcript variant X7, mRNA	K17701	SIPA1L1, E6TP1	signal-induced proliferation-associated 1 like protein 1	http://www.genome.jp/dbget-bin/www_bget?ko:K17701	Q8C0T5	Signal-induced proliferation-associated 1-like protein 1 OS=Mus musculus OX=10090 GN=Sipa1l1 PE=1 SV=2	PF14999//PF00121//PF00595//PF02145	Shadow of prion protein, neuroprotective//Triosephosphate isomerase//PDZ domain//Rap/ran-GAP	GO:0046486//GO:0051056//GO:0006013//GO:0006096//GO:0006094//GO:0006020//GO:0006000//GO:0015976	glycerolipid metabolic process//regulation of small GTPase mediated signal transduction//mannose metabolic process//glycolytic process//gluconeogenesis//inositol metabolic process//fructose metabolic process//carbon utilization	GO:0005515//GO:0004807//GO:0005096	protein binding//triose-phosphate isomerase activity//GTPase activator activity	GO:0031225	anchored component of membrane	KOG3686	Rap1-GTPase-activating protein (Rap1GAP)	UP	0.59733	0.43343	FALSE	0.84686	0.99796	FALSE	-0.39275	1	estscan,start:2978 end:1; minus strand
Cluster-32412.42530	1025	--	--	--	--	--	--	--	--	--	--	--	--	--	--	--	--	--	--	--	--	--	DOWN	-1.0148	0.21136	FALSE	-0.39164	0.99796	FALSE	0.37812	1	--
Cluster-32412.42531	676	--	--	--	--	--	--	--	--	--	--	--	--	--	--	--	--	--	--	--	--	--	DOWN	-1.2931	0.070584	FALSE	-0.62638	0.99796	FALSE	0.46183	1	--
Cluster-32412.26301	1362	XP_027208813.1	alpha-(1,3)-fucosyltransferase C-like [Penaeus vannamei]	--	--	--	K14464	FUT-1, FucTC	alpha-1,3-fucosyltransferase	http://www.genome.jp/dbget-bin/www_bget?ko:K14464	P83088	Alpha-(1,3)-fucosyltransferase C OS=Drosophila melanogaster OX=7227 GN=FucTC PE=2 SV=4	PF00852	Glycosyltransferase family 10 (fucosyltransferase) C-term	GO:0006486	protein glycosylation	GO:0008417	fucosyltransferase activity	GO:0016020	membrane	KOG2619	Fucosyltransferase	DOWN	-0.62008	0.28643	FALSE	-0.4795	0.99796	FALSE	0.44694	1	blast,frame:-3 start:1123 end:734
Cluster-32412.35791	366	ROT80281.1	hypothetical protein C7M84_000977 [Penaeus vannamei]	--	--	--	--	--	--	--	--	--	--	--	--	--	--	--	--	--	--	--	UP	3.9045	0.013346	FALSE	2.2248	0.99796	FALSE	-1.2955	1	estscan,start:203 end:366
Cluster-32412.35792	304	--	--	--	--	--	--	--	--	--	--	--	--	--	--	--	--	--	--	--	--	--	FALSE	0.12289	0.98265	FALSE	-1.0934	0.99796	FALSE	0.18279	1	--
Cluster-32412.35793	4162	ACY66408.1	zinc finger AN1-type domain 2B, partial [Scylla paramamosain]	FJ774686.1	FJ774686	Scylla paramamosain zinc finger AN1-type domain 2B mRNA, partial cds	-	-	-	http://www.genome.jp/dbget-bin/www_bget?ko:-	Q8WV99	AN1-type zinc finger protein 2B OS=Homo sapiens OX=9606 GN=ZFAND2B PE=1 SV=1	PF06495//PF01428	Fruit fly transformer protein//AN1-like Zinc finger	GO:0046660//GO:0006397	female sex differentiation//mRNA processing	GO:0008270	zinc ion binding	GO:0042025	host cell nucleus	KOG3183	Predicted Zn-finger protein	DOWN	-1.3349	0.038515	FALSE	-0.52956	0.99796	FALSE	0.33364	1	blast,frame:-3 start:3626 end:2874|blast,frame:-2 start:3783 end:3715
Cluster-32412.35794	4537	XP_027222341.1	uncharacterized protein LOC113814503 [Penaeus vannamei]	--	--	--	--	--	--	--	--	--	PF03166	MH2 domain	GO:0006355	regulation of transcription, DNA-templated	--	--	--	--	--	--	DOWN	-0.75493	0.15473	FALSE	0.03138	0.99796	FALSE	0.4817	1	blast,frame:-1 start:229 end:2
Cluster-32412.35795	3515	XP_027231533.1	multiple epidermal growth factor-like domains protein 6 [Penaeus vannamei]	--	--	--	-	-	-	http://www.genome.jp/dbget-bin/www_bget?ko:-	Q80V70	Multiple epidermal growth factor-like domains protein 6 OS=Mus musculus OX=10090 GN=Megf6 PE=2 SV=3	PF00664	ABC transporter transmembrane region	GO:0006810//GO:0055085	transport//transmembrane transport	GO:0005524//GO:0042626	ATP binding//ATPase-coupled transmembrane transporter activity	GO:0016021	integral component of membrane	KOG1218	Proteins containing Ca2+-binding EGF-like domains	FALSE	0.57937	0.6852	FALSE	-0.58294	0.99796	FALSE	0.23531	1	blast,frame:2 start:2 end:1399
Cluster-32412.35796	3846	XP_027231533.1	multiple epidermal growth factor-like domains protein 6 [Penaeus vannamei]	--	--	--	-	-	-	http://www.genome.jp/dbget-bin/www_bget?ko:-	Q80V70	Multiple epidermal growth factor-like domains protein 6 OS=Mus musculus OX=10090 GN=Megf6 PE=2 SV=3	PF07645//PF04147	Calcium-binding EGF domain//Nop14-like family	--	--	GO:0005509	calcium ion binding	GO:0032040	small-subunit processome	KOG1218	Proteins containing Ca2+-binding EGF-like domains	UP	1.0004	0.11979	FALSE	-0.31199	0.99796	FALSE	0.0298	1	blast,frame:-3 start:3844 end:2
Cluster-32412.35797	992	XP_027213072.1	platelet-derived growth factor receptor beta-like isoform X2 [Penaeus vannamei]	--	--	--	K05096	FLT1, VEGFR1	FMS-like tyrosine kinase 1	http://www.genome.jp/dbget-bin/www_bget?ko:K05096	P35969	Vascular endothelial growth factor receptor 1 OS=Mus musculus OX=10090 GN=Flt1 PE=1 SV=1	--	--	--	--	--	--	--	--	--	--	UP	0.81768	0.36318	UP	1.1019	0.99796	FALSE	-0.29472	1	blast,frame:2 start:230 end:991
Cluster-499.0	638	--	--	--	--	--	--	--	--	--	--	--	--	--	--	--	--	--	--	--	--	--	UP	4.5038	0.39045	FALSE	NA	NA	FALSE	-0.46007	1	estscan,start:196 end:42; minus strand
Cluster-32412.34448	1650	--	--	--	--	--	--	--	--	--	--	--	PF11654//PF03279	Non-classical export protein 1//Bacterial lipid A biosynthesis acyltransferase	GO:0009306	protein secretion	GO:0016740	transferase activity	GO:0016021	integral component of membrane	--	--	UP	0.93503	0.46578	FALSE	0.22093	0.99796	FALSE	-0.81422	1	estscan,start:1148 end:1053; minus strand
Cluster-32412.34447	5096	XP_027207667.1	LOW QUALITY PROTEIN: vitamin K-dependent gamma-carboxylase-like [Penaeus vannamei]	XM_018710806.1	XM_018710806	PREDICTED: Anoplophora glabripennis vitamin K-dependent gamma-carboxylase (LOC108907226), transcript variant X2, mRNA	K10106	GGCX	vitamin K-dependent gamma-carboxylase	http://www.genome.jp/dbget-bin/www_bget?ko:K10106	Q07175	Vitamin K-dependent gamma-carboxylase OS=Bos taurus OX=9913 GN=GGCX PE=1 SV=1	PF04153//PF05090//PF07714//PF00069	NOT2 / NOT3 / NOT5 family//Vitamin K-dependent gamma-carboxylase//Protein tyrosine and serine/threonine kinase//Protein kinase domain	GO:0017187//GO:0006355//GO:0006468	peptidyl-glutamic acid carboxylation//regulation of transcription, DNA-templated//protein phosphorylation	GO:0008488//GO:0005524//GO:0004672	gamma-glutamyl carboxylase activity//ATP binding//protein kinase activity	GO:0042025	host cell nucleus	--	--	UP	1.4075	0.16045	FALSE	0.3528	0.99796	FALSE	-0.48015	1	blast,frame:-2 start:3808 end:1397
Cluster-32412.34446	429	--	--	--	--	--	--	--	--	--	--	--	--	--	--	--	--	--	--	--	--	--	UP	2.4806	0.0061042	FALSE	1.0597	0.99796	FALSE	-0.81148	1	--
Cluster-32412.34445	1002	RXG60676.1	hypothetical protein Avbf_14809 [Armadillidium vulgare]	--	--	--	--	--	--	--	--	--	PF11427	Tc3 transposase	--	--	GO:0003677	DNA binding	--	--	--	--	UP	1.0069	0.11072	FALSE	0.80394	0.99796	FALSE	-0.59467	1	blast,frame:-2 start:833 end:219
Cluster-32412.34442	1756	--	--	--	--	--	--	--	--	--	--	--	PF05887	Procyclic acidic repetitive protein (PARP)	--	--	--	--	GO:0016020	membrane	--	--	UP	1.6211	0.0075485	FALSE	0.30577	0.99796	FALSE	-0.033332	1	--
Cluster-32412.34441	1949	--	--	--	--	--	--	--	--	--	--	--	PF12597//PF06957	Protein of unknown function (DUF3767)//Coatomer (COPI) alpha subunit C-terminus	GO:0033617//GO:0016192//GO:0006886	mitochondrial cytochrome c oxidase assembly//vesicle-mediated transport//intracellular protein transport	GO:0005515//GO:0005198	protein binding//structural molecule activity	GO:0005743//GO:0030126	mitochondrial inner membrane//COPI vesicle coat	--	--	UP	1.692	0.20321	FALSE	0.90806	0.99796	FALSE	-0.74878	1	--
Cluster-56661.0	802	--	--	--	--	--	--	--	--	--	--	--	--	--	--	--	--	--	--	--	--	--	UP	4.8323	0.3438	FALSE	1.6299	0.99796	FALSE	-1.5612	1	--
Cluster-32412.31782	308	--	--	KJ728650.1	KJ728650	Scylla paramamosain gamma-interferon induced thiol reductase GILT1 gene, complete cds	--	--	--	--	--	--	--	--	--	--	--	--	--	--	--	--	FALSE	-2.2703	0.89442	FALSE	0.56642	0.99796	UP	3.8418	1	--
Cluster-55937.0	747	--	--	--	--	--	--	--	--	--	--	--	--	--	--	--	--	--	--	--	--	--	UP	5.0726	0.16914	FALSE	3.866	0.99796	FALSE	-0.17645	1	estscan,start:363 end:91; minus strand
Cluster-32412.3040	1364	XP_027229504.1	sedoheptulokinase-like [Penaeus vannamei]	--	--	--	K11214	SHPK	sedoheptulokinase	http://www.genome.jp/dbget-bin/www_bget?ko:K11214	Q9UHJ6	Sedoheptulokinase OS=Homo sapiens OX=9606 GN=SHPK PE=1 SV=3	PF00370	FGGY family of carbohydrate kinases, N-terminal domain	GO:0005975	carbohydrate metabolic process	GO:0016773	phosphotransferase activity, alcohol group as acceptor	--	--	--	--	UP	0.94266	0.2288	FALSE	-0.046564	0.99796	FALSE	-0.38234	1	estscan,start:1 end:1364
Cluster-32412.27728	4659	XP_027237280.1	methylmalonic aciduria and homocystinuria type C protein homolog isoform X4 [Penaeus vannamei]	--	--	--	K14618	MMACHC	methylmalonic aciduria homocystinuria type C protein	http://www.genome.jp/dbget-bin/www_bget?ko:K14618	Q5ZL21	Methylmalonic aciduria and homocystinuria type C protein homolog OS=Gallus gallus OX=9031 GN=MMACHC PE=2 SV=1	PF09308	LuxQ, periplasmic	GO:0016310	phosphorylation	GO:0016791//GO:0004673	phosphatase activity//protein histidine kinase activity	GO:0009365	protein histidine kinase complex	--	--	DOWN	-0.85454	0.043689	FALSE	0.30098	0.99796	FALSE	0.10171	1	estscan,start:4189 end:4297
Cluster-32412.30439	561	--	--	JN415099.1	JN415099	Scylla paramamosain clone QX04 microsatellite sequence	--	--	--	--	--	--	--	--	--	--	--	--	--	--	--	--	DOWN	-1.2567	0.041068	DOWN	-1.5196	0.99796	FALSE	0.15303	1	--
Cluster-32412.38201	394	--	--	--	--	--	--	--	--	--	--	--	--	--	--	--	--	--	--	--	--	--	UP	1.4902	0.12931	FALSE	-0.38088	0.99796	FALSE	-0.13001	1	estscan,start:319 end:394
Cluster-32412.38205	621	--	--	--	--	--	--	--	--	--	--	--	--	--	--	--	--	--	--	--	--	--	UP	1.5711	0.49764	FALSE	0.63163	0.99796	FALSE	-0.4124	1	--
Cluster-32412.38204	1301	XP_019639713.1	PREDICTED: zinc finger CCCH domain-containing protein 4-like [Branchiostoma belcheri]	--	--	--	--	--	--	--	--	--	PF09184//PF01056	PPP4R2//Myc amino-terminal region	GO:0006355	regulation of transcription, DNA-templated	GO:0003700//GO:0019888	DNA-binding transcription factor activity//protein phosphatase regulator activity	GO:0005667//GO:0030289	transcription regulator complex//protein phosphatase 4 complex	--	--	UP	1.2364	0.011182	FALSE	0.50641	0.99796	FALSE	-0.53241	1	blast,frame:2 start:491 end:634
Cluster-32412.32469	1226	--	--	--	--	--	--	--	--	--	--	--	--	--	--	--	--	--	--	--	--	--	DOWN	-1.5011	0.013312	FALSE	-0.33587	0.99796	FALSE	-0.048661	1	--
Cluster-32412.17991	1126	--	--	XM_018026079.2	XM_018026079	PREDICTED: Ceratina calcarata glycine-rich cell wall structural protein-like (LOC108625790), transcript variant X2, mRNA	--	--	--	--	--	--	PF10717	Occlusion-derived virus envelope protein ODV-E18	--	--	--	--	GO:0019031	viral envelope	--	--	UP	2.9149	0.00021102	FALSE	-0.84268	0.99796	FALSE	-1.7414	1	estscan,start:1126 end:554; minus strand
Cluster-32412.32467	427	XP_013173125.1	PREDICTED: RNA-directed DNA polymerase from mobile element jockey-like, partial [Papilio xuthus]	FJ439621.1	FJ439621	Scylla serrata clone SSF21 microsatellite sequence	-	-	-	http://www.genome.jp/dbget-bin/www_bget?ko:-	--	--	--	--	--	--	--	--	--	--	--	--	UP	4.2383	0.49742	FALSE	3.6644	0.99796	FALSE	-1.747	1	blast,frame:-3 start:275 end:3
Cluster-9892.0	697	--	--	--	--	--	--	--	--	--	--	--	--	--	--	--	--	--	--	--	--	--	FALSE	-5.6403	0.81292	DOWN	-4.866	0.99796	FALSE	1.8971	1	--
Cluster-32412.23739	1508	--	--	--	--	--	--	--	--	--	--	--	--	--	--	--	--	--	--	--	--	--	UP	1.0411	0.024965	FALSE	-0.12955	0.99796	DOWN	-0.99188	1	estscan,start:798 end:951
Cluster-32412.23738	5540	ARS88261.1	solute carrier organic anion transporter family member 4C1 [Penaeus vannamei]	--	--	--	-	-	-	http://www.genome.jp/dbget-bin/www_bget?ko:-	Q9VVH9	Solute carrier organic anion transporter family member 74D OS=Drosophila melanogaster OX=7227 GN=Oatp74D PE=2 SV=2	PF00050//PF07690//PF07648//PF03137	Kazal-type serine protease inhibitor domain//Major Facilitator Superfamily//Kazal-type serine protease inhibitor domain//Organic Anion Transporter Polypeptide (OATP) family	GO:0055085	transmembrane transport	GO:0005515//GO:0022857	protein binding//transmembrane transporter activity	GO:0016020	membrane	--	--	DOWN	-0.94726	0.088282	FALSE	-0.57541	0.99796	FALSE	0.22354	1	blast,frame:1 start:124 end:2340
Cluster-32412.23730	2277	AIZ03630.1	cactin [Penaeus vannamei]	XM_012006486.1	XM_012006486	PREDICTED: Vollenhovia emeryi cactin (LOC105558673), mRNA	-	-	-	http://www.genome.jp/dbget-bin/www_bget?ko:-	F1Q8W0	Cactin OS=Danio rerio OX=7955 GN=cactin PE=2 SV=1	--	--	--	--	--	--	--	--	KOG2370	Cactin	UP	1.0595	0.13257	FALSE	-0.091813	0.99796	FALSE	-0.55956	1	blast,frame:2 start:98 end:2275
Cluster-48319.0	535	--	--	--	--	--	--	--	--	--	--	--	--	--	--	--	--	--	--	--	--	--	FALSE	1.2369	0.98265	FALSE	-0.10652	0.99796	FALSE	1.3877	1	--
Cluster-40391.0	711	--	--	--	--	--	--	--	--	--	--	--	--	--	--	--	--	--	--	--	--	--	FALSE	-1.767	0.98265	FALSE	3.0047	0.99796	UP	5.3592	1	--
Cluster-32412.42436	7674	XP_022916681.1	elongation factor 1-beta'-like [Onthophagus taurus]	KP027331.1	KP027331	Portunus trituberculatus NM23 mRNA, complete cds	K03232	EEF1B	elongation factor 1-beta	http://www.genome.jp/dbget-bin/www_bget?ko:K03232	P29522	Elongation factor 1-beta' OS=Bombyx mori OX=7091 PE=1 SV=2	PF00736	EF-1 guanine nucleotide exchange domain	GO:0006448//GO:0006414	regulation of translational elongation//translational elongation	GO:0003746	translation elongation factor activity	GO:0005840	ribosome	KOG1668	Elongation factor 1 beta/delta chain	DOWN	-0.51125	0.45853	FALSE	-0.61993	0.99796	FALSE	0.16121	1	blast,frame:-2 start:1640 end:861
Cluster-32412.47207	1745	--	--	--	--	--	--	--	--	--	--	--	PF03839//PF05434	Translocation protein Sec62//TMEM9	GO:0015031	protein transport	--	--	GO:0030176//GO:0016021	integral component of endoplasmic reticulum membrane//integral component of membrane	--	--	DOWN	-0.85846	0.23151	FALSE	-0.334	0.99796	FALSE	0.59072	1	estscan,start:1698 end:1508; minus strand
Cluster-32412.47206	2430	RXG73172.1	Ecto-NOX disulfide-thiol exchanger 1 [Armadillidium vulgare]	XM_028991393.1	XM_028991393	PREDICTED: Denticeps clupeoides ecto-NOX disulfide-thiol exchanger 1 (enox1), transcript variant X6, mRNA	-	-	-	http://www.genome.jp/dbget-bin/www_bget?ko:-	Q16206	Ecto-NOX disulfide-thiol exchanger 2 OS=Homo sapiens OX=9606 GN=ENOX2 PE=1 SV=2	PF16367//PF07836//PF00076//PF06390	RNA recognition motif//DmpG-like communication domain//RNA recognition motif. (a.k.a. RRM, RBD, or RNP domain)//Neuroendocrine-specific golgi protein P55 (NESP55)	GO:0071107//GO:0019439	response to parathyroid hormone//aromatic compound catabolic process	GO:0016833//GO:0003676	oxo-acid-lyase activity//nucleic acid binding	--	--	--	--	UP	1.9763	5.3671e-06	FALSE	0.65394	0.99796	DOWN	-0.67284	1	blast,frame:-3 start:2269 end:176
Cluster-32412.47205	392	--	--	--	--	--	--	--	--	--	--	--	PF09026	Centromere protein B dimerisation domain	--	--	GO:0003682//GO:0003677	chromatin binding//DNA binding	GO:0000775//GO:0000785//GO:0005634	chromosome, centromeric region//chromatin//nucleus	--	--	DOWN	-2.9163	0.2743	FALSE	-0.36276	0.99796	FALSE	0.32031	1	--
Cluster-42353.0	618	--	--	--	--	--	--	--	--	--	--	--	--	--	--	--	--	--	--	--	--	--	FALSE	0.63243	0.98265	FALSE	-0.77259	0.99796	DOWN	-4.4468	1	estscan,start:255 end:391
Cluster-32412.15735	1740	--	--	--	--	--	--	--	--	--	--	--	--	--	--	--	--	--	--	--	--	--	UP	2.6222	0.016529	FALSE	0.62518	0.99796	FALSE	0.37574	1	--
Cluster-50273.0	1204	--	--	--	--	--	--	--	--	--	--	--	--	--	--	--	--	--	--	--	--	--	FALSE	-0.86556	0.94827	DOWN	-1.6395	0.99796	FALSE	-0.17711	1	estscan,start:301 end:91; minus strand
Cluster-32412.11579	1439	--	--	--	--	--	--	--	--	--	--	--	--	--	--	--	--	--	--	--	--	--	UP	4.4903	0.36162	UP	5.3698	0.99796	FALSE	-0.101	1	estscan,start:726 end:560; minus strand
Cluster-32412.11576	3749	XP_027230087.1	uncharacterized protein LOC113821763 isoform X2 [Penaeus vannamei]	--	--	--	-	-	-	http://www.genome.jp/dbget-bin/www_bget?ko:-	--	--	--	--	--	--	--	--	--	--	--	--	FALSE	0.91233	0.8295	UP	1.3919	0.99796	FALSE	0.76484	1	blast,frame:-3 start:3453 end:373
Cluster-32412.11575	3010	XP_027212246.1	N-terminal kinase-like protein isoform X2 [Penaeus vannamei]	XM_013020918.1	XM_013020918	PREDICTED: Dipodomys ordii SCY1-like 1 (S. cerevisiae) (Scyl1), transcript variant X2, mRNA	K08876	SCYL1	SCY1-like protein 1	http://www.genome.jp/dbget-bin/www_bget?ko:K08876	A6QLH6	N-terminal kinase-like protein OS=Bos taurus OX=9913 GN=SCYL1 PE=2 SV=1	PF07714//PF02985//PF00069	Protein tyrosine and serine/threonine kinase//HEAT repeat//Protein kinase domain	GO:0006468	protein phosphorylation	GO:0005515//GO:0005524//GO:0004672	protein binding//ATP binding//protein kinase activity	--	--	KOG1243	Protein kinase	UP	1.1819	0.22524	FALSE	0.26458	0.99796	FALSE	-0.28759	1	blast,frame:3 start:57 end:2594
Cluster-36729.0	1963	AHH32889.1	integrin alpha 8 [Penaeus chinensis]	--	--	--	K06584	ITGA8	integrin alpha 8	http://www.genome.jp/dbget-bin/www_bget?ko:K06584	B8JK39	Integrin alpha-9 OS=Mus musculus OX=10090 GN=Itga9 PE=1 SV=1	PF05083//PF15686	LST-1 protein//Lysine-rich CEACAM1 co-isolated protein family	GO:0045766//GO:0006955//GO:0043066//GO:0043123//GO:0000902	positive regulation of angiogenesis//immune response//negative regulation of apoptotic process//positive regulation of I-kappaB kinase/NF-kappaB signaling//cell morphogenesis	--	--	GO:0016020	membrane	KOG3637	Vitronectin receptor, alpha subunit	FALSE	0.60612	0.98265	FALSE	1.439	0.99796	FALSE	-1.5249	1	blast,frame:1 start:1 end:1881
Cluster-28855.0	684	--	--	--	--	--	--	--	--	--	--	--	--	--	--	--	--	--	--	--	--	--	FALSE	1.9233	0.91895	UP	3.1371	0.99796	FALSE	0.65242	1	--
Cluster-126.0	885	--	--	--	--	--	--	--	--	--	--	--	--	--	--	--	--	--	--	--	--	--	UP	5.1708	0.21818	FALSE	NA	NA	FALSE	-1.9013	1	estscan,start:683 end:306; minus strand
Cluster-59132.0	1903	--	--	--	--	--	--	--	--	--	--	--	PF10161	Putative mitochondrial precursor protein	GO:0051560//GO:0036444	mitochondrial calcium ion homeostasis//calcium import into the mitochondrion	--	--	GO:1990246	uniplex complex	--	--	UP	1.705	0.35856	FALSE	-0.44237	0.99796	FALSE	-0.59515	1	estscan,start:791 end:1012
Cluster-32412.11293	5631	ROT74518.1	hypothetical protein C7M84_006977 [Penaeus vannamei]	--	--	--	--	--	--	--	--	--	PF06581	Mad1 and Cdc20-bound-Mad2 binding	GO:0007096	regulation of exit from mitosis	--	--	GO:0005634	nucleus	--	--	UP	2.7151	0.42704	FALSE	0.9512	0.99796	FALSE	1.8062	1	blast,frame:2 start:2228 end:4648
Cluster-32412.10227	9308	XP_027222119.1	uncharacterized protein LOC113814278 isoform X3 [Penaeus vannamei]	EU794028.1	EU794028	Portunus trituberculatus clone CGT2C8 microsatellite sequence	-	-	-	http://www.genome.jp/dbget-bin/www_bget?ko:-	Q07929	63 kDa sperm flagellar membrane protein OS=Strongylocentrotus purpuratus OX=7668 PE=2 SV=1	PF07645//PF06247//PF09202//PF14861	Calcium-binding EGF domain//Pvs28 EGF domain//Rio2, N-terminal//Plant antimicrobial peptide	GO:0006468//GO:0009069//GO:0050832//GO:0016310	protein phosphorylation//serine family amino acid metabolic process//defense response to fungus//phosphorylation	GO:0005509//GO:0004674//GO:0005524	calcium ion binding//protein serine/threonine kinase activity//ATP binding	GO:0009986//GO:0016020	cell surface//membrane	KOG1217	Fibrillins and related proteins containing Ca2+-binding EGF-like domains	FALSE	1.8927	0.87673	FALSE	0.60066	0.99796	FALSE	1.7645	1	blast,frame:-2 start:9307 end:1637
Cluster-32412.10226	2108	--	--	--	--	--	--	--	--	--	--	--	PF04026	SpoVG	GO:0030435	sporulation resulting in formation of a cellular spore	--	--	--	--	--	--	DOWN	-1.5637	0.0064672	FALSE	-0.84316	0.99796	FALSE	0.49891	1	estscan,start:1442 end:1369; minus strand
Cluster-21942.0	948	XP_023338441.1	soluble scavenger receptor cysteine-rich domain-containing protein SSC5D-like [Eurytemora affinis]	--	--	--	-	-	-	http://www.genome.jp/dbget-bin/www_bget?ko:-	--	--	--	--	--	--	--	--	--	--	--	--	UP	2.1635	0.038487	FALSE	0.056572	0.99796	FALSE	-0.4853	1	blast,frame:-1 start:696 end:79
Cluster-39726.1	1030	--	--	--	--	--	--	--	--	--	--	--	PF04397	LytTr DNA-binding domain	--	--	GO:0003677	DNA binding	--	--	--	--	UP	2.83	0.50253	FALSE	1.8729	0.99796	FALSE	-1.7224	1	estscan,start:902 end:1023
Cluster-32412.8519	3228	XP_018018127.1	PREDICTED: F-box/LRR-repeat protein 7-like [Hyalella azteca]	XM_003436509.1	XM_003436509	Anopheles gambiae str. PEST AGAP003661-RB (AgaP_AGAP003661), mRNA	-	-	-	http://www.genome.jp/dbget-bin/www_bget?ko:-	--	--	PF00646//PF12937	F-box domain//F-box-like	--	--	GO:0005515	protein binding	--	--	KOG1947	Leucine rich repeat proteins, some proteins contain F-box	FALSE	0.70737	0.8467	FALSE	-0.33088	0.99796	FALSE	0.49209	1	blast,frame:3 start:771 end:2327
Cluster-52533.0	452	--	--	--	--	--	--	--	--	--	--	--	PF06783//PF00957//PF00773//PF01529	Uncharacterised protein family (UPF0239)//Synaptobrevin//RNB domain//DHHC palmitoyltransferase	GO:0016192//GO:0042967//GO:0051252	vesicle-mediated transport//obsolete acyl-carrier-protein biosynthetic process//regulation of RNA metabolic process	GO:0004540//GO:0016409//GO:0003723	ribonuclease activity//palmitoyltransferase activity//RNA binding	GO:0016021	integral component of membrane	--	--	UP	2.8214	0.052792	UP	2.0513	0.99796	FALSE	-1.3133	1	--
Cluster-32412.28907	825	--	--	--	--	--	--	--	--	--	--	--	--	--	--	--	--	--	--	--	--	--	DOWN	-0.83737	0.48985	FALSE	0.58497	0.99796	FALSE	-0.33423	1	--
Cluster-32412.28904	1027	--	--	--	--	--	--	--	--	--	--	--	--	--	--	--	--	--	--	--	--	--	DOWN	-0.6088	0.37984	FALSE	-0.34143	0.99796	FALSE	0.089532	1	--
Cluster-43555.0	1147	--	--	--	--	--	--	--	--	--	--	--	--	--	--	--	--	--	--	--	--	--	UP	2.2221	0.33992	FALSE	-0.78992	0.99796	FALSE	0.13511	1	estscan,start:1 end:289
Cluster-10536.0	813	--	--	--	--	--	--	--	--	--	--	--	--	--	--	--	--	--	--	--	--	--	FALSE	3.649	0.51473	FALSE	-1.0914	0.99796	FALSE	0.64209	1	estscan,start:448 end:291; minus strand
Cluster-17772.0	1060	--	--	--	--	--	--	--	--	--	--	--	--	--	--	--	--	--	--	--	--	--	FALSE	2.5237	0.94991	FALSE	-0.12967	0.99796	FALSE	1.3884	1	estscan,start:1060 end:804; minus strand
Cluster-32412.42924	1940	--	--	--	--	--	--	--	--	--	--	--	PF01522//PF02790	Polysaccharide deacetylase//Cytochrome C oxidase subunit II, transmembrane domain	GO:0005975//GO:0006807//GO:0022900	carbohydrate metabolic process//nitrogen compound metabolic process//electron transport chain	GO:0016810	hydrolase activity, acting on carbon-nitrogen (but not peptide) bonds	GO:0016021	integral component of membrane	--	--	DOWN	-0.89049	0.10547	FALSE	-0.3734	0.99796	FALSE	0.35153	1	--
Cluster-3475.0	1286	XP_027211334.1	LOW QUALITY PROTEIN: chaoptin-like [Penaeus vannamei]	--	--	--	-	-	-	http://www.genome.jp/dbget-bin/www_bget?ko:-	Q9U3A0	P-granule-associated novel protein 1 OS=Caenorhabditis elegans OX=6239 GN=pan-1 PE=1 SV=1	PF13855//PF00560//PF13516	Leucine rich repeat//Leucine Rich Repeat//Leucine Rich repeat	--	--	GO:0005515	protein binding	--	--	KOG0619	FOG: Leucine rich repeat	FALSE	-0.30724	0.98265	DOWN	-4.6618	0.99796	FALSE	0.25607	1	blast,frame:1 start:1 end:1179
Cluster-40215.0	3400	--	--	--	--	--	--	--	--	--	--	--	--	--	--	--	--	--	--	--	--	--	DOWN	-1.3717	0.13322	FALSE	-0.63059	0.99796	FALSE	0.67922	1	--
Cluster-32412.43971	1006	--	--	--	--	--	--	--	--	--	--	--	--	--	--	--	--	--	--	--	--	--	FALSE	-2.8443	0.98265	UP	3.6373	0.99796	FALSE	2.4424	1	estscan,start:1 end:1006
Cluster-62278.0	933	--	--	--	--	--	--	--	--	--	--	--	--	--	--	--	--	--	--	--	--	--	UP	4.9114	0.35031	FALSE	2.7422	0.99796	FALSE	-1.0493	1	estscan,start:139 end:458
Cluster-32412.36377	1246	--	--	--	--	--	--	--	--	--	--	--	--	--	--	--	--	--	--	--	--	--	DOWN	-0.72705	0.50253	FALSE	0.074476	0.99796	FALSE	0.58913	1	--
Cluster-32412.36370	759	--	--	--	--	--	--	--	--	--	--	--	PF02322//PF10541	Cytochrome bd terminal oxidase subunit II//Nuclear envelope localisation domain	GO:0055114	oxidation-reduction process	--	--	GO:0016020//GO:0016021	membrane//integral component of membrane	--	--	DOWN	-1.487	0.0032754	FALSE	-0.93468	0.99796	UP	0.63569	1	--
Cluster-32412.36378	2629	XP_011860420.1	PREDICTED: uncharacterized protein LOC105557715 [Vollenhovia emeryi]	--	--	--	-	-	-	http://www.genome.jp/dbget-bin/www_bget?ko:-	--	--	PF12753//PF05699//PF02892	Nuclear pore complex subunit Nro1//hAT family C-terminal dimerisation region//BED zinc finger	--	--	GO:0046983//GO:0005515//GO:0003677	protein dimerization activity//protein binding//DNA binding	GO:0005634	nucleus	--	--	FALSE	0.96539	0.7883	UP	1.4328	0.99796	FALSE	0.74048	1	estscan,start:973 end:642; minus strand
Cluster-32412.23776	1939	XP_027210447.1	techylectin-5A-like [Penaeus vannamei]	--	--	--	-	-	-	http://www.genome.jp/dbget-bin/www_bget?ko:-	O08538	Angiopoietin-1 OS=Mus musculus OX=10090 GN=Angpt1 PE=1 SV=2	--	--	--	--	--	--	--	--	--	--	UP	1.7989	1.5538e-06	UP	1.5321	0.43524	FALSE	0.32574	1	blast,frame:-2 start:1938 end:637
Cluster-32412.40402	555	--	--	--	--	--	--	--	--	--	--	--	--	--	--	--	--	--	--	--	--	--	UP	4.8168	0.2118	FALSE	3.7235	0.99796	FALSE	-0.92538	1	estscan,start:1 end:152
Cluster-32412.40404	5528	XP_027223700.1	uncharacterized protein LOC113815879 [Penaeus vannamei]	--	--	--	-	-	-	http://www.genome.jp/dbget-bin/www_bget?ko:-	Q6PG95	Protein cramped-like OS=Mus musculus OX=10090 GN=Cramp1 PE=1 SV=3	PF09726	Macoilin family	GO:0023041	neuronal signal transduction	--	--	GO:0030867	rough endoplasmic reticulum membrane	--	--	UP	1.1793	0.24169	UP	1.3726	0.99796	DOWN	-1.0897	1	blast,frame:3 start:249 end:1427
Cluster-32412.40406	9417	XP_027208647.1	pecanex-like protein 1 [Penaeus vannamei]	XM_027352846.1	XM_027352846	PREDICTED: Penaeus vannamei pecanex-like protein 1 (LOC113802300), mRNA	-	-	-	http://www.genome.jp/dbget-bin/www_bget?ko:-	Q96RV3	Pecanex-like protein 1 OS=Homo sapiens OX=9606 GN=PCNX1 PE=1 SV=2	PF03153//PF09507//PF05041	Transcription factor IIA, alpha/beta subunit//DNA polymerase subunit Cdc27//Pecanex protein (C-terminus)	GO:0006260//GO:0006367	DNA replication//transcription initiation from RNA polymerase II promoter	--	--	GO:0016021//GO:0005634//GO:0043625//GO:0005672	integral component of membrane//nucleus//delta DNA polymerase complex//transcription factor TFIIA complex	KOG3604	Pecanex	UP	1.4734	0.00027366	FALSE	0.66836	0.99796	DOWN	-0.73359	1	blast,frame:3 start:132 end:8729
Cluster-32412.13702	1956	--	--	--	--	--	--	--	--	--	--	--	PF10232	Mediator of RNA polymerase II transcription complex subunit 8	GO:0006357	regulation of transcription by RNA polymerase II	GO:0003712	transcription coregulator activity	GO:0016592//GO:0005667	mediator complex//transcription regulator complex	--	--	UP	1.9832	0.45807	FALSE	1.1108	0.99796	FALSE	-1.3435	1	estscan,start:1336 end:838; minus strand
Cluster-32412.18882	968	--	--	--	--	--	--	--	--	--	--	--	--	--	--	--	--	--	--	--	--	--	DOWN	-0.95533	0.070495	FALSE	-0.26328	0.99796	FALSE	0.50876	1	--
Cluster-32412.18884	1653	XP_027227180.1	uncharacterized protein LOC113819142 [Penaeus vannamei]	--	--	--	-	-	-	http://www.genome.jp/dbget-bin/www_bget?ko:-	--	--	--	--	--	--	--	--	--	--	--	--	UP	0.94656	0.067688	FALSE	-0.49774	0.99796	FALSE	-0.49422	1	blast,frame:3 start:447 end:1349
Cluster-32412.18888	2132	AEI88085.1	endonuclease-reverse transcriptase-like protein, partial [Scylla paramamosain]	JX228176.1	JX228176	Scylla paramamosain flotillin-1 gene, complete cds	-	-	-	http://www.genome.jp/dbget-bin/www_bget?ko:-	--	--	PF16965	Ceramide synthase regulator	GO:0006874	cellular calcium ion homeostasis	GO:0030234	enzyme regulator activity	GO:0030176	integral component of endoplasmic reticulum membrane	--	--	FALSE	-0.23052	0.98265	FALSE	-0.34509	0.99796	UP	0.91567	1	blast,frame:-1 start:1949 end:1302
Cluster-22530.0	575	--	--	--	--	--	--	--	--	--	--	--	PF06236	Tyrosinase co-factor MelC1	GO:0042438	melanin biosynthetic process	GO:0005507	copper ion binding	--	--	--	--	UP	2.357	0.35274	FALSE	-0.7572	0.99796	FALSE	-0.68769	1	estscan,start:575 end:332; minus strand
Cluster-1350.0	447	--	--	--	--	--	--	--	--	--	--	--	PF03727	Hexokinase	GO:0005975	carbohydrate metabolic process	GO:0016773//GO:0005524	phosphotransferase activity, alcohol group as acceptor//ATP binding	--	--	--	--	FALSE	-2.342	0.98265	FALSE	-2.5236	0.99796	UP	4.7508	1	estscan,start:100 end:288
Cluster-32412.23888	1754	XP_027235883.1	tectonin beta-propeller repeat-containing protein 2-like [Penaeus vannamei]	--	--	--	--	--	--	--	--	--	--	--	--	--	--	--	--	--	--	--	UP	1.3621	0.024258	FALSE	0.0033555	0.99825	FALSE	-0.3081	1	blast,frame:-3 start:1140 end:1
Cluster-32412.54603	2844	--	--	--	--	--	--	--	--	--	--	--	--	--	--	--	--	--	--	--	--	--	UP	2.1125	0.0043471	FALSE	0.87036	0.99796	FALSE	-0.74895	1	estscan,start:2163 end:771; minus strand
Cluster-32412.46806	2262	XP_027228807.1	LOW QUALITY PROTEIN: serine/arginine repetitive matrix protein 2-like [Penaeus vannamei]	--	--	--	K17582	MKI67	antigen KI-67	http://www.genome.jp/dbget-bin/www_bget?ko:K17582	E9PVX6	Proliferation marker protein Ki-67 OS=Mus musculus OX=10090 GN=Mki67 PE=1 SV=1	PF00498	FHA domain	--	--	GO:0005515	protein binding	--	--	--	--	FALSE	0.69451	0.56299	UP	0.93658	0.99796	FALSE	0.56835	1	blast,frame:-3 start:2233 end:2
Cluster-32412.46808	1241	XP_027224874.1	LOW QUALITY PROTEIN: mevalonate kinase-like [Penaeus vannamei]	--	--	--	K00869	E2.7.1.36, MVK, mvaK1	mevalonate kinase	http://www.genome.jp/dbget-bin/www_bget?ko:K00869	Q5E9T8	Mevalonate kinase OS=Bos taurus OX=9913 GN=MVK PE=2 SV=1	PF00288	GHMP kinases N terminal domain	--	--	GO:0005524	ATP binding	--	--	KOG1511	Mevalonate kinase MVK/ERG12	UP	1.205	0.029671	FALSE	0.29811	0.99796	FALSE	-0.23109	1	estscan,start:1241 end:192; minus strand
Cluster-32412.27142	2434	ROT79914.1	DET1- and DDB1-associated protein 1 [Penaeus vannamei]	XM_005001170.3	XM_005001170	PREDICTED: Cavia porcellus DET1 and DDB1 associated 1 (Dda1), transcript variant X2, mRNA	K11792	DDA1	DET1- and DDB1-associated protein 1	http://www.genome.jp/dbget-bin/www_bget?ko:K11792	--	--	--	--	--	--	--	--	--	--	--	--	DOWN	-0.54107	0.43937	FALSE	0.37807	0.99796	FALSE	0.51129	1	blast,frame:-1 start:2074 end:1892
Cluster-4481.0	677	--	--	--	--	--	--	--	--	--	--	--	PF06578	YOP proteins translocation protein K (YscK)	GO:0009405	pathogenesis	--	--	--	--	--	--	FALSE	-2.3388	0.84869	DOWN	-4.9384	0.99796	FALSE	1.4594	1	--
Cluster-32412.17779	502	--	--	--	--	--	--	--	--	--	--	--	--	--	--	--	--	--	--	--	--	--	UP	1.2533	0.50593	FALSE	0.36918	0.99796	FALSE	-0.34335	1	--
Cluster-32412.17773	870	--	--	--	--	--	--	--	--	--	--	--	--	--	--	--	--	--	--	--	--	--	FALSE	-0.1724	0.98265	DOWN	-1.4712	0.99796	FALSE	0.20844	1	estscan,start:1 end:82
Cluster-32412.17770	662	--	--	--	--	--	--	--	--	--	--	--	--	--	--	--	--	--	--	--	--	--	DOWN	-0.87073	0.33602	FALSE	-0.11604	0.99796	FALSE	0.15579	1	estscan,start:534 end:394; minus strand
Cluster-32412.17776	2307	ROT80867.1	E3 ubiquitin-protein ligase [Penaeus vannamei]	--	--	--	--	--	--	--	--	--	PF00097	Zinc finger, C3HC4 type (RING finger)	--	--	GO:0046872	metal ion binding	--	--	--	--	UP	2.3594	8.8253e-10	FALSE	0.13307	0.99796	DOWN	-1.1936	1	blast,frame:2 start:365 end:2305
Cluster-32412.28237	1459	--	--	--	--	--	--	--	--	--	--	--	PF12679//PF13520//PF05656	ABC-2 family transporter protein//Amino acid permease//Protein of unknown function (DUF805)	GO:0055085	transmembrane transport	GO:0022857	transmembrane transporter activity	GO:0016021//GO:0016020	integral component of membrane//membrane	--	--	DOWN	-1.6084	0.0027123	FALSE	-0.46682	0.99796	FALSE	0.10443	1	estscan,start:1459 end:1362; minus strand
Cluster-32412.28236	11288	XP_027210629.1	leucine--tRNA ligase, cytoplasmic-like [Penaeus vannamei]	XM_027354828.1	XM_027354828	PREDICTED: Penaeus vannamei leucine--tRNA ligase, cytoplasmic-like (LOC113804007), mRNA	-	-	-	http://www.genome.jp/dbget-bin/www_bget?ko:-	Q5R614	Leucine--tRNA ligase, cytoplasmic OS=Pongo abelii OX=9601 GN=LARS1 PE=2 SV=1	PF00133//PF06083//PF01917//PF09334//PF08264	tRNA synthetases class I (I, L, M and V)//Interleukin-17//Archaebacterial flagellin//tRNA synthetases class I (M)//Anticodon-binding domain of tRNA ligase	GO:0097588//GO:0007165//GO:0006418	archaeal or bacterial-type flagellum-dependent cell motility//signal transduction//tRNA aminoacylation for protein translation	GO:0005125//GO:0004812//GO:0005524//GO:0000166//GO:0005198	cytokine activity//aminoacyl-tRNA ligase activity//ATP binding//nucleotide binding//structural molecule activity	GO:0005576	extracellular region	KOG0437	Leucyl-tRNA synthetase	DOWN	-0.52333	0.49183	FALSE	-0.25009	0.99796	FALSE	-0.073309	1	blast,frame:-3 start:10479 end:6958
Cluster-32412.28230	2293	XP_027217308.1	mediator of RNA polymerase II transcription subunit 25-like isoform X1 [Penaeus vannamei]	--	--	--	K15168	MED25	mediator of RNA polymerase II transcription subunit 25	http://www.genome.jp/dbget-bin/www_bget?ko:K15168	Q9VDR1	Mediator of RNA polymerase II transcription subunit 25 OS=Drosophila melanogaster OX=7227 GN=MED25 PE=2 SV=1	PF03419//PF16965	Sporulation factor SpoIIGA//Ceramide synthase regulator	GO:0030436//GO:0006874//GO:0006508	asexual sporulation//cellular calcium ion homeostasis//proteolysis	GO:0004190//GO:0030234	aspartic-type endopeptidase activity//enzyme regulator activity	GO:0030176	integral component of endoplasmic reticulum membrane	--	--	FALSE	-0.5831	0.81816	FALSE	0.68057	0.99796	FALSE	-0.081715	1	blast,frame:3 start:1011 end:1925
Cluster-32412.28232	7109	XP_027229796.1	zinc finger CCCH domain-containing protein 13-like [Penaeus vannamei]	--	--	--	-	-	-	http://www.genome.jp/dbget-bin/www_bget?ko:-	P19246	Neurofilament heavy polypeptide OS=Mus musculus OX=10090 GN=Nefh PE=1 SV=3	PF00937//PF03153//PF06495//PF04625//PF06003	Coronavirus nucleocapsid//Transcription factor IIA, alpha/beta subunit//Fruit fly transformer protein//DEC-1 protein, N-terminal region//Survival motor neuron protein (SMN)	GO:0006397//GO:0007304//GO:0046660//GO:0006367	mRNA processing//chorion-containing eggshell formation//female sex differentiation//transcription initiation from RNA polymerase II promoter	GO:0005213//GO:0003723	structural constituent of egg chorion//RNA binding	GO:0042025//GO:0005737//GO:0005672//GO:0042600//GO:0019013//GO:0005576//GO:0005634	host cell nucleus//cytoplasm//transcription factor TFIIA complex//egg chorion//viral nucleocapsid//extracellular region//nucleus	--	--	UP	0.74058	0.067903	FALSE	0.25961	0.99796	FALSE	-0.24452	1	blast,frame:-1 start:4592 end:396
Cluster-11452.0	510	--	--	--	--	--	--	--	--	--	--	--	PF14672	Late cornified envelope	GO:0008544	epidermis development	--	--	--	--	--	--	DOWN	-4.4374	0.3915	FALSE	-3.6517	0.99796	FALSE	1.8876	1	--
Cluster-32412.43562	1546	XP_027231908.1	mitogen-activated protein kinase kinase kinase 1-like [Penaeus vannamei]	--	--	--	--	--	--	--	--	--	--	--	--	--	--	--	--	--	--	--	UP	1.6582	7.1547e-05	FALSE	0.17453	0.99796	DOWN	-0.73815	1	blast,frame:-3 start:1142 end:3
Cluster-32412.43565	396	AAX07243.1	reverse transcriptase, partial [Brotheas granulatus]	FJ439623.1	FJ439623	Scylla serrata clone SSF23 microsatellite sequence	-	-	-	http://www.genome.jp/dbget-bin/www_bget?ko:-	--	--	--	--	--	--	--	--	--	--	--	--	FALSE	0.97117	0.98265	UP	4.0649	0.99796	FALSE	1.5571	1	--
Cluster-32412.57052	1504	--	--	--	--	--	--	--	--	--	--	--	--	--	--	--	--	--	--	--	--	--	UP	1.5319	0.1181	FALSE	0.2733	0.99796	FALSE	0.073861	1	estscan,start:508 end:685
Cluster-32412.47990	1099	--	--	--	--	--	--	--	--	--	--	--	--	--	--	--	--	--	--	--	--	--	DOWN	-1.8761	0.4245	FALSE	-0.83016	0.99796	FALSE	1.2889	1	estscan,start:801 end:926
Cluster-32412.19815	1435	ROT63885.1	hypothetical protein C7M84_018202 [Penaeus vannamei]	--	--	--	--	--	--	--	--	--	PF03153	Transcription factor IIA, alpha/beta subunit	GO:0006367	transcription initiation from RNA polymerase II promoter	--	--	GO:0005672	transcription factor TFIIA complex	--	--	UP	1.1883	0.2305	FALSE	0.55463	0.99796	FALSE	-0.022765	1	blast,frame:3 start:240 end:1433
Cluster-32412.47998	1103	XP_019636627.1	PREDICTED: enolase-phosphatase E1-like [Branchiostoma belcheri]	--	--	--	-	-	-	http://www.genome.jp/dbget-bin/www_bget?ko:-	Q17Q32	Enolase-phosphatase E1 OS=Aedes aegypti OX=7159 GN=AAEL000109 PE=3 SV=1	--	--	--	--	--	--	--	--	KOG2630	Enolase-phosphatase E-1	UP	1.4739	0.15064	FALSE	0.60652	0.99796	FALSE	-0.020853	1	blast,frame:2 start:23 end:1009
Cluster-32412.35611	993	--	--	--	--	--	--	--	--	--	--	--	--	--	--	--	--	--	--	--	--	--	DOWN	-0.90471	0.28607	FALSE	-0.24174	0.99796	FALSE	0.53899	1	--
Cluster-32412.35619	503	--	--	--	--	--	--	--	--	--	--	--	PF03405	Fatty acid desaturase	GO:0055114//GO:0006631	oxidation-reduction process//fatty acid metabolic process	GO:0045300	acyl-[acyl-carrier-protein] desaturase activity	--	--	--	--	DOWN	-1.853	0.062064	FALSE	-0.56093	0.99796	FALSE	0.96888	1	--
Cluster-32412.1741	464	--	--	--	--	--	--	--	--	--	--	--	PF04618	HD-ZIP protein N terminus	--	--	--	--	GO:0005634	nucleus	--	--	FALSE	1.918	0.91895	FALSE	-0.74204	0.99796	FALSE	0.69272	1	--
Cluster-32412.19818	2959	ROT63071.1	hypothetical protein C7M84_019056 [Penaeus vannamei]	XM_027376795.1	XM_027376795	PREDICTED: Penaeus vannamei uncharacterized LOC113824054 (LOC113824054), mRNA	-	-	-	http://www.genome.jp/dbget-bin/www_bget?ko:-	M9NEY8	DNA N6-methyl adenine demethylase OS=Drosophila melanogaster OX=7227 GN=Tet PE=1 SV=1	PF02008//PF03153//PF00781//PF08240	CXXC zinc finger domain//Transcription factor IIA, alpha/beta subunit//Diacylglycerol kinase catalytic domain//Alcohol dehydrogenase GroES-like domain	GO:0055114//GO:0006367	oxidation-reduction process//transcription initiation from RNA polymerase II promoter	GO:0008270//GO:0003677//GO:0016301	zinc ion binding//DNA binding//kinase activity	GO:0005672	transcription factor TFIIA complex	--	--	UP	1.5253	0.048683	FALSE	0.34955	0.99796	FALSE	-0.29216	1	blast,frame:-3 start:2033 end:3
Cluster-32412.2212	2600	--	--	--	--	--	--	--	--	--	--	--	--	--	--	--	--	--	--	--	--	--	UP	1.8283	0.15336	FALSE	0.42581	0.99796	FALSE	-0.94149	1	estscan,start:1 end:102
Cluster-37789.0	874	--	--	--	--	--	--	--	--	--	--	--	PF05297	Herpesvirus latent membrane protein 1 (LMP1)	GO:0019087	transformation of host cell by virus	--	--	GO:0016021	integral component of membrane	--	--	UP	4.7034	0.27308	FALSE	2.3147	0.99796	FALSE	-0.45541	1	estscan,start:336 end:462
Cluster-32412.18703	1070	--	--	--	--	--	--	--	--	--	--	--	--	--	--	--	--	--	--	--	--	--	DOWN	-0.86454	0.40326	FALSE	-0.93474	0.99796	FALSE	-0.24835	1	--
Cluster-32412.10654	1683	XP_027209006.1	uncharacterized protein LOC113802597 [Penaeus vannamei]	--	--	--	--	--	--	--	--	--	PF04546	Sigma-70, non-essential region	GO:0006352//GO:0006355	DNA-templated transcription, initiation//regulation of transcription, DNA-templated	GO:0003700//GO:0003677//GO:0016987	DNA-binding transcription factor activity//DNA binding//sigma factor activity	GO:0005667	transcription regulator complex	--	--	FALSE	0.355	0.98265	FALSE	0.7524	0.99796	FALSE	-0.69287	1	blast,frame:1 start:133 end:1446
Cluster-32412.45592	908	XP_018019996.1	PREDICTED: uncharacterized protein LOC108676436 [Hyalella azteca]	--	--	--	-	-	-	http://www.genome.jp/dbget-bin/www_bget?ko:-	--	--	--	--	--	--	--	--	--	--	--	--	FALSE	0.099893	0.98265	DOWN	-1.3998	0.99796	FALSE	-0.57596	1	blast,frame:-1 start:908 end:3
Cluster-32412.6026	2096	--	--	--	--	--	--	--	--	--	--	--	--	--	--	--	--	--	--	--	--	--	DOWN	-1.4549	0.47829	FALSE	-0.18469	0.99796	FALSE	0.75569	1	--
Cluster-32412.38905	2921	--	--	--	--	--	--	--	--	--	--	--	--	--	--	--	--	--	--	--	--	--	DOWN	-1.0711	0.00096393	FALSE	-0.68253	0.99796	FALSE	0.34369	1	estscan,start:1757 end:1843
Cluster-32412.26351	3750	--	--	--	--	--	--	--	--	--	--	--	--	--	--	--	--	--	--	--	--	--	DOWN	-1.476	0.0029072	FALSE	-0.53722	0.99796	FALSE	0.57608	1	estscan,start:243 end:190; minus strand
Cluster-32412.31622	4024	XP_027232950.1	testis-expressed protein 2-like [Penaeus vannamei]	--	--	--	-	-	-	http://www.genome.jp/dbget-bin/www_bget?ko:-	Q6ZPJ0	Testis-expressed protein 2 OS=Mus musculus OX=10090 GN=Tex2 PE=1 SV=2	--	--	--	--	--	--	--	--	KOG2238	Uncharacterized conserved protein TEX2, contains PH domain	UP	1.5323	0.00067412	FALSE	0.22463	0.99796	DOWN	-1.1445	1	blast,frame:3 start:81 end:2087
Cluster-32412.7376	1057	--	--	--	--	--	--	--	--	--	--	--	--	--	--	--	--	--	--	--	--	--	UP	3.0011	0.22654	FALSE	0.19239	0.99796	FALSE	-0.31623	1	estscan,start:1057 end:904; minus strand
Cluster-32412.2048	620	--	--	--	--	--	--	--	--	--	--	--	PF13405//PF13202//PF13499//PF00036	EF-hand domain//EF hand//EF-hand domain pair//EF hand	--	--	GO:0005509	calcium ion binding	--	--	--	--	UP	4.8878	0.21774	FALSE	3.4292	0.99796	FALSE	-2.3841	1	estscan,start:216 end:1; minus strand
Cluster-32412.27088	515	AEI88102.1	endonuclease-reverse transcriptase-like protein, partial [Scylla paramamosain]	JN415099.1	JN415099	Scylla paramamosain clone QX04 microsatellite sequence	--	--	--	--	--	--	--	--	--	--	--	--	--	--	--	--	FALSE	-0.25379	0.98265	FALSE	-0.86627	0.99796	FALSE	0.64789	1	blast,frame:-3 start:513 end:109
Cluster-32412.27087	546	--	--	--	--	--	--	--	--	--	--	--	--	--	--	--	--	--	--	--	--	--	UP	1.7324	0.31402	FALSE	0.86961	0.99796	FALSE	-0.07595	1	estscan,start:1 end:162
Cluster-32412.27086	458	--	--	--	--	--	--	--	--	--	--	--	--	--	--	--	--	--	--	--	--	--	DOWN	-1.7935	0.080263	FALSE	-0.1148	0.99796	FALSE	0.39101	1	estscan,start:129 end:79; minus strand
Cluster-32412.27085	891	AII97562.1	BLTX162 [Nephila pilipes]	--	--	--	--	--	--	--	--	--	PF04147//PF07655//PF03522//PF02388//PF04006//PF09726//PF15501//PF03040	Nop14-like family//Secretin N-terminal domain//Solute carrier family 12//FemAB family//Mpp10 protein//Macoilin family//Nuclear protein MDM1//CemA family	GO:0046600//GO:0006364//GO:0009297//GO:0044038//GO:0006811//GO:0023041	negative regulation of centriole replication//rRNA processing//pilus assembly//cell wall macromolecule biosynthetic process//ion transport//neuronal signal transduction	GO:0016755//GO:0008017//GO:0022857	transferase activity, transferring amino-acyl groups//microtubule binding//transmembrane transporter activity	GO:0030867//GO:0045298//GO:0019867//GO:0016020//GO:0005732//GO:0016021//GO:0032040//GO:0005634//GO:0034457	rough endoplasmic reticulum membrane//tubulin complex//outer membrane//membrane//small nucleolar ribonucleoprotein complex//integral component of membrane//small-subunit processome//nucleus//Mpp10 complex	--	--	UP	2.9442	5.9486e-19	FALSE	-0.3317	0.99796	DOWN	-0.78192	1	blast,frame:3 start:267 end:605
Cluster-32412.27081	371	--	--	--	--	--	--	--	--	--	--	--	PF12326//PF11593	N-glycosylation protein//Mediator complex subunit 3 fungal	GO:0006357//GO:0034599	regulation of transcription by RNA polymerase II//cellular response to oxidative stress	GO:0003712	transcription coregulator activity	GO:0005789//GO:0005667//GO:0016592	endoplasmic reticulum membrane//transcription regulator complex//mediator complex	--	--	FALSE	1.3901	0.83951	UP	1.8847	0.99796	FALSE	0.52435	1	estscan,start:371 end:1; minus strand
Cluster-32412.30571	491	--	--	--	--	--	--	--	--	--	--	--	--	--	--	--	--	--	--	--	--	--	DOWN	-1.3359	0.13614	FALSE	-0.18384	0.99796	FALSE	0.2414	1	--
Cluster-32412.30570	2323	--	--	--	--	--	--	--	--	--	--	--	--	--	--	--	--	--	--	--	--	--	DOWN	-0.56203	0.40997	FALSE	0.048858	0.99796	FALSE	-0.025218	1	estscan,start:1715 end:1935
Cluster-32412.30576	2506	XP_027228367.1	CCAAT/enhancer-binding protein-like [Penaeus vannamei]	--	--	--	K10052	CEBPN	CCAAT/enhancer binding protein (C/EBP), invertebrate	http://www.genome.jp/dbget-bin/www_bget?ko:K10052	P05554	CCAAT/enhancer-binding protein alpha OS=Rattus norvegicus OX=10116 GN=Cebpa PE=1 SV=3	PF10717//PF01749//PF00170//PF03131//PF07716	Occlusion-derived virus envelope protein ODV-E18//Importin beta binding domain//bZIP transcription factor//bZIP Maf transcription factor//Basic region leucine zipper	GO:0006606//GO:0006355	protein import into nucleus//regulation of transcription, DNA-templated	GO:0061608//GO:0003677//GO:0003700	nuclear import signal receptor activity//DNA binding//DNA-binding transcription factor activity	GO:0005634//GO:0005667//GO:0019031	nucleus//transcription regulator complex//viral envelope	--	--	UP	1.9108	6.0772e-08	FALSE	0.90385	0.99796	FALSE	-0.2708	1	blast,frame:2 start:62 end:1063
Cluster-32412.30574	3225	--	--	XM_027352819.1	XM_027352819	PREDICTED: Penaeus vannamei prominin-1-like (LOC113802277), mRNA	--	--	--	--	--	--	PF13008	Zinc-binding domain of Paramyxoviridae V protein	--	--	GO:0046872	metal ion binding	--	--	--	--	DOWN	-1.0402	0.0011144	FALSE	-0.21599	0.99796	FALSE	0.41456	1	estscan,start:1029 end:896; minus strand
Cluster-32412.55808	4577	--	--	--	--	--	--	--	--	--	--	--	--	--	--	--	--	--	--	--	--	--	UP	1.056	0.35563	FALSE	0.77435	0.99796	FALSE	-0.034785	1	estscan,start:2565 end:3803
Cluster-32412.15844	897	XP_027232893.1	M-phase phosphoprotein 6-like [Penaeus vannamei]	--	--	--	K12593	MPHOSPH6, MPP6	M-phase phosphoprotein 6, animal type	http://www.genome.jp/dbget-bin/www_bget?ko:K12593	--	--	--	--	--	--	--	--	--	--	--	--	UP	1.0226	0.28713	FALSE	0.66117	0.99796	FALSE	-0.16444	1	blast,frame:-2 start:692 end:3
Cluster-32412.15841	1064	--	--	--	--	--	--	--	--	--	--	--	PF01056//PF11857//PF16094//PF04712//PF02949//PF15761	Myc amino-terminal region//Domain of unknown function (DUF3377)//Proteasome assembly chaperone 4//Radial spokehead-like protein//7tm Odorant receptor//Immortalisation up-regulated protein	GO:0007187//GO:0006355//GO:0060294//GO:0060271//GO:0007608//GO:0043248	G protein-coupled receptor signaling pathway, coupled to cyclic nucleotide second messenger//regulation of transcription, DNA-templated//cilium movement involved in cell motility//cilium assembly//sensory perception of smell//proteasome assembly	GO:0004984//GO:0003700//GO:0004222//GO:0005549	olfactory receptor activity//DNA-binding transcription factor activity//metalloendopeptidase activity//odorant binding	GO:0005783//GO:0016020//GO:0005634//GO:0005667//GO:0001534	endoplasmic reticulum//membrane//nucleus//transcription regulator complex//radial spoke	--	--	DOWN	-1.709	0.060739	FALSE	-0.80463	0.99796	FALSE	0.49622	1	--
Cluster-32412.24191	816	--	--	KR947299.1	KR947299	Scylla paramamosain IGF binding protein 7 mRNA, complete cds	--	--	--	--	--	--	--	--	--	--	--	--	--	--	--	--	FALSE	0.065742	0.98265	FALSE	-0.0024125	0.99823	UP	1.2407	1	--
Cluster-32412.24192	665	--	--	--	--	--	--	--	--	--	--	--	--	--	--	--	--	--	--	--	--	--	DOWN	-0.86993	0.30984	FALSE	0.40579	0.99796	FALSE	0.45585	1	--
Cluster-32412.24198	5095	XP_027230135.1	huntingtin-interacting protein 1-like [Penaeus vannamei]	--	--	--	K04559	HIP1	huntingtin interacting protein 1	http://www.genome.jp/dbget-bin/www_bget?ko:K04559	Q8VD75	Huntingtin-interacting protein 1 OS=Mus musculus OX=10090 GN=Hip1 PE=1 SV=2	PF03127//PF07651//PF01608//PF05434	GAT domain//ANTH domain//I/LWEQ domain//TMEM9	GO:0006886	intracellular protein transport	GO:0005543//GO:0003779	phospholipid binding//actin binding	GO:0016021	integral component of membrane	KOG0980	Actin-binding protein SLA2/Huntingtin-interacting protein Hip1	FALSE	-0.36666	0.92133	FALSE	0.2647	0.99796	FALSE	-0.26557	1	blast,frame:1 start:4 end:3090
Cluster-61962.0	754	--	--	--	--	--	--	--	--	--	--	--	--	--	--	--	--	--	--	--	--	--	UP	5.0018	0.14454	FALSE	1.705	0.99796	FALSE	-3.1016	1	estscan,start:459 end:754
Cluster-13127.0	718	--	--	--	--	--	--	--	--	--	--	--	--	--	--	--	--	--	--	--	--	--	UP	5.9106	0.015664	FALSE	2.7796	0.99796	FALSE	-1.542	1	--
Cluster-32412.55802	1733	RXG59964.1	H2.0-like homeobox protein, partial [Armadillidium vulgare]	XM_026418750.1	XM_026418750	PREDICTED: Frankliniella occidentalis H2.0-like homeobox protein (LOC113203848), mRNA	K09339	HLX1	homeobox protein HLX1	http://www.genome.jp/dbget-bin/www_bget?ko:K09339	A0JPN1	H2.0-like homeobox protein OS=Rattus norvegicus OX=10116 GN=Hlx PE=2 SV=1	PF05920//PF15243//PF09184//PF06459//PF01080//PF02862//PF06524//PF06213//PF00046//PF12090	Homeobox KN domain//Anaphase-promoting complex subunit 15//PPP4R2//Ryanodine Receptor TM 4-6//Presenilin//DDHD domain//NOA36 protein//Cobalamin biosynthesis protein CobT//Homeodomain//Spt20 family	GO:0009236//GO:0006874//GO:0016485//GO:0006816//GO:0006355//GO:0090266	cobalamin biosynthetic process//cellular calcium ion homeostasis//protein processing//calcium ion transport//regulation of transcription, DNA-templated//regulation of mitotic cell cycle spindle assembly checkpoint	GO:0005219//GO:0004190//GO:0003677//GO:0046872//GO:0019888//GO:0003712//GO:0008270	ryanodine-sensitive calcium-release channel activity//aspartic-type endopeptidase activity//DNA binding//metal ion binding//protein phosphatase regulator activity//transcription coregulator activity//zinc ion binding	GO:0000124//GO:0005622//GO:0005680//GO:0016021//GO:0030289//GO:0005634//GO:0005667	SAGA complex//intracellular//anaphase-promoting complex//integral component of membrane//protein phosphatase 4 complex//nucleus//transcription regulator complex	--	--	UP	1.3516	0.41665	FALSE	0.97678	0.99796	FALSE	0.11393	1	blast,frame:3 start:3 end:1163
Cluster-48991.0	4767	XP_014248395.2	BAI1-associated protein 3 isoform X1 [Cimex lectularius]	XM_027367194.1	XM_027367194	PREDICTED: Penaeus vannamei BAI1-associated protein 3-like (LOC113815110), transcript variant X3, mRNA	K15621	BAIAP3	BAI1-associated protein 3	http://www.genome.jp/dbget-bin/www_bget?ko:K15621	O94812	BAI1-associated protein 3 OS=Homo sapiens OX=9606 GN=BAIAP3 PE=1 SV=2	--	--	--	--	--	--	--	--	KOG1328	Synaptic vesicle protein BAIAP3, involved in vesicle priming/regulation	DOWN	-1.1159	0.43561	DOWN	-1.2813	0.99796	FALSE	0.71013	1	blast,frame:-2 start:4415 end:597
Cluster-32412.32214	1182	--	--	--	--	--	--	--	--	--	--	--	--	--	--	--	--	--	--	--	--	--	UP	1.1853	0.20805	UP	1.3859	0.99796	DOWN	-0.87988	1	estscan,start:1043 end:183; minus strand
Cluster-32412.4053	503	--	--	--	--	--	--	--	--	--	--	--	PF04618	HD-ZIP protein N terminus	--	--	--	--	GO:0005634	nucleus	--	--	UP	4.0429	0.3906	FALSE	-1.0914	0.99796	FALSE	-2.0864	1	--
Cluster-32412.4059	1862	--	--	--	--	--	--	--	--	--	--	--	PF01020	Ribosomal L40e family	GO:0042254//GO:0006412	ribosome biogenesis//translation	GO:0003735	structural constituent of ribosome	GO:0005840	ribosome	--	--	UP	3.0175	0.064368	FALSE	-0.6497	0.99796	FALSE	-1.2822	1	estscan,start:1056 end:944; minus strand
Cluster-32412.21643	2013	--	--	--	--	--	--	--	--	--	--	--	--	--	--	--	--	--	--	--	--	--	DOWN	-0.8197	0.081729	FALSE	-0.17686	0.99796	FALSE	0.24231	1	--
Cluster-32412.21640	4726	XP_027237914.1	histone lysine demethylase PHF8-like isoform X2 [Penaeus vannamei]	XM_026122268.1	XM_026122268	PREDICTED: Dromaius novaehollandiae histone lysine demethylase PHF8-like (LOC112996653), partial mRNA	K19415	PHF8, JHDM1F	lysine-specific demethylase PHF8	http://www.genome.jp/dbget-bin/www_bget?ko:K19415	Q3UWM4	Lysine-specific demethylase 7A OS=Mus musculus OX=10090 GN=Kdm7a PE=2 SV=2	PF11734	TilS substrate C-terminal domain	GO:0008033	tRNA processing	GO:0016879//GO:0005524//GO:0000166	ligase activity, forming carbon-nitrogen bonds//ATP binding//nucleotide binding	GO:0005737	cytoplasm	KOG1633	F-box protein JEMMA and related proteins with JmjC, PHD, F-box and LRR domains	UP	0.92788	0.13073	FALSE	0.42624	0.99796	FALSE	-0.37516	1	blast,frame:3 start:2688 end:2912|blast,frame:1 start:1 end:2877
Cluster-30326.0	850	--	--	--	--	--	--	--	--	--	--	--	--	--	--	--	--	--	--	--	--	--	FALSE	1.7239	0.76763	FALSE	-0.50924	0.99796	FALSE	0.18759	1	estscan,start:156 end:1; minus strand
Cluster-32412.11439	876	--	--	--	--	--	--	--	--	--	--	--	PF01522	Polysaccharide deacetylase	GO:0005975//GO:0006807	carbohydrate metabolic process//nitrogen compound metabolic process	GO:0016810	hydrolase activity, acting on carbon-nitrogen (but not peptide) bonds	--	--	--	--	UP	1.9894	0.0026468	FALSE	0.85674	0.99796	FALSE	0.13693	1	--
Cluster-32412.11438	433	--	--	--	--	--	--	--	--	--	--	--	--	--	--	--	--	--	--	--	--	--	FALSE	2.0165	0.89839	FALSE	0.29883	0.99796	DOWN	-3.8102	1	--
Cluster-32412.11430	940	ABD65301.1	zinc proteinase Mpc1 [Penaeus vannamei]	AB745731.1	AB745731	Culaea inconstans CiLCE2 gene for hatching enzyme, complete cds	-	-	-	http://www.genome.jp/dbget-bin/www_bget?ko:-	P07584	Astacin OS=Astacus astacus OX=6715 PE=1 SV=2	PF00413//PF01400	Matrixin//Astacin (Peptidase family M12A)	GO:0006508	proteolysis	GO:0004222//GO:0008270	metalloendopeptidase activity//zinc ion binding	GO:0031012	extracellular matrix	KOG3714	Meprin A metalloprotease	DOWN	-2.224	0.078053	FALSE	1.0235	0.99796	FALSE	-1.1428	1	blast,frame:-1 start:940 end:170
Cluster-32412.11437	771	--	--	--	--	--	--	--	--	--	--	--	--	--	--	--	--	--	--	--	--	--	UP	4.0256	0.31596	FALSE	0.7444	0.99796	FALSE	-0.92975	1	estscan,start:125 end:387
Cluster-593.0	1009	--	--	HQ158763.1	HQ158763	Scylla paramamosain lysozyme (LZM) gene, complete cds	--	--	--	--	--	--	PF02689	Helicase	--	--	GO:0005524//GO:0004386	ATP binding//helicase activity	--	--	--	--	UP	5.5572	0.037924	FALSE	NA	NA	FALSE	-0.84802	1	estscan,start:531 end:294; minus strand
Cluster-32412.34171	4501	ROT80629.1	Beta-parvin [Penaeus vannamei]	XM_027357901.1	XM_027357901	PREDICTED: Penaeus vannamei beta-parvin-like (LOC113806735), mRNA	K06275	PARV	parvin	http://www.genome.jp/dbget-bin/www_bget?ko:K06275	Q9HBI1	Beta-parvin OS=Homo sapiens OX=9606 GN=PARVB PE=1 SV=1	PF00307	Calponin homology (CH) domain	--	--	GO:0005515	protein binding	--	--	KOG0035	Ca2+-binding actin-bundling protein (actinin), alpha chain (EF-Hand protein superfamily)	UP	0.5925	0.42933	FALSE	0.71438	0.99796	FALSE	-0.15223	1	blast,frame:-3 start:4430 end:3747|blast,frame:-2 start:2466 end:1312
Cluster-32412.10526	309	--	--	--	--	--	--	--	--	--	--	--	--	--	--	--	--	--	--	--	--	--	UP	3.304	0.50309	FALSE	1.4183	0.99796	FALSE	-0.4782	1	--
Cluster-32412.10524	1050	PSN53230.1	hypothetical protein C0J52_08006 [Blattella germanica]	--	--	--	-	-	-	http://www.genome.jp/dbget-bin/www_bget?ko:-	--	--	--	--	--	--	--	--	--	--	--	--	DOWN	-4.2819	0.098846	FALSE	-0.72892	0.99796	FALSE	2.3061	1	--
Cluster-32412.18719	370	--	--	--	--	--	--	--	--	--	--	--	--	--	--	--	--	--	--	--	--	--	UP	1.2343	0.17312	FALSE	0.82144	0.99796	FALSE	-0.13271	1	estscan,start:1 end:114
Cluster-32412.18718	1600	--	--	--	--	--	--	--	--	--	--	--	--	--	--	--	--	--	--	--	--	--	UP	0.89273	0.39326	FALSE	1.0487	0.99796	FALSE	-0.73102	1	estscan,start:601 end:745
Cluster-32412.18710	710	--	--	--	--	--	--	--	--	--	--	--	--	--	--	--	--	--	--	--	--	--	DOWN	-1.2256	0.023874	FALSE	-0.51979	0.99796	FALSE	0.23346	1	--
Cluster-32412.13879	1539	--	--	--	--	--	--	--	--	--	--	--	--	--	--	--	--	--	--	--	--	--	UP	2.1358	0.025239	FALSE	0.079404	0.99796	DOWN	-1.1958	1	estscan,start:815 end:719; minus strand
Cluster-32412.13874	2178	XP_027226421.1	small integral membrane protein 12-like [Penaeus vannamei]	--	--	--	--	--	--	--	--	--	PF03850	Transcription factor Tfb4	GO:0006355//GO:0006289	regulation of transcription, DNA-templated//nucleotide-excision repair	--	--	GO:0000439	transcription factor TFIIH core complex	--	--	UP	0.84736	0.18974	FALSE	0.43712	0.99796	FALSE	-0.033731	1	blast,frame:-1 start:1239 end:1012|blast,frame:-3 start:2155 end:1943
Cluster-32412.13871	4285	--	--	--	--	--	--	--	--	--	--	--	PF02109	DAD family	--	--	--	--	GO:0016021//GO:0008250	integral component of membrane//oligosaccharyltransferase complex	--	--	UP	1.4295	0.1828	FALSE	0.63898	0.99796	FALSE	-0.69332	1	estscan,start:2705 end:2886
Cluster-32412.13870	5735	XP_027210671.1	uncharacterized protein LOC113804041 [Penaeus vannamei]	XM_027354870.1	XM_027354870	PREDICTED: Penaeus vannamei uncharacterized LOC113804041 (LOC113804041), mRNA	-	-	-	http://www.genome.jp/dbget-bin/www_bget?ko:-	Q9FN03	Ultraviolet-B receptor UVR8 OS=Arabidopsis thaliana OX=3702 GN=UVR8 PE=1 SV=1	PF07646//PF00400//PF05461	Kelch motif//WD domain, G-beta repeat//Apolipoprotein L	GO:0006869//GO:0042157	lipid transport//lipoprotein metabolic process	GO:0005515//GO:0008289	protein binding//lipid binding	GO:0005576	extracellular region	KOG1426	FOG: RCC1 domain	UP	1.1793	0.081464	FALSE	0.24336	0.99796	FALSE	-0.41012	1	blast,frame:-3 start:4836 end:1
Cluster-32412.13872	1000	--	--	--	--	--	--	--	--	--	--	--	--	--	--	--	--	--	--	--	--	--	DOWN	-2.0203	0.22131	FALSE	-0.57556	0.99796	FALSE	0.74952	1	--
Cluster-32412.15095	1235	--	--	--	--	--	--	--	--	--	--	--	--	--	--	--	--	--	--	--	--	--	UP	3.9157	0.016878	FALSE	-0.49851	0.99796	FALSE	-0.37988	1	estscan,start:821 end:738; minus strand
Cluster-32412.15092	2460	--	--	--	--	--	--	--	--	--	--	--	PF01907	Ribosomal protein L37e	GO:0006412//GO:0042254	translation//ribosome biogenesis	GO:0003735	structural constituent of ribosome	GO:0005840	ribosome	--	--	FALSE	0.83159	0.80473	FALSE	0.0076454	0.99796	FALSE	0.86423	1	estscan,start:2045 end:1819; minus strand
Cluster-22372.0	562	VDO85008.1	unnamed protein product, partial [Soboliphyme baturini]	--	--	--	--	--	--	--	--	--	PF01708	Geminivirus putative movement protein	GO:0046740	transport of virus in host, cell to cell	--	--	GO:0016021	integral component of membrane	--	--	FALSE	-0.43964	0.98265	FALSE	1.5645	0.99796	UP	2.0633	1	--
Cluster-32412.49710	525	--	--	--	--	--	--	--	--	--	--	--	--	--	--	--	--	--	--	--	--	--	DOWN	-3.7022	0.36766	FALSE	-1.2504	0.99796	FALSE	1.0447	1	--
Cluster-32412.49716	1298	--	--	--	--	--	--	--	--	--	--	--	PF03374	Phage antirepressor protein KilAC domain	--	--	GO:0003677	DNA binding	--	--	--	--	UP	1.9956	0.087244	FALSE	0.15813	0.99796	FALSE	-0.68434	1	estscan,start:565 end:262; minus strand
Cluster-30742.0	820	XP_027235194.1	uncharacterized protein LOC113826498 [Penaeus vannamei]	--	--	--	--	--	--	--	--	--	PF09726//PF11837//PF02535//PF05434	Macoilin family//Domain of unknown function (DUF3357)//ZIP Zinc transporter//TMEM9	GO:0030001//GO:0005982//GO:0055085//GO:0005985//GO:0023041//GO:0006012	metal ion transport//starch metabolic process//transmembrane transport//sucrose metabolic process//neuronal signal transduction//galactose metabolic process	GO:0004564//GO:0004575//GO:0046873	beta-fructofuranosidase activity//sucrose alpha-glucosidase activity//metal ion transmembrane transporter activity	GO:0016020//GO:0030867//GO:0016021//GO:0017177	membrane//rough endoplasmic reticulum membrane//integral component of membrane//glucosidase II complex	--	--	UP	1.7359	0.061917	FALSE	0.26554	0.99796	FALSE	-0.89695	1	blast,frame:-3 start:656 end:3
Cluster-5881.0	652	--	--	--	--	--	--	--	--	--	--	--	--	--	--	--	--	--	--	--	--	--	UP	4.5074	0.41371	FALSE	NA	NA	FALSE	-1.2564	1	estscan,start:561 end:365; minus strand
Cluster-32412.29079	7913	XP_027209256.1	forkhead box protein N3-like [Penaeus vannamei]	XM_027353455.1	XM_027353455	PREDICTED: Penaeus vannamei forkhead box protein N3-like (LOC113802823), mRNA	K09407	FOXN	forkhead box protein N	http://www.genome.jp/dbget-bin/www_bget?ko:K09407	Q3BJS3	Forkhead box protein N3 OS=Xenopus laevis OX=8355 GN=foxn3 PE=2 SV=1	PF00997//PF00978//PF00250//PF01412//PF02535	Kappa casein//RNA dependent RNA polymerase//Forkhead domain//Putative GTPase activating protein for Arf//ZIP Zinc transporter	GO:0006144//GO:0030001//GO:0006351//GO:0055085//GO:0006355	purine nucleobase metabolic process//metal ion transport//transcription, DNA-templated//transmembrane transport//regulation of transcription, DNA-templated	GO:0046873//GO:0003723//GO:0003968//GO:0043565//GO:0003700//GO:0005096	metal ion transmembrane transporter activity//RNA binding//RNA-directed 5'-3' RNA polymerase activity//sequence-specific DNA binding//DNA-binding transcription factor activity//GTPase activator activity	GO:0031379//GO:0005667//GO:0005576//GO:0016020	RNA-directed RNA polymerase complex//transcription regulator complex//extracellular region//membrane	--	--	DOWN	-0.55438	0.31008	FALSE	-0.18404	0.99796	FALSE	0.19894	1	blast,frame:-2 start:7912 end:6044
Cluster-32412.29070	906	--	--	--	--	--	--	--	--	--	--	--	--	--	--	--	--	--	--	--	--	--	DOWN	-0.56484	0.34703	FALSE	0.085934	0.99796	FALSE	0.39755	1	estscan,start:804 end:736; minus strand
Cluster-32412.29072	2577	--	--	--	--	--	--	--	--	--	--	--	--	--	--	--	--	--	--	--	--	--	DOWN	-0.7718	0.10641	FALSE	0.383	0.99796	FALSE	0.44958	1	estscan,start:1212 end:1267
Cluster-32412.40656	8252	XP_027236280.1	uncharacterized protein LOC113827582, partial [Penaeus vannamei]	--	--	--	--	--	--	--	--	--	PF04093//PF04873	rod shape-determining protein MreD//Ethylene insensitive 3	GO:0008360	regulation of cell shape	--	--	GO:0016021//GO:0005634	integral component of membrane//nucleus	--	--	FALSE	0.63494	0.98265	FALSE	-0.38723	0.99796	FALSE	0.83887	1	blast,frame:-2 start:4534 end:4370|blast,frame:-1 start:4028 end:3558
Cluster-32412.36807	1220	--	--	--	--	--	--	--	--	--	--	--	PF04145	Ctr copper transporter family	GO:0035434//GO:0006825	copper ion transmembrane transport//copper ion transport	GO:0005375	copper ion transmembrane transporter activity	GO:0016021	integral component of membrane	--	--	UP	4.1971	0.08344	FALSE	3.3762	0.99796	FALSE	0.91557	1	estscan,start:497 end:559
Cluster-32412.56375	351	--	--	--	--	--	--	--	--	--	--	--	--	--	--	--	--	--	--	--	--	--	UP	5.4919	0.040883	FALSE	3.7914	0.99796	FALSE	0.38418	1	estscan,start:1 end:351
Cluster-32412.56374	1241	--	--	--	--	--	--	--	--	--	--	--	PF01056	Myc amino-terminal region	GO:0006355	regulation of transcription, DNA-templated	GO:0003700	DNA-binding transcription factor activity	GO:0005667	transcription regulator complex	--	--	UP	5.7527	5.7567e-14	UP	2.4392	0.99796	DOWN	-1.1091	1	estscan,start:1175 end:1; minus strand
Cluster-32412.5406	1338	--	--	--	--	--	--	--	--	--	--	--	--	--	--	--	--	--	--	--	--	--	UP	1.7076	0.49431	FALSE	0.10956	0.99796	FALSE	-0.89335	1	estscan,start:928 end:646; minus strand
Cluster-52717.0	549	ROT66242.1	putative rootletin [Penaeus vannamei]	--	--	--	--	--	--	--	--	--	--	--	--	--	--	--	--	--	--	--	UP	5.9802	0.025209	FALSE	3.7043	0.99796	FALSE	-0.88713	1	blast,frame:1 start:1 end:549
Cluster-32412.37748	1059	--	--	--	--	--	--	--	--	--	--	--	PF04618	HD-ZIP protein N terminus	--	--	--	--	GO:0005634	nucleus	--	--	DOWN	-0.55704	0.50425	FALSE	0.046841	0.99796	FALSE	0.49129	1	--
Cluster-32412.53824	1512	--	--	--	--	--	--	--	--	--	--	--	--	--	--	--	--	--	--	--	--	--	FALSE	0.2969	0.98265	DOWN	-2.5579	0.99796	FALSE	-0.59734	1	estscan,start:347 end:980
Cluster-32412.37744	3302	--	--	JX391928.1	JX391928	Portunus trituberculatus clone XCA-55 microsatellite sequence	--	--	--	--	--	--	PF04618	HD-ZIP protein N terminus	--	--	--	--	GO:0005634	nucleus	--	--	DOWN	-1.6188	0.089493	DOWN	-1.0789	0.99796	FALSE	0.21099	1	estscan,start:761 end:944
Cluster-32412.37741	3753	XP_027231217.1	uncharacterized protein LOC113822884 [Penaeus vannamei]	XM_027375416.1	XM_027375416	PREDICTED: Penaeus vannamei uncharacterized LOC113822884 (LOC113822884), mRNA	--	--	--	--	--	--	PF08289//PF00096	Influenza Matrix protein (M1) C-terminal domain//Zinc finger, C2H2 type	--	--	GO:0003676//GO:0003723//GO:0005198	nucleic acid binding//RNA binding//structural molecule activity	--	--	--	--	UP	1.3019	0.00018838	FALSE	0.4145	0.99796	FALSE	-0.51878	1	blast,frame:-1 start:3753 end:508
Cluster-32412.37740	1050	ROT63808.1	hypothetical protein C7M84_018284, partial [Penaeus vannamei]	--	--	--	--	--	--	--	--	--	PF00096	Zinc finger, C2H2 type	--	--	GO:0003676	nucleic acid binding	--	--	--	--	UP	1.5543	0.00107	FALSE	0.11684	0.99796	DOWN	-0.73463	1	blast,frame:-3 start:1048 end:2
Cluster-32412.37743	1754	XP_027227965.1	xaa-Pro dipeptidase-like [Penaeus vannamei]	XM_027372164.1	XM_027372164	PREDICTED: Penaeus vannamei xaa-Pro dipeptidase-like (LOC113819927), mRNA	K14213	PEPD	Xaa-Pro dipeptidase	http://www.genome.jp/dbget-bin/www_bget?ko:K14213	Q55E60	Xaa-Pro dipeptidase OS=Dictyostelium discoideum OX=44689 GN=pepd PE=1 SV=1	PF06816	NOTCH protein	GO:0030154	cell differentiation	--	--	GO:0016021	integral component of membrane	KOG2737	Putative metallopeptidase	UP	0.67342	0.45676	FALSE	0.69153	0.99796	FALSE	-0.15176	1	blast,frame:1 start:529 end:918
Cluster-32412.14027	856	XP_013088690.1	PREDICTED: salivary glue protein Sgs-3-like [Biomphalaria glabrata]	--	--	--	--	--	--	--	--	--	PF05393//PF04995	Human adenovirus early E3A glycoprotein//Heme exporter protein D (CcmD)	GO:0015886//GO:0017004	heme transport//cytochrome complex assembly	--	--	GO:0016021	integral component of membrane	--	--	FALSE	1.116	0.93275	FALSE	-2.2698	0.99796	FALSE	-0.46435	1	--
Cluster-32412.31819	1324	--	--	--	--	--	--	--	--	--	--	--	--	--	--	--	--	--	--	--	--	--	DOWN	-1.2931	0.020263	FALSE	-0.1274	0.99796	FALSE	0.23897	1	estscan,start:581 end:347; minus strand
Cluster-50350.0	526	--	--	--	--	--	--	--	--	--	--	--	--	--	--	--	--	--	--	--	--	--	UP	3.9377	0.37557	FALSE	1.4011	0.99796	FALSE	-2.9814	1	estscan,start:1 end:209
Cluster-32412.6592	1063	--	--	--	--	--	--	--	--	--	--	--	PF01239	Protein prenyltransferase alpha subunit repeat	GO:0018342	protein prenylation	GO:0008318	protein prenyltransferase activity	--	--	--	--	FALSE	-0.21216	0.98265	FALSE	-2.008	0.99796	FALSE	0.53478	1	estscan,start:536 end:859
Cluster-37717.0	577	--	--	--	--	--	--	--	--	--	--	--	--	--	--	--	--	--	--	--	--	--	DOWN	-2.8088	0.17708	FALSE	-1.0954	0.99796	FALSE	-0.57018	1	--
Cluster-32412.944	442	--	--	--	--	--	--	--	--	--	--	--	--	--	--	--	--	--	--	--	--	--	FALSE	1.584	0.79914	FALSE	-0.72052	0.99796	FALSE	0.11498	1	--
Cluster-40243.0	2800	--	--	--	--	--	--	--	--	--	--	--	--	--	--	--	--	--	--	--	--	--	UP	1.3771	0.4071	FALSE	-0.10845	0.99796	FALSE	-0.68033	1	estscan,start:2148 end:842; minus strand
Cluster-32412.14360	744	ROT62850.1	hypothetical protein C7M84_019281 [Penaeus vannamei]	--	--	--	--	--	--	--	--	--	--	--	--	--	--	--	--	--	--	--	UP	2.2635	0.31155	FALSE	0.8326	0.99796	FALSE	-1.4424	1	--
Cluster-52867.0	2272	--	--	--	--	--	--	--	--	--	--	--	--	--	--	--	--	--	--	--	--	--	FALSE	0.69957	0.91751	FALSE	-0.53216	0.99796	FALSE	0.32953	1	estscan,start:1098 end:988; minus strand
Cluster-32412.14364	525	--	--	--	--	--	--	--	--	--	--	--	PF12443	AT-hook-containing transcription factor	GO:0001837	epithelial to mesenchymal transition	GO:0000978//GO:0001228	RNA polymerase II cis-regulatory region sequence-specific DNA binding//DNA-binding transcription activator activity, RNA polymerase II-specific	--	--	--	--	UP	3.1297	0.34638	FALSE	1.9125	0.99796	FALSE	-0.55557	1	estscan,start:525 end:373; minus strand
Cluster-32412.14369	975	--	--	--	--	--	--	--	--	--	--	--	--	--	--	--	--	--	--	--	--	--	UP	0.96724	0.38049	FALSE	0.087552	0.99796	FALSE	0.33482	1	--
Cluster-35566.0	605	--	--	--	--	--	--	--	--	--	--	--	--	--	--	--	--	--	--	--	--	--	UP	3.6469	0.50048	FALSE	3.0494	0.99796	FALSE	-0.66522	1	--
Cluster-32412.53045	308	--	--	--	--	--	--	--	--	--	--	--	--	--	--	--	--	--	--	--	--	--	UP	3.2734	0.062011	FALSE	0.70067	0.99796	FALSE	0.2501	1	estscan,start:1 end:245
Cluster-32412.33668	577	--	--	--	--	--	--	--	--	--	--	--	--	--	--	--	--	--	--	--	--	--	UP	1.686	0.013427	FALSE	0.17311	0.99796	FALSE	-0.47277	1	--
Cluster-32412.6873	1004	--	--	--	--	--	--	--	--	--	--	--	--	--	--	--	--	--	--	--	--	--	FALSE	1.3256	0.9127	UP	2.8646	0.99796	FALSE	0.035476	1	estscan,start:1 end:117
Cluster-32412.10634	5815	XP_027238809.1	beta-alanine-activating enzyme-like [Penaeus vannamei]	--	--	--	K00142	AASDH	acyl-CoA synthetase	http://www.genome.jp/dbget-bin/www_bget?ko:K00142	Q4L235	Beta-alanine-activating enzyme OS=Homo sapiens OX=9606 GN=AASDH PE=1 SV=3	PF00501	AMP-binding enzyme	--	--	GO:0003824	catalytic activity	--	--	KOG1178	Non-ribosomal peptide synthetase/alpha-aminoadipate reductase and related enzymes	FALSE	0.57893	0.70449	UP	1.3787	0.99796	FALSE	-0.095563	1	blast,frame:-2 start:5667 end:2305
Cluster-29053.1	349	--	--	--	--	--	--	--	--	--	--	--	PF16752	Tubulin-specific chaperone C N-terminal domain	--	--	GO:0015631	tubulin binding	GO:0045298	tubulin complex	--	--	UP	2.9706	0.42835	FALSE	1.2574	0.99796	FALSE	-1.5336	1	--
Cluster-32412.52312	898	--	--	--	--	--	--	--	--	--	--	--	--	--	--	--	--	--	--	--	--	--	DOWN	-2.711	0.32792	FALSE	-0.45958	0.99796	FALSE	1.9877	1	--
Cluster-32412.52316	558	--	--	--	--	--	--	--	--	--	--	--	PF07822	Neurotoxin B-IV-like protein	GO:0009405//GO:0006810	pathogenesis//transport	GO:0019871	sodium channel inhibitor activity	GO:0005576	extracellular region	--	--	FALSE	1.6578	0.97225	FALSE	-2.3064	0.99796	FALSE	0.41368	1	estscan,start:1 end:154
Cluster-32412.52315	2541	--	--	--	--	--	--	--	--	--	--	--	PF00937	Coronavirus nucleocapsid	--	--	--	--	GO:0019013	viral nucleocapsid	--	--	FALSE	1.0567	0.86144	FALSE	-0.81598	0.99796	FALSE	0.66581	1	estscan,start:689 end:940
Cluster-32412.36866	3404	XP_027213066.1	endonuclease 8-like 3 [Penaeus vannamei]	--	--	--	K10569	NEIL3	endonuclease VIII-like 3	http://www.genome.jp/dbget-bin/www_bget?ko:K10569	Q8K203	Endonuclease 8-like 3 OS=Mus musculus OX=10090 GN=Neil3 PE=1 SV=1	PF06839//PF01149//PF06831	GRF zinc finger//Formamidopyrimidine-DNA glycosylase N-terminal domain//Formamidopyrimidine-DNA glycosylase H2TH domain	GO:0006284//GO:0006289//GO:0006281	base-excision repair//nucleotide-excision repair//DNA repair	GO:0016799//GO:0003906//GO:0003684//GO:0008270	hydrolase activity, hydrolyzing N-glycosyl compounds//DNA-(apurinic or apyrimidinic site) endonuclease activity//damaged DNA binding//zinc ion binding	--	--	--	--	UP	0.8246	0.29054	FALSE	0.31213	0.99796	FALSE	0.060446	1	blast,frame:2 start:2033 end:3220|blast,frame:1 start:1021 end:1137
Cluster-59849.0	557	--	--	--	--	--	--	--	--	--	--	--	--	--	--	--	--	--	--	--	--	--	UP	1.3512	0.3393	FALSE	-0.073996	0.99796	FALSE	-0.30693	1	estscan,start:159 end:458
Cluster-55038.0	811	XP_027216870.1	proclotting enzyme-like [Penaeus vannamei]	--	--	--	-	-	-	http://www.genome.jp/dbget-bin/www_bget?ko:-	P21902	Proclotting enzyme OS=Tachypleus tridentatus OX=6853 PE=1 SV=1	PF00089	Trypsin	GO:0006508	proteolysis	GO:0004252	serine-type endopeptidase activity	--	--	--	--	FALSE	0.65179	0.98265	FALSE	-2.6502	0.99796	FALSE	0.80373	1	blast,frame:1 start:1 end:810
Cluster-32412.24836	2200	XP_027229481.1	ribosomal protein S6 kinase alpha-5-like [Penaeus vannamei]	--	--	--	--	--	--	--	--	--	--	--	--	--	--	--	--	--	--	--	DOWN	-0.52814	0.44876	FALSE	-0.17795	0.99796	FALSE	0.1253	1	blast,frame:-1 start:1021 end:314
Cluster-32412.24832	9211	XP_027236667.1	rho guanine nucleotide exchange factor 25-like isoform X1 [Penaeus vannamei]	--	--	--	K08810	TRIO	triple functional domain protein	http://www.genome.jp/dbget-bin/www_bget?ko:K08810	Q1LUA6	Triple functional domain protein OS=Danio rerio OX=7955 GN=trio PE=3 SV=1	PF13085	2Fe-2S iron-sulfur cluster binding domain	GO:0006118	obsolete electron transport	GO:0051536//GO:0009055	iron-sulfur cluster binding//electron transfer activity	--	--	--	--	DOWN	-0.532	0.48752	FALSE	-0.27826	0.99796	FALSE	0.11814	1	blast,frame:3 start:357 end:845|blast,frame:1 start:4351 end:5208
Cluster-12759.0	426	--	--	--	--	--	--	--	--	--	--	--	--	--	--	--	--	--	--	--	--	--	FALSE	1.0884	0.98265	FALSE	-0.92296	0.99796	DOWN	-4.3133	1	--
Cluster-32412.1460	726	--	--	--	--	--	--	--	--	--	--	--	--	--	--	--	--	--	--	--	--	--	UP	4.184	0.024856	FALSE	1.7525	0.99796	FALSE	-0.73103	1	--
Cluster-17881.0	924	XP_027227175.1	adhesive plaque matrix protein-like [Penaeus vannamei]	--	--	--	-	-	-	http://www.genome.jp/dbget-bin/www_bget?ko:-	Q17015	Cuticle protein OS=Anopheles gambiae OX=7165 GN=Ccp84Ab PE=2 SV=3	PF03562//PF00379	MltA specific insert domain//Insect cuticle protein	GO:0005975	carbohydrate metabolic process	GO:0004553//GO:0042302	hydrolase activity, hydrolyzing O-glycosyl compounds//structural constituent of cuticle	--	--	--	--	FALSE	1.9588	0.98265	FALSE	-0.12967	0.99796	UP	3.2149	1	blast,frame:-3 start:922 end:515
Cluster-32412.4526	1045	--	--	--	--	--	--	--	--	--	--	--	--	--	--	--	--	--	--	--	--	--	UP	3.4263	0.22601	FALSE	-0.71831	0.99796	FALSE	0.80457	1	--
Cluster-32412.4527	728	--	--	--	--	--	--	--	--	--	--	--	PF03348//PF04288	Serine incorporator (Serinc)//MukE-like family	GO:0030261//GO:0007059	chromosome condensation//chromosome segregation	--	--	GO:0016020//GO:0005737	membrane//cytoplasm	--	--	UP	1.6282	0.32982	FALSE	0.5179	0.99796	FALSE	-0.39577	1	estscan,start:647 end:319; minus strand
Cluster-32412.6967	1575	--	--	--	--	--	--	--	--	--	--	--	--	--	--	--	--	--	--	--	--	--	UP	1.3017	0.29641	FALSE	0.82555	0.99796	FALSE	-0.19995	1	estscan,start:973 end:1101
Cluster-32412.30830	1192	--	--	--	--	--	--	--	--	--	--	--	--	--	--	--	--	--	--	--	--	--	DOWN	-0.58635	0.39677	FALSE	-0.82031	0.99796	FALSE	0.49374	1	estscan,start:157 end:311
Cluster-32412.30831	480	--	--	--	--	--	--	--	--	--	--	--	--	--	--	--	--	--	--	--	--	--	FALSE	0.44293	0.75928	DOWN	-0.95923	0.99796	FALSE	-0.22307	1	--
Cluster-32412.30834	2697	ACY66532.1	hypothetical protein, partial [Scylla paramamosain]	HQ414128.1	HQ414128	Scylla serrata reovirus SZ-2007 segment 2, complete sequence	--	--	--	--	Q9INI4	Viral guanylyltransferase VP3 OS=Banna virus (strain Indonesia/JKT-6423/1980) OX=649604 GN=Segment-3 PE=4 SV=1	--	--	--	--	--	--	--	--	--	--	DOWN	-5.9051	0.015235	FALSE	6.163	NA	FALSE	NA	NA	blast,frame:-3 start:2683 end:62
Cluster-32412.30835	6247	XP_027216201.1	dnaJ homolog subfamily C member 24-like [Penaeus vannamei]	--	--	--	K17867	DPH4, DNAJC24	diphthamide biosynthesis protein 4	http://www.genome.jp/dbget-bin/www_bget?ko:K17867	Q0VBY7	DnaJ homolog subfamily C member 24 OS=Bos taurus OX=9913 GN=DNAJC24 PE=2 SV=3	PF02881//PF08636	SRP54-type protein, helical bundle domain//ER protein Pkr1	GO:0006614//GO:0070072	SRP-dependent cotranslational protein targeting to membrane//vacuolar proton-transporting V-type ATPase complex assembly	GO:0005525	GTP binding	--	--	--	--	DOWN	-0.70267	0.065165	FALSE	-0.18015	0.99796	FALSE	0.38991	1	blast,frame:-3 start:2684 end:2193
Cluster-32412.44563	865	ROT82641.1	hypothetical protein C7M84_024195 [Penaeus vannamei]	XM_027351357.1	XM_027351357	PREDICTED: Penaeus vannamei ornithine decarboxylase antizyme 1-like (LOC113800562), transcript variant X5, mRNA	--	--	--	--	--	--	PF05038	Cytochrome Cytochrome b558 alpha-subunit	--	--	GO:0020037	heme binding	--	--	--	--	UP	1.8672	0.38265	FALSE	0.2843	0.99796	FALSE	-1.0169	1	blast,frame:2 start:23 end:238
Cluster-32412.44561	955	--	--	--	--	--	--	--	--	--	--	--	PF05887//PF11575	Procyclic acidic repetitive protein (PARP)//FhuF 2Fe-2S C-terminal domain	--	--	GO:0051537	2 iron, 2 sulfur cluster binding	GO:0016020	membrane	--	--	UP	1.784	0.0068202	FALSE	0.18442	0.99796	FALSE	0.44402	1	estscan,start:445 end:718
Cluster-32412.44560	1479	--	--	--	--	--	--	--	--	--	--	--	PF06624	Ribosome associated membrane protein RAMP4	--	--	--	--	GO:0005783	endoplasmic reticulum	--	--	FALSE	0.49972	0.94394	FALSE	-0.12775	0.99796	FALSE	0.66688	1	estscan,start:479 end:368; minus strand
Cluster-42937.0	518	XP_013094379.1	PREDICTED: uncharacterized protein LOC106078155 [Biomphalaria glabrata]	--	--	--	-	-	-	http://www.genome.jp/dbget-bin/www_bget?ko:-	--	--	PF06403	Lamprin	--	--	GO:0005198	structural molecule activity	GO:0031012	extracellular matrix	--	--	UP	1.5698	0.42895	FALSE	-0.17247	0.99796	FALSE	-0.54513	1	blast,frame:3 start:69 end:518
Cluster-32412.27332	5487	XP_027237456.1	uncharacterized protein LOC113828649 [Penaeus vannamei]	FJ774858.1	FJ774858	Scylla paramamosain hypothetical protein mRNA, partial cds	-	-	-	http://www.genome.jp/dbget-bin/www_bget?ko:-	--	--	PF00448//PF06083//PF02367//PF15898//PF00004//PF03193//PF01926//PF05118	SRP54-type protein, GTPase domain//Interleukin-17//Threonylcarbamoyl adenosine biosynthesis protein TsaE//cGMP-dependent protein kinase interacting domain//ATPase family associated with various cellular activities (AAA)//RsgA GTPase//50S ribosome-binding GTPase//Aspartyl/Asparaginyl beta-hydroxylase	GO:0002949//GO:0018193//GO:0007165//GO:0006614	tRNA threonylcarbamoyladenosine modification//peptidyl-amino acid modification//signal transduction//SRP-dependent cotranslational protein targeting to membrane	GO:0005524//GO:0003924//GO:0005125//GO:0019901//GO:0005525	ATP binding//GTPase activity//cytokine activity//protein kinase binding//GTP binding	GO:0005576	extracellular region	--	--	DOWN	-1.9561	1.5885e-09	FALSE	-0.66086	0.99796	FALSE	0.18332	1	blast,frame:2 start:1592 end:3328
Cluster-32412.27339	320	XP_023336730.1	heat shock protein 75 kDa, mitochondrial-like [Eurytemora affinis]	MH113164.1	MH113164	Charybdis feriata microsatellite 142887 sequence	-	-	-	http://www.genome.jp/dbget-bin/www_bget?ko:-	--	--	--	--	--	--	--	--	--	--	--	--	UP	3.1502	0.39013	FALSE	1.2627	0.99796	FALSE	-0.78903	1	blast,frame:1 start:1 end:261
Cluster-32412.39970	998	--	--	--	--	--	--	--	--	--	--	--	PF11789	Zinc-finger of the MIZ type in Nse subunit	--	--	GO:0008270	zinc ion binding	--	--	--	--	FALSE	-0.40193	0.92901	FALSE	0.62467	0.99796	FALSE	-0.14923	1	--
Cluster-32412.39973	618	--	--	--	--	--	--	--	--	--	--	--	--	--	--	--	--	--	--	--	--	--	FALSE	-0.63738	0.82614	FALSE	0.34289	0.99796	FALSE	-0.17808	1	--
Cluster-32412.39976	2313	--	--	--	--	--	--	--	--	--	--	--	--	--	--	--	--	--	--	--	--	--	UP	0.71994	0.31507	FALSE	0.16648	0.99796	FALSE	-0.37581	1	estscan,start:301 end:233; minus strand
Cluster-32412.32092	5992	XP_027213968.1	DNA excision repair protein ERCC-6-like [Penaeus vannamei]	XM_027142191.1	XM_027142191	PREDICTED: Tachysurus fulvidraco ERCC excision repair 6, chromatin remodeling factor (ercc6), mRNA	K10841	ERCC6, CSB, RAD26	DNA excision repair protein ERCC-6	http://www.genome.jp/dbget-bin/www_bget?ko:K10841	Q03468	DNA excision repair protein ERCC-6 OS=Homo sapiens OX=9606 GN=ERCC6 PE=1 SV=1	PF00176//PF02935//PF06858	SNF2 family N-terminal domain//Cytochrome c oxidase subunit VIIc//Nucleolar GTP-binding protein 1 (NOG1)	GO:0006123	mitochondrial electron transport, cytochrome c to oxygen	GO:0005525//GO:0005524//GO:0004129	GTP binding//ATP binding//cytochrome-c oxidase activity	GO:0045277	respiratory chain complex IV	KOG0387	Transcription-coupled repair protein CSB/RAD26 (contains SNF2 family DNA-dependent ATPase domain)	DOWN	-0.94279	0.18372	FALSE	0.080843	0.99796	FALSE	0.2136	1	blast,frame:-3 start:5798 end:648
Cluster-32412.32093	3366	XP_027231584.1	disks large-associated protein 5-like [Penaeus vannamei]	--	--	--	K16804	DLGAP5, DLG7	disks large-associated protein 5	http://www.genome.jp/dbget-bin/www_bget?ko:K16804	Q15398	Disks large-associated protein 5 OS=Homo sapiens OX=9606 GN=DLGAP5 PE=1 SV=2	PF03359//PF04277	Guanylate-kinase-associated protein (GKAP) protein//Oxaloacetate decarboxylase, gamma chain	GO:0006814//GO:0023052//GO:0006560//GO:0006090//GO:0036376//GO:0006525	sodium ion transport//signaling//proline metabolic process//pyruvate metabolic process//sodium ion export across plasma membrane//arginine metabolic process	GO:0015081//GO:0008948	sodium ion transmembrane transporter activity//oxaloacetate decarboxylase activity	GO:0016020	membrane	--	--	UP	0.88815	0.45456	FALSE	0.36602	0.99796	FALSE	0.0097924	1	blast,frame:-2 start:2876 end:2418|blast,frame:-1 start:2553 end:1930|blast,frame:2 start:491 end:949|blast,frame:1 start:814 end:1437
Cluster-32412.32094	560	--	--	JX102586.1	JX102586	Scylla paramamosain microsatellite Spm15 sequence	--	--	--	--	--	--	PF00472	RF-1 domain	GO:0006415//GO:0006449	translational termination//regulation of translational termination	GO:0003747	translation release factor activity	GO:0005840//GO:0018444	ribosome//translation release factor complex	--	--	UP	1.0878	0.034824	FALSE	-0.088243	0.99796	FALSE	-0.4293	1	estscan,start:421 end:176; minus strand
Cluster-32412.53063	4652	ROT83478.1	putative protein UBASH3A-like [Penaeus vannamei]	--	--	--	K18993	UBASH3, STS	ubiquitin-associated and SH3 domain-containing protein	http://www.genome.jp/dbget-bin/www_bget?ko:K18993	Q8TF42	Ubiquitin-associated and SH3 domain-containing protein B OS=Homo sapiens OX=9606 GN=UBASH3B PE=1 SV=2	PF02990	Endomembrane protein 70	--	--	--	--	GO:0016021	integral component of membrane	KOG3734	Predicted phosphoglycerate mutase	UP	1.5677	0.00046158	UP	0.84494	0.99796	FALSE	-0.34174	1	blast,frame:-1 start:1427 end:1242|blast,frame:-3 start:2154 end:1741|blast,frame:-2 start:3667 end:2672
Cluster-32412.44386	1633	--	--	--	--	--	--	--	--	--	--	--	--	--	--	--	--	--	--	--	--	--	FALSE	-0.55298	0.83865	FALSE	-0.094705	0.99796	UP	1.0166	1	estscan,start:820 end:933
Cluster-32412.22866	2475	XP_027211963.1	protein C8orf37-like [Penaeus vannamei]	--	--	--	-	-	-	http://www.genome.jp/dbget-bin/www_bget?ko:-	Q96NL8	Protein C8orf37 OS=Homo sapiens OX=9606 GN=C8orf37 PE=1 SV=1	PF05767	Poxvirus virion envelope protein A14	--	--	--	--	GO:0019031	viral envelope	--	--	FALSE	0.73055	0.71707	FALSE	0.48678	0.99796	DOWN	-0.94851	1	blast,frame:-3 start:1660 end:1103
Cluster-32412.22863	434	--	--	--	--	--	--	--	--	--	--	--	--	--	--	--	--	--	--	--	--	--	FALSE	-1.3516	0.54127	FALSE	0.019852	0.99796	FALSE	-0.54032	1	--
Cluster-52521.0	604	--	--	--	--	--	--	--	--	--	--	--	--	--	--	--	--	--	--	--	--	--	DOWN	-4.3992	0.39973	FALSE	-2.1343	0.99796	UP	4.5786	1	estscan,start:604 end:312; minus strand
Cluster-29764.0	666	XP_027220087.1	uncharacterized protein LOC113812413 [Penaeus vannamei]	--	--	--	K04611	MXR	metabotropic X receptor	http://www.genome.jp/dbget-bin/www_bget?ko:K04611	--	--	--	--	--	--	--	--	--	--	--	--	FALSE	-0.085667	0.99916	FALSE	-0.32122	0.99796	UP	3.765	1	estscan,start:666 end:1; minus strand
Cluster-1958.0	648	XP_026690151.1	fibrous sheath CABYR-binding protein isoform X2 [Ciona intestinalis]	--	--	--	-	-	-	http://www.genome.jp/dbget-bin/www_bget?ko:-	--	--	PF00015	Methyl-accepting chemotaxis protein (MCP) signalling domain	GO:0007165	signal transduction	--	--	GO:0016020	membrane	--	--	FALSE	1.0873	0.98265	FALSE	-2.5307	0.99796	FALSE	0.87416	1	blast,frame:-3 start:646 end:2
Cluster-1958.1	1111	EFA08186.2	Neuroblast differentiation-associated protein AHNAK-like Protein [Tribolium castaneum]	--	--	--	-	-	-	http://www.genome.jp/dbget-bin/www_bget?ko:-	G4SLH0	Titin homolog OS=Caenorhabditis elegans OX=6239 GN=ttn-1 PE=1 SV=2	--	--	--	--	--	--	--	--	--	--	FALSE	1.0981	0.98265	FALSE	-2.9451	0.99796	FALSE	0.81356	1	blast,frame:-3 start:1109 end:3
Cluster-35553.0	2913	XP_027222424.1	protein masquerade-like isoform X2 [Penaeus vannamei]	XM_027366623.1	XM_027366623	PREDICTED: Penaeus vannamei protein masquerade-like (LOC113814573), transcript variant X2, mRNA	-	-	-	http://www.genome.jp/dbget-bin/www_bget?ko:-	Q9VZH2	Protein masquerade OS=Drosophila melanogaster OX=7227 GN=mas PE=1 SV=1	PF01348//PF00089	Type II intron maturase//Trypsin	GO:0006508//GO:0006397	proteolysis//mRNA processing	GO:0004252	serine-type endopeptidase activity	--	--	--	--	UP	4.6834	0.01416	FALSE	0.49891	0.99796	FALSE	-0.10905	1	blast,frame:-2 start:2912 end:24
Cluster-32412.30675	5149	XP_027228244.1	atrial natriuretic peptide receptor 2-like [Penaeus vannamei]	XM_005531237.2	XM_005531237	PREDICTED: Pseudopodoces humilis insulin receptor (INSR), mRNA	-	-	-	http://www.genome.jp/dbget-bin/www_bget?ko:-	O02466	Insulin-like peptide receptor OS=Branchiostoma lanceolatum OX=7740 PE=2 SV=1	PF07714//PF00069	Protein tyrosine and serine/threonine kinase//Protein kinase domain	GO:0006468	protein phosphorylation	GO:0005524//GO:0004672	ATP binding//protein kinase activity	--	--	--	--	UP	1.0167	0.033549	FALSE	0.18506	0.99796	FALSE	-0.24047	1	blast,frame:1 start:1 end:2322|blast,frame:2 start:2447 end:4936
Cluster-5257.0	416	--	--	--	--	--	--	--	--	--	--	--	--	--	--	--	--	--	--	--	--	--	UP	4.4903	0.36162	FALSE	NA	NA	FALSE	-2.6199	1	estscan,start:53 end:1; minus strand
Cluster-32412.20641	425	--	--	--	--	--	--	--	--	--	--	--	--	--	--	--	--	--	--	--	--	--	DOWN	-1.0032	0.24494	FALSE	-0.076775	0.99796	FALSE	0.22755	1	estscan,start:299 end:1; minus strand
Cluster-32412.20642	955	--	--	--	--	--	--	--	--	--	--	--	--	--	--	--	--	--	--	--	--	--	DOWN	-0.64653	0.49271	FALSE	-0.054802	0.99796	FALSE	0.31061	1	--
Cluster-32412.20649	740	--	--	--	--	--	--	--	--	--	--	--	PF06728//PF01330	GPI transamidase subunit PIG-U//RuvA N terminal domain	GO:0006310//GO:0016255//GO:0006281	DNA recombination//attachment of GPI anchor to protein//DNA repair	GO:0009378//GO:0005524	four-way junction helicase activity//ATP binding	GO:0009379//GO:0005657//GO:0016021//GO:0042765	Holliday junction helicase complex//replication fork//integral component of membrane//GPI-anchor transamidase complex	--	--	DOWN	-0.7473	0.29334	FALSE	-0.075553	0.99796	FALSE	0.55408	1	--
Cluster-32412.49656	515	--	--	--	--	--	--	--	--	--	--	--	--	--	--	--	--	--	--	--	--	--	DOWN	-4.4099	0.38094	FALSE	-3.626	0.99796	FALSE	NA	NA	--
Cluster-32412.49658	690	--	--	--	--	--	--	--	--	--	--	--	--	--	--	--	--	--	--	--	--	--	UP	3.2108	0.44084	FALSE	1.9802	0.99796	FALSE	-0.6989	1	estscan,start:212 end:1; minus strand
Cluster-61512.0	1847	--	--	--	--	--	--	--	--	--	--	--	PF03547//PF05793//PF09184//PF11561	Membrane transport protein//Transcription initiation factor IIF, alpha subunit (TFIIF-alpha)//PPP4R2//Single strand annealing-weakened 1	GO:0032968//GO:0006367//GO:0000736//GO:0055085	positive regulation of transcription elongation from RNA polymerase II promoter//transcription initiation from RNA polymerase II promoter//double-strand break repair via single-strand annealing, removal of nonhomologous ends//transmembrane transport	GO:0019888//GO:0070336//GO:0003677	protein phosphatase regulator activity//flap-structured DNA binding//DNA binding	GO:0016021//GO:0030289//GO:0005634	integral component of membrane//protein phosphatase 4 complex//nucleus	--	--	UP	3.6313	0.29246	FALSE	0.56385	0.99796	FALSE	0.63086	1	estscan,start:1390 end:1; minus strand
Cluster-32412.9874	782	--	--	--	--	--	--	--	--	--	--	--	PF03832	WSK motif	GO:0007165//GO:0006605	signal transduction//protein targeting	--	--	--	--	--	--	FALSE	0.22964	0.98265	DOWN	-2.8786	0.99796	FALSE	-1.3863	1	estscan,start:548 end:610
Cluster-32412.24015	3457	XP_027209355.1	transmembrane and ubiquitin-like domain-containing protein 1 isoform X1 [Penaeus vannamei]	--	--	--	-	-	-	http://www.genome.jp/dbget-bin/www_bget?ko:-	P34256	Uncharacterized protein B0303.4 OS=Caenorhabditis elegans OX=6239 GN=B0303.4 PE=4 SV=2	PF00711//PF09604//PF00240	Beta defensin//F subunit of K+-transporting ATPase (Potass_KdpF)//Ubiquitin family	GO:0006813//GO:0006952//GO:0043462	potassium ion transport//defense response//regulation of ATPase activity	GO:0008556//GO:0005515	potassium transmembrane transporter activity, phosphorylative mechanism//protein binding	GO:0005576//GO:0005886	extracellular region//plasma membrane	--	--	UP	1.1795	0.014477	FALSE	0.53959	0.99796	FALSE	-0.51928	1	blast,frame:-3 start:2501 end:1437|blast,frame:-2 start:1068 end:772
Cluster-32412.24016	337	--	--	--	--	--	--	--	--	--	--	--	--	--	--	--	--	--	--	--	--	--	DOWN	-2.0625	0.33924	FALSE	0.020682	0.99796	FALSE	0.22808	1	estscan,start:1 end:105
Cluster-32412.2600	325	--	--	--	--	--	--	--	--	--	--	--	--	--	--	--	--	--	--	--	--	--	UP	4.2332	0.51033	FALSE	2.2102	0.99796	FALSE	-2.3624	1	estscan,start:104 end:1; minus strand
Cluster-32412.27704	1215	--	--	--	--	--	--	--	--	--	--	--	--	--	--	--	--	--	--	--	--	--	DOWN	-0.67372	0.24578	FALSE	-0.36254	0.99796	FALSE	0.0070171	1	estscan,start:1215 end:1153; minus strand
Cluster-29168.0	1840	--	--	--	--	--	--	--	--	--	--	--	--	--	--	--	--	--	--	--	--	--	FALSE	1.9013	0.57517	UP	2.0831	0.99796	FALSE	0.030542	1	estscan,start:316 end:519
Cluster-32412.30141	2605	--	--	--	--	--	--	--	--	--	--	--	--	--	--	--	--	--	--	--	--	--	DOWN	-0.62727	0.26252	FALSE	-0.26842	0.99796	FALSE	0.16806	1	estscan,start:1794 end:1702; minus strand
Cluster-20000.0	1448	--	--	--	--	--	--	--	--	--	--	--	--	--	--	--	--	--	--	--	--	--	FALSE	1.082	0.98265	FALSE	-0.0447	0.99796	FALSE	2.7145	1	--
Cluster-821.0	578	--	--	--	--	--	--	--	--	--	--	--	--	--	--	--	--	--	--	--	--	--	UP	4.4986	0.3688	FALSE	NA	NA	FALSE	-0.12858	1	estscan,start:110 end:1; minus strand
Cluster-32412.22084	3808	ROT66341.1	hypothetical protein C7M84_015639 [Penaeus vannamei]	--	--	--	K01866	YARS, tyrS	tyrosyl-tRNA synthetase	http://www.genome.jp/dbget-bin/www_bget?ko:K01866	Q9W107	Tyrosine--tRNA ligase, mitochondrial OS=Drosophila melanogaster OX=7227 GN=TyrRS-m PE=2 SV=1	PF00579//PF01479	tRNA synthetases class I (W and Y)//S4 domain	GO:0006418	tRNA aminoacylation for protein translation	GO:0005524//GO:0004812//GO:0000166//GO:0003723	ATP binding//aminoacyl-tRNA ligase activity//nucleotide binding//RNA binding	--	--	KOG2623	Tyrosyl-tRNA synthetase	DOWN	-0.76976	0.38822	FALSE	0.20535	0.99796	FALSE	0.39552	1	blast,frame:1 start:163 end:1287|blast,frame:2 start:2240 end:2608
Cluster-32412.50154	1479	--	--	--	--	--	--	--	--	--	--	--	PF05749	Rubella membrane glycoprotein E2	--	--	--	--	GO:0016021//GO:0019013	integral component of membrane//viral nucleocapsid	--	--	UP	3.0423	0.070698	FALSE	0.68885	0.99796	FALSE	-1.6499	1	estscan,start:1422 end:1357; minus strand
Cluster-44726.0	4374	XP_027218828.1	putative neural-cadherin 2 [Penaeus vannamei]	--	--	--	-	-	-	http://www.genome.jp/dbget-bin/www_bget?ko:-	O15943	Neural-cadherin OS=Drosophila melanogaster OX=7227 GN=CadN PE=1 SV=2	PF04546//PF08658//PF03286//PF00183//PF05132//PF03390//PF10486//PF09726//PF04712//PF05432//PF06524//PF06783//PF05786//PF03896//PF02724//PF04147//PF01080//PF04931//PF00028//PF09026//PF06213	Sigma-70, non-essential region//Rad54 N terminal//Pox virus Ag35 surface protein//Hsp90 protein//RNA polymerase III RPC4//2-hydroxycarboxylate transporter family//Phosphoinositide 3-kinase gamma adapter protein p101 subunit//Macoilin family//Radial spokehead-like protein//Bone sialoprotein II (BSP-II)//NOA36 protein//Uncharacterised protein family (UPF0239)//Condensin complex subunit 2//Transloco…	GO:0060271//GO:0007155//GO:0007076//GO:0006355//GO:0060294//GO:0015711//GO:0016485//GO:0007156//GO:0006270//GO:0023041//GO:0006383//GO:0006457//GO:0006352//GO:0009236//GO:0001503	cilium assembly//cell adhesion//mitotic chromosome condensation//regulation of transcription, DNA-templated//cilium movement involved in cell motility//organic anion transport//protein processing//homophilic cell adhesion via plasma membrane adhesion molecules//DNA replication initiation//neuronal signal transduction//transcription by RNA polymerase III//protein folding//DNA-templated transcripti…	GO:0016987//GO:0016817//GO:0046935//GO:0003700//GO:0008514//GO:0005524//GO:0005509//GO:0051082//GO:0003682//GO:0008270//GO:0004190//GO:0003677//GO:0008134	sigma factor activity//hydrolase activity, acting on acid anhydrides//1-phosphatidylinositol-3-kinase regulator activity//DNA-binding transcription factor activity//organic anion transmembrane transporter activity//ATP binding//calcium ion binding//unfolded protein binding//chromatin binding//zinc ion binding//aspartic-type endopeptidase activity//DNA binding//transcription factor binding	GO:0005576//GO:0000796//GO:0005789//GO:0005667//GO:0005666//GO:0000785//GO:0016020//GO:0000775//GO:0005944//GO:0001534//GO:0016021//GO:0032040//GO:0005634//GO:0005730//GO:0030867//GO:0019031	extracellular region//condensin complex//endoplasmic reticulum membrane//transcription regulator complex//RNA polymerase III complex//chromatin//membrane//chromosome, centromeric region//phosphatidylinositol 3-kinase complex, class IB//radial spoke//integral component of membrane//small-subunit processome//nucleus//nucleolus//rough endoplasmic reticulum membrane//viral envelope	--	--	FALSE	0.96344	0.74977	FALSE	-0.068103	0.99796	DOWN	-1.4393	1	blast,frame:-1 start:2256 end:1
Cluster-32412.51338	1368	XP_023322519.1	protein abrupt-like [Eurytemora affinis]	--	--	--	--	--	--	--	Q9Y2P7	Zinc finger protein 256 OS=Homo sapiens OX=9606 GN=ZNF256 PE=1 SV=2	--	--	--	--	--	--	--	--	--	--	UP	2.0305	0.00010275	FALSE	0.14107	0.99796	FALSE	-0.73904	1	blast,frame:3 start:210 end:785
Cluster-32412.51337	893	--	--	--	--	--	--	--	--	--	--	--	--	--	--	--	--	--	--	--	--	--	FALSE	-1.508	0.69433	FALSE	1.1272	0.99796	FALSE	0.21206	1	--
Cluster-32412.29461	2131	XP_018027299.1	PREDICTED: uncharacterized protein LOC108682613 [Hyalella azteca]	--	--	--	-	-	-	http://www.genome.jp/dbget-bin/www_bget?ko:-	Q9EPQ8	Transcription factor 20 OS=Mus musculus OX=10090 GN=Tcf20 PE=1 SV=3	PF12861//PF05764//PF04889//PF05145	Anaphase-promoting complex subunit 11 RING-H2 finger//YL1 nuclear protein//Cwf15/Cwc15 cell cycle control protein//Transition state regulatory protein AbrB	GO:0016567//GO:0043486//GO:0010468//GO:0000398//GO:0006338//GO:0006355	protein ubiquitination//histone exchange//regulation of gene expression//mRNA splicing, via spliceosome//chromatin remodeling//regulation of transcription, DNA-templated	GO:0004842	ubiquitin-protein transferase activity	GO:0005634//GO:0016021//GO:0005681//GO:0005680	nucleus//integral component of membrane//spliceosomal complex//anaphase-promoting complex	--	--	UP	0.99732	0.045197	FALSE	0.17963	0.99796	FALSE	-0.49207	1	blast,frame:-2 start:2130 end:526
Cluster-32412.23359	889	KNC35338.1	hypothetical protein PFLG_00276, partial [Plasmodium falciparum RAJ116]	--	--	--	K10738	MCM9	DNA helicase MCM9	http://www.genome.jp/dbget-bin/www_bget?ko:K10738	--	--	PF10766//PF03185//PF06687//PF00973//PF04813//PF08586	Multidrug efflux pump-associated protein AcrZ//Calcium-activated potassium channel, beta subunit//SUR7/PalI family//Paramyxovirus nucleocapsid protein//Hepatocyte nuclear factor 1 (HNF-1), alpha isoform C terminus//RSC complex, Rsc14/Ldb7 subunit	GO:1990961//GO:0043044//GO:0045893//GO:0006813//GO:0006810	xenobiotic detoxification by transmembrane export across the plasma membrane//ATP-dependent chromatin remodeling//positive regulation of transcription, DNA-templated//potassium ion transport//transport	GO:0005198//GO:0042910//GO:0015269	structural molecule activity//xenobiotic transmembrane transporter activity//calcium-activated potassium channel activity	GO:0016586//GO:0016020//GO:0005634//GO:0019013//GO:0005886	RSC-type complex//membrane//nucleus//viral nucleocapsid//plasma membrane	--	--	FALSE	-0.31211	0.93739	FALSE	0.040936	0.99796	UP	0.53941	1	blast,frame:-3 start:887 end:630|blast,frame:1 start:646 end:888
Cluster-32412.23358	383	--	--	--	--	--	--	--	--	--	--	--	--	--	--	--	--	--	--	--	--	--	UP	2.1784	0.13639	UP	1.6971	0.99796	FALSE	-0.26524	1	--
Cluster-32412.23356	1714	AGO01382.1	will die slowly [Scylla paramamosain]	KC762942.1	KC762942	paramamosain will die slowly mRNA,complete cds	K14963	WDR5, SWD3, CPS30	COMPASS component SWD3	http://www.genome.jp/dbget-bin/www_bget?ko:K14963	Q9V3J8	Protein will die slowly OS=Drosophila melanogaster OX=7227 GN=wds PE=1 SV=1	--	--	--	--	--	--	--	--	KOG0266	WD40 repeat-containing protein	DOWN	-1.091	0.058733	FALSE	0.0058755	0.99796	FALSE	0.36966	1	blast,frame:2 start:1196 end:1315
Cluster-32412.23351	3796	ROT64453.1	Core histone macro-H2A.1 [Penaeus vannamei]	--	--	--	K11251	H2A	histone H2A	http://www.genome.jp/dbget-bin/www_bget?ko:K11251	Q02874	Core histone macro-H2A.1 OS=Rattus norvegicus OX=10116 GN=Macroh2a1 PE=1 SV=4	PF01436//PF00125//PF06112	NHL repeat//Core histone H2A/H2B/H3/H4//Gammaherpesvirus capsid protein	--	--	GO:0003677//GO:0005515	DNA binding//protein binding	GO:0019028//GO:0000786	viral capsid//nucleosome	KOG1756	Histone 2A	FALSE	-0.20382	0.98265	FALSE	0.40015	0.99796	FALSE	-0.34804	1	blast,frame:1 start:622 end:1173|blast,frame:2 start:1994 end:2575
Cluster-32412.52810	1521	--	--	--	--	--	--	--	--	--	--	--	--	--	--	--	--	--	--	--	--	--	UP	3.9565	0.41657	FALSE	-1.0914	0.99796	FALSE	2.825	1	--
Cluster-51258.0	1549	--	--	--	--	--	--	--	--	--	--	--	PF04408//PF00830	Helicase associated domain (HA2)//Ribosomal L28 family	GO:0042254	ribosome biogenesis	GO:0003735//GO:0004386	structural constituent of ribosome//helicase activity	GO:0005840	ribosome	--	--	FALSE	1.736	0.64132	FALSE	-0.32736	0.99796	FALSE	0.1743	1	estscan,start:876 end:420; minus strand
Cluster-32412.55526	755	--	--	--	--	--	--	--	--	--	--	--	PF04625	DEC-1 protein, N-terminal region	GO:0007304	chorion-containing eggshell formation	GO:0005213	structural constituent of egg chorion	GO:0042600//GO:0005576	egg chorion//extracellular region	--	--	UP	3.6859	1.269e-06	FALSE	0.52359	0.99796	FALSE	-0.26436	1	estscan,start:214 end:297
Cluster-32412.33163	2417	ROT66191.1	putative retinal homeobox protein Rx2-like [Penaeus vannamei]	XM_027371408.1	XM_027371408	PREDICTED: Penaeus vannamei retinal homeobox protein Rx-like (LOC113819166), partial mRNA	-	-	-	http://www.genome.jp/dbget-bin/www_bget?ko:-	P97830	Homeobox protein unc-4 homolog OS=Rattus norvegicus OX=10116 GN=Uncx PE=2 SV=1	PF03153//PF05091//PF00046//PF04888//PF02166//PF05920//PF01080//PF03522//PF01577//PF05843//PF09507	Transcription factor IIA, alpha/beta subunit//Eukaryotic translation initiation factor 3 subunit 7 (eIF-3)//Homeodomain//Secretion system effector C (SseC) like family//Androgen receptor//Homeobox KN domain//Presenilin//Solute carrier family 12//Potyvirus P1 protease//Suppressor of forked protein (Suf)//DNA polymerase subunit Cdc27	GO:0030521//GO:0006508//GO:0006367//GO:0009405//GO:0006355//GO:0006397//GO:0007165//GO:0006811//GO:0006260//GO:0016485//GO:0006446	androgen receptor signaling pathway//proteolysis//transcription initiation from RNA polymerase II promoter//pathogenesis//regulation of transcription, DNA-templated//mRNA processing//signal transduction//ion transport//DNA replication//protein processing//regulation of translational initiation	GO:0022857//GO:0005496//GO:0003743//GO:0004879//GO:0004197//GO:0004190//GO:0003677	transmembrane transporter activity//steroid binding//translation initiation factor activity//nuclear receptor activity//cysteine-type endopeptidase activity//aspartic-type endopeptidase activity//DNA binding	GO:0016021//GO:0005634//GO:0005672//GO:0016020//GO:0005852//GO:0005840//GO:0043625//GO:0005737	integral component of membrane//nucleus//transcription factor TFIIA complex//membrane//eukaryotic translation initiation factor 3 complex//ribosome//delta DNA polymerase complex//cytoplasm	KOG0490	Transcription factor, contains HOX domain	UP	1.1124	0.026658	FALSE	-0.11604	0.99796	FALSE	-0.18744	1	blast,frame:-1 start:2264 end:792
Cluster-59805.0	854	--	--	--	--	--	--	--	--	--	--	--	--	--	--	--	--	--	--	--	--	--	UP	4.5213	0.00692	FALSE	2.4875	0.99796	FALSE	-1.2831	1	estscan,start:1 end:421
Cluster-32412.28488	2830	--	--	--	--	--	--	--	--	--	--	--	--	--	--	--	--	--	--	--	--	--	DOWN	-1.0404	0.16248	FALSE	0.34639	0.99796	FALSE	0.75489	1	estscan,start:2708 end:2830
Cluster-32412.28489	834	--	--	--	--	--	--	--	--	--	--	--	--	--	--	--	--	--	--	--	--	--	UP	2.9266	3.5384e-11	FALSE	0.10858	0.99796	DOWN	-1.0946	1	--
Cluster-32412.28486	2357	ROT82760.1	hypothetical protein C7M84_024072 [Penaeus vannamei]	--	--	--	--	--	--	--	--	--	PF01468//PF11803//PF08702	GA module//UDP-glucuronate decarboxylase N-terminal//Fibrinogen alpha/beta chain family	GO:0009405//GO:0005985//GO:0009117//GO:0051258//GO:0007165//GO:0005982//GO:0030168	pathogenesis//sucrose metabolic process//nucleotide metabolic process//protein polymerization//signal transduction//starch metabolic process//platelet activation	GO:0048040//GO:0005102	UDP-glucuronate decarboxylase activity//signaling receptor binding	GO:0005577	fibrinogen complex	--	--	DOWN	-1.2082	0.016047	FALSE	0.012105	0.99796	UP	1.0619	1	estscan,start:2210 end:2154; minus strand
Cluster-32412.28487	2136	--	--	JX102599.1	JX102599	Scylla paramamosain microsatellite Spm28 sequence	--	--	--	--	--	--	--	--	--	--	--	--	--	--	--	--	FALSE	-0.8706	0.83447	FALSE	1.2159	0.99796	UP	1.3401	1	estscan,start:653 end:573; minus strand
Cluster-32412.28485	2000	--	--	--	--	--	--	--	--	--	--	--	PF00819	Myotoxin, crotamine	GO:0044564	envenomation resulting in occlusion of the pore of voltage-gated potassium channel in other organism	--	--	--	--	--	--	DOWN	-0.57051	0.43551	FALSE	0.049032	0.99796	FALSE	0.24152	1	--
Cluster-32412.46431	1267	--	--	--	--	--	--	--	--	--	--	--	PF02892	BED zinc finger	--	--	GO:0003677	DNA binding	--	--	--	--	DOWN	-0.81966	0.27547	FALSE	0.18169	0.99796	UP	0.87002	1	estscan,start:973 end:917; minus strand
Cluster-32412.46439	630	XP_027229615.1	centrosomal protein of 41 kDa-like [Penaeus vannamei]	--	--	--	--	--	--	--	--	--	PF10541//PF09026//PF06524//PF03964	Nuclear envelope localisation domain//Centromere protein B dimerisation domain//NOA36 protein//Chorion family 2	GO:0007275	multicellular organism development	GO:0003677//GO:0008270//GO:0003682	DNA binding//zinc ion binding//chromatin binding	GO:0000785//GO:0000775//GO:0016021//GO:0005634//GO:0042600	chromatin//chromosome, centromeric region//integral component of membrane//nucleus//egg chorion	--	--	UP	2.0455	0.084157	FALSE	0.55674	0.99796	FALSE	-0.83057	1	blast,frame:3 start:279 end:629
Cluster-32412.15350	440	--	--	--	--	--	--	--	--	--	--	--	--	--	--	--	--	--	--	--	--	--	UP	6.0464	0.0084102	FALSE	3.7809	0.99796	FALSE	-1.568	1	estscan,start:440 end:265; minus strand
Cluster-32412.15351	1118	--	--	XM_020774506.1	XM_020774506	PREDICTED: Orbicella faveolata uncharacterized LOC110067202 (LOC110067202), partial mRNA	--	--	--	--	--	--	--	--	--	--	--	--	--	--	--	--	UP	3.1524	0.033567	FALSE	0.21113	0.99796	FALSE	-0.87165	1	estscan,start:220 end:312
Cluster-32412.11883	957	XP_013781772.2	carboxypeptidase inhibitor SmCI-like isoform X1 [Limulus polyphemus]	--	--	--	-	-	-	http://www.genome.jp/dbget-bin/www_bget?ko:-	B1B5I8	KappaPI-stichotoxin-Shd2a OS=Stichodactyla haddoni OX=475174 PE=1 SV=1	PF00014//PF04901	Kunitz/Bovine pancreatic trypsin inhibitor domain//Receptor activity modifying family	GO:0006886//GO:0008277//GO:0007165	intracellular protein transport//regulation of G protein-coupled receptor signaling pathway//signal transduction	GO:0004867//GO:0015026	serine-type endopeptidase inhibitor activity//coreceptor activity	GO:0016021	integral component of membrane	KOG4295	Serine proteinase inhibitor (KU family)	UP	3.3653	3.0016e-05	FALSE	-0.82091	0.99796	DOWN	-1.5885	1	blast,frame:2 start:110 end:838
Cluster-41335.0	897	--	--	--	--	--	--	--	--	--	--	--	--	--	--	--	--	--	--	--	--	--	UP	3.9557	0.36853	FALSE	0.6689	0.99796	FALSE	-0.66079	1	estscan,start:122 end:1; minus strand
Cluster-32412.16611	1772	--	--	--	--	--	--	--	--	--	--	--	--	--	--	--	--	--	--	--	--	--	DOWN	-0.58389	0.49764	FALSE	0.16332	0.99796	FALSE	0.27646	1	--
Cluster-32412.16616	1098	ROT68872.1	hypothetical protein C7M84_012971 [Penaeus vannamei]	--	--	--	--	--	--	--	--	--	PF07062//PF13516//PF01084	Clc-like//Leucine Rich repeat//Ribosomal protein S18	GO:0042254//GO:0006412	ribosome biogenesis//translation	GO:0003735//GO:0005515	structural constituent of ribosome//protein binding	GO:0016021//GO:0005840	integral component of membrane//ribosome	--	--	FALSE	-0.7082	0.69982	FALSE	0.16202	0.99796	FALSE	-0.23946	1	blast,frame:-2 start:1001 end:27
Cluster-32412.16614	993	--	--	--	--	--	--	--	--	--	--	--	PF14895	Protein phosphatase 1 inhibitor	GO:0010923	negative regulation of phosphatase activity	GO:0019902	phosphatase binding	--	--	--	--	UP	2.4043	0.012574	FALSE	1.408	0.99796	FALSE	-0.90975	1	estscan,start:402 end:629
Cluster-32412.16619	2487	XP_027218984.1	uncharacterized protein LOC113811446 [Penaeus vannamei]	XM_027363183.1	XM_027363183	PREDICTED: Penaeus vannamei uncharacterized LOC113811446 (LOC113811446), mRNA	-	-	-	http://www.genome.jp/dbget-bin/www_bget?ko:-	--	--	PF00057	Low-density lipoprotein receptor domain class A	--	--	GO:0005515	protein binding	--	--	--	--	FALSE	0.33173	0.98265	FALSE	-0.68019	0.99796	DOWN	-0.91449	1	blast,frame:1 start:1 end:2262
Cluster-32412.34950	1725	--	--	--	--	--	--	--	--	--	--	--	--	--	--	--	--	--	--	--	--	--	FALSE	-0.7932	0.56901	FALSE	0.18359	0.99796	FALSE	-0.12402	1	estscan,start:348 end:223; minus strand
Cluster-32412.35468	1977	--	--	--	--	--	--	--	--	--	--	--	--	--	--	--	--	--	--	--	--	--	DOWN	-0.62464	0.43268	FALSE	-0.11935	0.99796	UP	0.72019	1	--
Cluster-32412.50526	458	--	--	--	--	--	--	--	--	--	--	--	--	--	--	--	--	--	--	--	--	--	UP	4.5922	0.32799	FALSE	2.7796	0.99796	FALSE	-3.5883	1	estscan,start:1 end:103
Cluster-32412.35460	1047	XP_027223444.1	UDP-glucuronosyltransferase 2C1-like [Penaeus vannamei]	--	--	--	K00699	UGT	glucuronosyltransferase	http://www.genome.jp/dbget-bin/www_bget?ko:K00699	Q9R110	UDP-glucuronosyltransferase 2A3 OS=Cavia porcellus OX=10141 GN=UGT2A3 PE=2 SV=1	PF00201	UDP-glucoronosyl and UDP-glucosyl transferase	--	--	GO:0016758	transferase activity, transferring hexosyl groups	--	--	--	--	FALSE	0.82456	0.52338	FALSE	-0.3764	0.99796	UP	1.0777	1	estscan,start:1 end:1047
Cluster-32412.31530	3674	XP_020891889.1	uncharacterized protein LOC110231237 [Exaiptasia pallida]	--	--	--	-	-	-	http://www.genome.jp/dbget-bin/www_bget?ko:-	--	--	PF02367//PF04548//PF00448//PF06495//PF00735//PF01926//PF07728//PF03193//PF00005	Threonylcarbamoyl adenosine biosynthesis protein TsaE//AIG1 family//SRP54-type protein, GTPase domain//Fruit fly transformer protein//Septin//50S ribosome-binding GTPase//AAA domain (dynein-related subfamily)//RsgA GTPase//ABC transporter	GO:0006397//GO:0002949//GO:0006614//GO:0046660	mRNA processing//tRNA threonylcarbamoyladenosine modification//SRP-dependent cotranslational protein targeting to membrane//female sex differentiation	GO:0003924//GO:0005524//GO:0005525//GO:0016887	GTPase activity//ATP binding//GTP binding//ATPase activity	GO:0042025	host cell nucleus	--	--	UP	1.1295	0.048388	FALSE	0.43499	0.99796	FALSE	0.19059	1	blast,frame:3 start:435 end:3206
Cluster-32412.24729	2687	XP_027222662.1	probable assembly chaperone of rpl4 [Penaeus vannamei]	--	--	--	-	-	-	http://www.genome.jp/dbget-bin/www_bget?ko:-	Q1MTN8	Probable assembly chaperone of rpl4 OS=Schizosaccharomyces pombe (strain 972 / ATCC 24843) OX=284812 GN=SPBC16D10.01c PE=3 SV=2	PF14863//PF00515	Alkyl sulfatase dimerisation//Tetratricopeptide repeat	--	--	GO:0046983//GO:0005515	protein dimerization activity//protein binding	--	--	--	--	UP	0.87195	0.1312	FALSE	-0.027739	0.99796	FALSE	-0.59894	1	blast,frame:-3 start:2502 end:1255|blast,frame:-1 start:956 end:609
Cluster-32412.25828	577	VDP90107.1	unnamed protein product [Echinostoma caproni]	--	--	--	--	--	--	--	--	--	--	--	--	--	--	--	--	--	--	--	UP	0.94861	0.28061	FALSE	0.23947	0.99796	FALSE	-0.45522	1	estscan,start:577 end:435; minus strand
Cluster-32412.31533	3792	RXG71793.1	DCN1-like protein 1 [Armadillidium vulgare]	--	--	--	K17822	DCUN1D1_2	DCN1-like protein 1/2	http://www.genome.jp/dbget-bin/www_bget?ko:K17822	Q9VUQ8	DCN1-like protein OS=Drosophila melanogaster OX=7227 GN=CG7427 PE=2 SV=2	PF00050	Kazal-type serine protease inhibitor domain	--	--	GO:0005515	protein binding	--	--	KOG3077	Uncharacterized conserved protein	DOWN	-0.75761	0.16309	FALSE	-0.097321	0.99796	FALSE	0.41196	1	blast,frame:-1 start:1758 end:1549|blast,frame:-3 start:2929 end:2645
Cluster-37475.0	1867	CRL03667.1	CLUMA_CG016745, isoform A [Clunio marinus]	--	--	--	-	-	-	http://www.genome.jp/dbget-bin/www_bget?ko:-	Q96DN2	von Willebrand factor C and EGF domain-containing protein OS=Homo sapiens OX=9606 GN=VWCE PE=2 SV=2	PF00093	von Willebrand factor type C domain	--	--	GO:0005515	protein binding	--	--	--	--	UP	2.5279	0.23183	FALSE	0.80177	0.99796	FALSE	-0.28414	1	blast,frame:1 start:1 end:1866
Cluster-32412.5820	1568	--	--	--	--	--	--	--	--	--	--	--	PF01384	Phosphate transporter family	GO:0006817	phosphate ion transport	GO:0005315	inorganic phosphate transmembrane transporter activity	GO:0016020	membrane	--	--	FALSE	0.5187	0.98265	UP	2.7798	0.95358	FALSE	1.7554	1	estscan,start:1345 end:833; minus strand
Cluster-32412.39749	385	--	--	--	--	--	--	--	--	--	--	--	--	--	--	--	--	--	--	--	--	--	UP	2.2958	0.42252	FALSE	1.8472	0.99796	FALSE	-0.60977	1	--
Cluster-32412.32747	1721	--	--	--	--	--	--	--	--	--	--	--	PF04888	Secretion system effector C (SseC) like family	GO:0009405	pathogenesis	--	--	--	--	--	--	UP	0.8963	0.34023	FALSE	-0.48888	0.99796	FALSE	-0.45626	1	estscan,start:1466 end:336; minus strand
Cluster-32412.34739	1430	ACK58408.1	PCNA [Eriocheir sinensis]	FJ483830.1	FJ483830	Eriocheir sinensis isolate PCNA-EJS PCNA mRNA, complete cds	K04802	PCNA	proliferating cell nuclear antigen	http://www.genome.jp/dbget-bin/www_bget?ko:K04802	P17917	Proliferating cell nuclear antigen OS=Drosophila melanogaster OX=7227 GN=PCNA PE=1 SV=2	PF04139//PF02144//PF14073//PF02747//PF00705	Rad9//Repair protein Rad1/Rec1/Rad17//Centrosome localisation domain of Cep57//Proliferating cell nuclear antigen, C-terminal domain//Proliferating cell nuclear antigen, N-terminal domain	GO:0000077//GO:0006275	DNA damage checkpoint//regulation of DNA replication	GO:0042802//GO:0003677//GO:0043015	identical protein binding//DNA binding//gamma-tubulin binding	GO:0030896//GO:0045298//GO:0042025	checkpoint clamp complex//tubulin complex//host cell nucleus	KOG1636	DNA polymerase delta processivity factor (proliferating cell nuclear antigen)	FALSE	0.47243	0.8379	UP	1.2587	0.99796	FALSE	-0.26133	1	blast,frame:-3 start:1032 end:232
Cluster-164.0	524	--	--	--	--	--	--	--	--	--	--	--	--	--	--	--	--	--	--	--	--	--	FALSE	NA	NA	FALSE	NA	NA	UP	4.7866	1	--
Cluster-32412.34735	1461	--	--	--	--	--	--	--	--	--	--	--	PF06713//PF05969	Bacterial PH domain//Photosystem II complex subunit Ycf12	GO:0030153//GO:0015979	bacteriocin immunity//photosynthesis	--	--	GO:0009523//GO:0016021	photosystem II//integral component of membrane	--	--	DOWN	-0.9084	0.3176	FALSE	-0.18798	0.99796	FALSE	0.34077	1	--
Cluster-32412.34737	3657	XP_027235470.1	cell division cycle 5-like protein [Penaeus vannamei]	XM_020601736.1	XM_020601736	PREDICTED: Monopterus albus cell division cycle 5 like (cdc5l), mRNA	K12860	CDC5L, CDC5, CEF1	pre-mRNA-splicing factor CDC5/CEF1	http://www.genome.jp/dbget-bin/www_bget?ko:K12860	Q2KJC1	Cell division cycle 5-like protein OS=Bos taurus OX=9913 GN=CDC5L PE=2 SV=1	PF01529//PF04618//PF03907//PF11807//PF13520//PF03153//PF04114//PF06305//PF03935//PF08702//PF02601	DHHC palmitoyltransferase//HD-ZIP protein N terminus//Spo7-like protein//Mycotoxin biosynthesis protein UstYa//Amino acid permease//Transcription factor IIA, alpha/beta subunit//Gaa1-like, GPI transamidase component//Lipopolysaccharide assembly protein A domain//Beta-glucan synthesis-associated protein (SKN1)//Fibrinogen alpha/beta chain family//Exonuclease VII, large subunit	GO:0042967//GO:0006367//GO:0051258//GO:0007165//GO:0043386//GO:0006308//GO:0006078//GO:0030168//GO:0055085	obsolete acyl-carrier-protein biosynthetic process//transcription initiation from RNA polymerase II promoter//protein polymerization//signal transduction//mycotoxin biosynthetic process//DNA catabolic process//(1->6)-beta-D-glucan biosynthetic process//platelet activation//transmembrane transport	GO:0022857//GO:0016409//GO:0005102//GO:0019888//GO:0008855	transmembrane transporter activity//palmitoyltransferase activity//signaling receptor binding//protein phosphatase regulator activity//exodeoxyribonuclease VII activity	GO:0005634//GO:0016021//GO:0009318//GO:0005887//GO:0005672//GO:0005577//GO:0042765//GO:0016020	nucleus//integral component of membrane//exodeoxyribonuclease VII complex//integral component of plasma membrane//transcription factor TFIIA complex//fibrinogen complex//GPI-anchor transamidase complex//membrane	KOG0050	mRNA splicing protein CDC5 (Myb superfamily)	UP	1.1499	0.002082	UP	1.4589	0.99796	FALSE	-0.38709	1	blast,frame:3 start:2526 end:3437|blast,frame:1 start:2074 end:2517|blast,frame:2 start:56 end:1726
Cluster-32412.34731	403	--	--	--	--	--	--	--	--	--	--	--	PF01080	Presenilin	GO:0016485	protein processing	GO:0004190	aspartic-type endopeptidase activity	GO:0016021	integral component of membrane	--	--	DOWN	-1.4832	0.27912	FALSE	-0.18032	0.99796	FALSE	-0.9155	1	estscan,start:403 end:1; minus strand
Cluster-32412.34730	1380	--	--	--	--	--	--	--	--	--	--	--	--	--	--	--	--	--	--	--	--	--	FALSE	-0.22156	0.98265	FALSE	0.3638	0.99796	UP	0.67591	1	estscan,start:817 end:455; minus strand
Cluster-32412.34733	3029	--	--	--	--	--	--	--	--	--	--	--	--	--	--	--	--	--	--	--	--	--	DOWN	-0.84439	0.078639	FALSE	0.08535	0.99796	FALSE	0.35461	1	--
Cluster-32412.24819	8631	ABR14013.1	Dicer-1 [Penaeus monodon]	EU443254.2	EU443254	Penaeus monodon ribonuclease III (dicer) mRNA, complete cds	K11592	DICER1, DCR1	endoribonuclease Dicer	http://www.genome.jp/dbget-bin/www_bget?ko:K11592	Q9VCU9	Endoribonuclease Dcr-1 OS=Drosophila melanogaster OX=7227 GN=Dcr-1 PE=1 SV=1	PF02634//PF14622//PF12409//PF03368//PF02170//PF00636	FdhD/NarQ family//Ribonuclease-III-like//P5-type ATPase cation transporter//Dicer dimerisation domain//PAZ domain//Ribonuclease III domain	GO:0006812//GO:0006396//GO:0051252	cation transport//RNA processing//regulation of RNA metabolic process	GO:0016783//GO:0004525//GO:0005515//GO:0016891//GO:0016887	sulfurtransferase activity//ribonuclease III activity//protein binding//endoribonuclease activity, producing 5'-phosphomonoesters//ATPase activity	GO:0016021	integral component of membrane	KOG0701	dsRNA-specific nuclease Dicer and related ribonucleases	FALSE	0.79893	0.55841	UP	1.2109	0.99796	FALSE	-0.036324	1	blast,frame:2 start:752 end:5614|blast,frame:3 start:5652 end:8408
Cluster-29743.0	501	--	--	--	--	--	--	--	--	--	--	--	PF11807	Mycotoxin biosynthesis protein UstYa	GO:0043386	mycotoxin biosynthetic process	--	--	--	--	--	--	UP	4.2383	0.49742	FALSE	0.83211	0.99796	FALSE	-4.1859	1	estscan,start:1 end:501
Cluster-32412.41217	1861	ROT80392.1	hypothetical protein C7M84_000888 [Penaeus vannamei]	--	--	--	-	-	-	http://www.genome.jp/dbget-bin/www_bget?ko:-	Q1LZF8	Chloride channel CLIC-like protein 1 OS=Bos taurus OX=9913 GN=CLCC1 PE=2 SV=1	--	--	--	--	--	--	--	--	--	--	UP	1.0708	0.091483	UP	1.0248	0.99796	FALSE	-0.32273	1	blast,frame:3 start:3 end:1661
Cluster-32412.39742	556	--	--	--	--	--	--	--	--	--	--	--	--	--	--	--	--	--	--	--	--	--	DOWN	-0.97548	0.43544	FALSE	-0.0032272	0.99846	FALSE	0.34457	1	estscan,start:504 end:556
Cluster-1754.0	572	--	--	--	--	--	--	--	--	--	--	--	--	--	--	--	--	--	--	--	--	--	FALSE	-1.5959	0.98265	DOWN	-4.642	0.99796	FALSE	-0.98654	1	--
Cluster-32412.39747	421	--	--	--	--	--	--	--	--	--	--	--	--	--	--	--	--	--	--	--	--	--	UP	1.9595	0.21993	FALSE	-0.46182	0.99796	FALSE	-0.44871	1	--
Cluster-21825.0	604	--	--	--	--	--	--	--	--	--	--	--	--	--	--	--	--	--	--	--	--	--	FALSE	-0.62224	0.98265	FALSE	-2.0295	0.99796	FALSE	1.8783	1	estscan,start:604 end:504; minus strand
Cluster-32412.45144	1314	--	--	--	--	--	--	--	--	--	--	--	PF03893	Lipase 3 N-terminal region	GO:0016042	lipid catabolic process	--	--	--	--	--	--	FALSE	-0.20377	0.98265	DOWN	-2.1589	0.99796	FALSE	0.66465	1	estscan,start:888 end:819; minus strand
Cluster-32412.45142	328	--	--	--	--	--	--	--	--	--	--	--	PF04618	HD-ZIP protein N terminus	--	--	--	--	GO:0005634	nucleus	--	--	DOWN	-2.1246	0.34186	FALSE	-1.2444	0.99796	UP	2.0342	1	--
Cluster-32412.26080	1104	XP_025076155.1	aurora kinase B-like [Pomacea canaliculata]	XM_017491828.1	XM_017491828	PREDICTED: Ictalurus punctatus aurora kinase B-like (LOC108278443), transcript variant X4, mRNA	K11481	AURKA	aurora kinase A	http://www.genome.jp/dbget-bin/www_bget?ko:K11481	Q91819	Aurora kinase A-B OS=Xenopus laevis OX=8355 GN=aurka-b PE=2 SV=3	PF07714//PF00069	Protein tyrosine and serine/threonine kinase//Protein kinase domain	GO:0006468	protein phosphorylation	GO:0005524//GO:0004672	ATP binding//protein kinase activity	--	--	KOG0580	Serine/threonine protein kinase	UP	2.1887	0.091425	FALSE	1.6413	0.99796	FALSE	-0.51223	1	estscan,start:619 end:1050
Cluster-32412.26081	2017	ROT67261.1	hypothetical protein C7M84_014665 [Penaeus vannamei]	--	--	--	K19873	FKRP	fukutin-related protein	http://www.genome.jp/dbget-bin/www_bget?ko:K19873	Q8CG64	Fukutin-related protein OS=Mus musculus OX=10090 GN=Fkrp PE=1 SV=1	PF06003	Survival motor neuron protein (SMN)	GO:0006397	mRNA processing	GO:0003723	RNA binding	GO:0005737//GO:0005634	cytoplasm//nucleus	--	--	UP	1.3753	0.00071133	FALSE	0.030042	0.99796	FALSE	-0.44134	1	blast,frame:3 start:378 end:1940
Cluster-32412.20389	357	--	--	--	--	--	--	--	--	--	--	--	--	--	--	--	--	--	--	--	--	--	FALSE	1.9812	0.9127	FALSE	1.5101	0.99796	DOWN	-4.1283	1	estscan,start:14 end:219
Cluster-32412.30705	1698	--	--	--	--	--	--	--	--	--	--	--	--	--	--	--	--	--	--	--	--	--	DOWN	-1.2093	0.0030083	FALSE	-0.12878	0.99796	FALSE	0.1739	1	--
Cluster-32412.30700	3219	--	--	--	--	--	--	--	--	--	--	--	--	--	--	--	--	--	--	--	--	--	DOWN	-1.458	0.00028816	FALSE	-0.28119	0.99796	FALSE	0.41727	1	--
Cluster-38757.1	457	--	--	--	--	--	--	--	--	--	--	--	PF04148	Transmembrane adaptor Erv26	GO:0006888	endoplasmic reticulum to Golgi vesicle-mediated transport	GO:0097020	COPII adaptor activity	GO:0016021	integral component of membrane	--	--	FALSE	-1.9165	0.98265	FALSE	-2.0901	0.99796	UP	4.7462	1	--
Cluster-41872.0	631	--	--	--	--	--	--	--	--	--	--	--	--	--	--	--	--	--	--	--	--	--	UP	4.9998	0.14232	FALSE	2.315	0.99796	FALSE	-0.76389	1	estscan,start:214 end:19; minus strand
Cluster-32412.18023	7223	XP_027226338.1	uncharacterized protein LOC113818337 isoform X1 [Penaeus vannamei]	XM_027370537.1	XM_027370537	PREDICTED: Penaeus vannamei uncharacterized LOC113818337 (LOC113818337), transcript variant X1, mRNA	-	-	-	http://www.genome.jp/dbget-bin/www_bget?ko:-	Q8BL06	Inactive ubiquitin carboxyl-terminal hydrolase 54 OS=Mus musculus OX=10090 GN=Usp54 PE=1 SV=2	PF00937//PF07340//PF07655//PF00443	Coronavirus nucleocapsid//Cytomegalovirus IE1 protein//Secretin N-terminal domain//Ubiquitin carboxyl-terminal hydrolase	GO:0016579//GO:0009297//GO:0050792	protein deubiquitination//pilus assembly//regulation of viral process	GO:0036459	thiol-dependent ubiquitinyl hydrolase activity	GO:0042025//GO:0019867//GO:0019013	host cell nucleus//outer membrane//viral nucleocapsid	KOG1887	Ubiquitin carboxyl-terminal hydrolase	DOWN	-0.71925	0.34347	FALSE	-0.34309	0.99796	FALSE	0.37311	1	blast,frame:2 start:2 end:6700
Cluster-53829.0	919	--	--	--	--	--	--	--	--	--	--	--	--	--	--	--	--	--	--	--	--	--	FALSE	3.5344	0.56578	UP	4.1015	0.99796	FALSE	-0.80786	1	--
Cluster-32412.19337	1629	--	--	--	--	--	--	--	--	--	--	--	PF02022	Integrase Zinc binding domain	--	--	GO:0008270	zinc ion binding	--	--	--	--	DOWN	-1.425	0.015647	FALSE	-0.41691	0.99796	FALSE	0.63257	1	--
Cluster-34547.0	391	--	--	--	--	--	--	--	--	--	--	--	--	--	--	--	--	--	--	--	--	--	UP	4.2277	0.49806	FALSE	0.83211	0.99796	FALSE	-2.328	1	--
Cluster-32412.50272	2929	--	--	--	--	--	--	--	--	--	--	--	PF08717//PF04663	Coronavirus replicase NSP8//Phenol hydroxylase conserved region	GO:0019497//GO:0018916//GO:0006508//GO:0042203//GO:0042184	hexachlorocyclohexane metabolic process//nitrobenzene metabolic process//proteolysis//toluene catabolic process//xylene catabolic process	GO:0008242//GO:0016740//GO:0004197//GO:0018662	omega peptidase activity//transferase activity//cysteine-type endopeptidase activity//phenol 2-monooxygenase activity	--	--	--	--	DOWN	-1.4229	0.074851	FALSE	-0.49416	0.99796	UP	0.93594	1	--
Cluster-32412.40055	826	ROT83695.1	putative dystrophin, isoforms A/C/F/G/H isoform X7 [Penaeus vannamei]	--	--	--	-	-	-	http://www.genome.jp/dbget-bin/www_bget?ko:-	--	--	PF00435//PF05397	Spectrin repeat//Mediator complex subunit 15	GO:0006357	regulation of transcription by RNA polymerase II	GO:0003712//GO:0005515	transcription coregulator activity//protein binding	GO:0016592//GO:0005667	mediator complex//transcription regulator complex	--	--	UP	1.0605	0.15617	FALSE	0.14979	0.99796	FALSE	0.16829	1	blast,frame:3 start:3 end:824
Cluster-32412.4545	1640	--	--	--	--	--	--	--	--	--	--	--	--	--	--	--	--	--	--	--	--	--	UP	3.0773	0.3983	FALSE	0.69144	0.99796	FALSE	0.22378	1	estscan,start:390 end:243; minus strand
Cluster-32412.40059	1897	XP_027238838.1	dystrophin-like isoform X3 [Penaeus vannamei]	--	--	--	--	--	--	--	--	--	PF06652	Methuselah N-terminus	GO:0007186	G protein-coupled receptor signaling pathway	GO:0004930	G protein-coupled receptor activity	--	--	--	--	UP	2.0394	0.0006129	FALSE	0.40332	0.99796	FALSE	-0.50986	1	blast,frame:-2 start:1821 end:1
Cluster-32412.40058	960	ROT83695.1	putative dystrophin, isoforms A/C/F/G/H isoform X7 [Penaeus vannamei]	--	--	--	K10366	DMD	dystrophin	http://www.genome.jp/dbget-bin/www_bget?ko:K10366	P11533	Dystrophin OS=Gallus gallus OX=9031 GN=DMD PE=2 SV=1	PF00435//PF08653//PF01363//PF08300//PF09036//PF05531	Spectrin repeat//DASH complex subunit Dam1//FYVE zinc finger//Hepatitis C virus non-structural 5a zinc finger domain//Bcr-Abl oncoprotein oligomerisation domain//Nucleopolyhedrovirus P10 protein	GO:0007165//GO:0016310//GO:0009069//GO:0008608//GO:0006468	signal transduction//phosphorylation//serine family amino acid metabolic process//attachment of spindle microtubules to kinetochore//protein phosphorylation	GO:0008270//GO:0004674//GO:0046872//GO:0005096//GO:0005515	zinc ion binding//protein serine/threonine kinase activity//metal ion binding//GTPase activator activity//protein binding	GO:0042729//GO:0019028//GO:0072686	DASH complex//viral capsid//mitotic spindle	--	--	UP	2.0795	0.011546	FALSE	0.087714	0.99796	DOWN	-0.86882	1	blast,frame:3 start:3 end:959
Cluster-533.0	304	--	--	JN415099.1	JN415099	Scylla paramamosain clone QX04 microsatellite sequence	--	--	--	--	--	--	--	--	--	--	--	--	--	--	--	--	FALSE	1.5609	0.98265	FALSE	-2.0901	0.99796	FALSE	1.3827	1	--
Cluster-32412.24562	1907	--	--	--	--	--	--	--	--	--	--	--	--	--	--	--	--	--	--	--	--	--	FALSE	-0.46485	0.94648	FALSE	-0.90493	0.99796	DOWN	-1.0521	1	estscan,start:609 end:1055
Cluster-26562.0	973	XP_027219209.1	carbohydrate sulfotransferase 3-like [Penaeus vannamei]	--	--	--	-	-	-	http://www.genome.jp/dbget-bin/www_bget?ko:-	--	--	PF00685	Sulfotransferase domain	--	--	GO:0008146	sulfotransferase activity	--	--	--	--	FALSE	2.1342	0.8467	FALSE	2.2275	0.99796	DOWN	-4.5585	1	blast,frame:-2 start:786 end:1
Cluster-50847.0	497	--	--	--	--	--	--	--	--	--	--	--	--	--	--	--	--	--	--	--	--	--	DOWN	-1.0976	0.24741	FALSE	-0.29104	0.99796	FALSE	0.38839	1	--
Cluster-32412.25218	382	--	--	--	--	--	--	--	--	--	--	--	--	--	--	--	--	--	--	--	--	--	DOWN	-1.3578	0.36276	FALSE	-0.43631	0.99796	FALSE	-0.082195	1	--
Cluster-32412.25219	660	AEI88102.1	endonuclease-reverse transcriptase-like protein, partial [Scylla paramamosain]	JN415099.1	JN415099	Scylla paramamosain clone QX04 microsatellite sequence	--	--	--	--	--	--	--	--	--	--	--	--	--	--	--	--	UP	1.8506	0.10715	FALSE	0.43679	0.99796	FALSE	-1.0165	1	estscan,start:590 end:285; minus strand
Cluster-24989.0	3060	XP_027224537.1	nose resistant to fluoxetine protein 6-like [Penaeus vannamei]	--	--	--	-	-	-	http://www.genome.jp/dbget-bin/www_bget?ko:-	Q09225	Nose resistant to fluoxetine protein 6 OS=Caenorhabditis elegans OX=6239 GN=nrf-6 PE=1 SV=3	PF01757	Acyltransferase family	--	--	GO:0016747	transferase activity, transferring acyl groups other than amino-acyl groups	--	--	--	--	FALSE	0.7183	0.98265	UP	4.1297	0.18041	FALSE	1.1088	1	blast,frame:2 start:17 end:2404
Cluster-32412.25213	1252	--	--	--	--	--	--	--	--	--	--	--	--	--	--	--	--	--	--	--	--	--	DOWN	-0.80842	0.23074	FALSE	-0.088471	0.99796	FALSE	0.23414	1	estscan,start:467 end:1102
Cluster-32412.25214	3933	XP_027236399.1	uncharacterized protein LOC113827715 isoform X1 [Penaeus vannamei]	--	--	--	K11860	OTUD7A_B	OTU domain-containing protein 7	http://www.genome.jp/dbget-bin/www_bget?ko:K11860	Q8R554	OTU domain-containing protein 7A OS=Mus musculus OX=10090 GN=Otud7a PE=1 SV=1	PF01754	A20-like zinc finger	--	--	GO:0003677//GO:0008270	DNA binding//zinc ion binding	--	--	KOG4345	NF-kappa B regulator AP20/Cezanne	UP	0.69227	0.4647	FALSE	0.73779	0.99796	FALSE	-0.21731	1	blast,frame:3 start:42 end:3767
Cluster-32412.41904	966	--	--	--	--	--	--	--	--	--	--	--	--	--	--	--	--	--	--	--	--	--	DOWN	-0.651	0.26153	FALSE	0.15798	0.99796	FALSE	0.42957	1	--
Cluster-32412.41905	1565	XP_015927184.1	fibronectin type-III domain-containing protein 3A [Parasteatoda tepidariorum]	--	--	--	--	--	--	--	--	--	PF09726//PF07473	Macoilin family//Spasmodic peptide gm9a; conotoxin from Conus species	GO:0023041//GO:0009405	neuronal signal transduction//pathogenesis	--	--	GO:0030867//GO:0005576	rough endoplasmic reticulum membrane//extracellular region	--	--	UP	1.9983	0.010753	UP	1.5574	0.99796	FALSE	-1.2281	1	blast,frame:3 start:363 end:1565
Cluster-32412.47177	3241	XP_027230492.1	uncharacterized protein LOC113822157 [Penaeus vannamei]	--	--	--	--	--	--	--	--	--	--	--	--	--	--	--	--	--	--	--	UP	1.4769	0.00017193	FALSE	0.47682	0.99796	FALSE	-0.4724	1	blast,frame:3 start:3 end:3239
Cluster-32412.47176	1768	--	--	--	--	--	--	--	--	--	--	--	PF04135//PF01215	Nucleolar RNA-binding protein, Nop10p family//Cytochrome c oxidase subunit Vb	GO:0001522//GO:0042254//GO:0006123	pseudouridine synthesis//ribosome biogenesis//mitochondrial electron transport, cytochrome c to oxygen	GO:0030515//GO:0004129	snoRNA binding//cytochrome-c oxidase activity	GO:0045277//GO:0005740	respiratory chain complex IV//mitochondrial envelope	--	--	DOWN	-1.6261	0.45814	FALSE	-0.5765	0.99796	FALSE	0.58778	1	estscan,start:1255 end:1111; minus strand
Cluster-32412.45994	1987	XP_027220689.1	LOW QUALITY PROTEIN: kynurenine 3-monooxygenase-like [Penaeus vannamei]	XM_001867369.1	XM_001867369	Culex quinquefasciatus kynurenine 3-monooxygenase, mRNA	K00486	KMO	kynurenine 3-monooxygenase	http://www.genome.jp/dbget-bin/www_bget?ko:K00486	Q7Q6A7	Kynurenine 3-monooxygenase OS=Anopheles gambiae OX=7165 GN=kh PE=3 SV=2	PF08491//PF03721//PF02737//PF01210//PF04618//PF01494//PF07992//PF01266	Squalene epoxidase//UDP-glucose/GDP-mannose dehydrogenase family, NAD binding domain//3-hydroxyacyl-CoA dehydrogenase, NAD binding domain//NAD-dependent glycerol-3-phosphate dehydrogenase N-terminus//HD-ZIP protein N terminus//FAD binding domain//Pyridine nucleotide-disulphide oxidoreductase//FAD dependent oxidoreductase	GO:0018874//GO:0006554//GO:0055114//GO:0006574//GO:0016114//GO:0006631//GO:0006552//GO:0006694//GO:0006633//GO:0006550//GO:0046168//GO:0006568	benzoate metabolic process//lysine catabolic process//oxidation-reduction process//valine catabolic process//terpenoid biosynthetic process//fatty acid metabolic process//leucine catabolic process//steroid biosynthetic process//fatty acid biosynthetic process//isoleucine catabolic process//glycerol-3-phosphate catabolic process//tryptophan metabolic process	GO:0050660//GO:0071949//GO:0051287//GO:0003857//GO:0016616//GO:0004506//GO:0016491	flavin adenine dinucleotide binding//FAD binding//NAD binding//3-hydroxyacyl-CoA dehydrogenase activity//oxidoreductase activity, acting on the CH-OH group of donors, NAD or NADP as acceptor//squalene monooxygenase activity//oxidoreductase activity	GO:0016021//GO:0005634	integral component of membrane//nucleus	KOG2614	Kynurenine 3-monooxygenase and related flavoprotein monooxygenases	UP	1.2221	0.035359	FALSE	0.13431	0.99796	FALSE	-0.010333	1	blast,frame:2 start:185 end:1645
Cluster-32412.45996	2800	XP_027208686.1	formin-like protein 14 [Penaeus vannamei]	--	--	--	--	--	--	--	--	--	PF07127	Late nodulin protein	GO:0009878	nodule morphogenesis	GO:0046872	metal ion binding	--	--	--	--	UP	1.402	0.078191	FALSE	0.50277	0.99796	FALSE	-0.010562	1	blast,frame:-1 start:2275 end:689
Cluster-32412.45990	343	--	--	JX102592.1	JX102592	Scylla paramamosain microsatellite Spm21 sequence	--	--	--	--	--	--	--	--	--	--	--	--	--	--	--	--	DOWN	-1.5529	0.18826	FALSE	-0.27259	0.99796	UP	1.3797	1	--
Cluster-32412.45993	521	--	--	--	--	--	--	--	--	--	--	--	PF07213	DAP10 membrane protein	GO:0014068//GO:0007165//GO:0050776	positive regulation of phosphatidylinositol 3-kinase signaling//signal transduction//regulation of immune response	GO:0005102//GO:0043548	signaling receptor binding//phosphatidylinositol 3-kinase binding	GO:0016020	membrane	--	--	FALSE	-1.1191	0.68184	FALSE	0.27966	0.99796	UP	1.812	1	--
Cluster-32412.4487	891	XP_027213507.1	muscle LIM protein Mlp84B-like isoform X2 [Penaeus vannamei]	--	--	--	-	-	-	http://www.genome.jp/dbget-bin/www_bget?ko:-	Q24400	Muscle LIM protein Mlp84B OS=Drosophila melanogaster OX=7227 GN=Mlp84B PE=1 SV=1	--	--	--	--	--	--	--	--	--	--	UP	3.9286	1.2912e-05	FALSE	0.016313	0.99796	FALSE	-0.90391	1	blast,frame:-2 start:698 end:528
Cluster-32412.4486	618	--	--	--	--	--	--	--	--	--	--	--	--	--	--	--	--	--	--	--	--	--	UP	2.1228	0.43434	FALSE	1.2278	0.99796	FALSE	-0.61932	1	--
Cluster-32412.4485	2004	--	--	--	--	--	--	--	--	--	--	--	--	--	--	--	--	--	--	--	--	--	FALSE	-0.64167	0.98265	FALSE	0.3716	0.99796	FALSE	-1.5756	1	estscan,start:970 end:1149
Cluster-32412.5574	735	--	--	--	--	--	--	--	--	--	--	--	--	--	--	--	--	--	--	--	--	--	FALSE	-0.28146	0.98265	FALSE	-4.1184	0.99796	FALSE	1.7464	1	estscan,start:374 end:574
Cluster-32412.5572	947	XP_027233975.1	uncharacterized protein LOC113825358 [Penaeus vannamei]	--	--	--	-	-	-	http://www.genome.jp/dbget-bin/www_bget?ko:-	--	--	PF01607	Chitin binding Peritrophin-A domain	--	--	GO:0008061	chitin binding	GO:0005576	extracellular region	--	--	FALSE	1.4349	0.73313	UP	1.8529	0.99796	FALSE	-1.4856	1	blast,frame:2 start:17 end:772
Cluster-32412.44485	549	--	--	--	--	--	--	--	--	--	--	--	--	--	--	--	--	--	--	--	--	--	UP	1.6109	0.26341	FALSE	-0.14206	0.99796	FALSE	0.044165	1	--
Cluster-32412.44481	1414	--	--	--	--	--	--	--	--	--	--	--	PF03533	SPO11 homologue	GO:0007131	reciprocal meiotic recombination	GO:0003677	DNA binding	--	--	--	--	FALSE	-0.76959	0.8134	FALSE	-0.64178	0.99796	UP	2.9738	1	estscan,start:251 end:152; minus strand
Cluster-32412.44482	4102	XP_027219659.1	LOW QUALITY PROTEIN: neprilysin-2-like [Penaeus vannamei]	--	--	--	-	-	-	http://www.genome.jp/dbget-bin/www_bget?ko:-	A0A0B4K692	Neprilysin-2 OS=Drosophila melanogaster OX=7227 GN=Nep2 PE=1 SV=1	PF05649//PF01431	Peptidase family M13//Peptidase family M13	GO:0006508	proteolysis	GO:0004222	metalloendopeptidase activity	--	--	KOG3624	M13 family peptidase	FALSE	-0.39934	0.98265	FALSE	-0.59608	0.99796	UP	2.9764	1	blast,frame:-3 start:3407 end:2514|blast,frame:-1 start:2149 end:515
Cluster-32412.42677	870	--	--	--	--	--	--	--	--	--	--	--	--	--	--	--	--	--	--	--	--	--	UP	1.295	0.25976	FALSE	0.23136	0.99796	FALSE	-0.41118	1	estscan,start:372 end:473
Cluster-32412.25756	1708	--	--	--	--	--	--	--	--	--	--	--	--	--	--	--	--	--	--	--	--	--	DOWN	-0.91753	0.19726	FALSE	-0.035334	0.99796	FALSE	0.4462	1	--
Cluster-32412.43100	983	--	--	KF484747.1	KF484747	Scylla paramamosain anti-lipopolysaccharide factor (ALF4) mRNA, complete cds	--	--	--	--	--	--	--	--	--	--	--	--	--	--	--	--	DOWN	-4.1629	8.8951e-09	DOWN	-1.2945	0.99796	FALSE	1.3153	1	--
Cluster-32412.6885	941	--	--	--	--	--	--	--	--	--	--	--	--	--	--	--	--	--	--	--	--	--	DOWN	-2.7536	0.033246	FALSE	-1.2959	0.99796	FALSE	1.4931	1	estscan,start:430 end:323; minus strand
Cluster-32412.6884	1862	XP_023939330.1	uncharacterized protein LOC112046774 [Bicyclus anynana]	--	--	--	--	--	--	--	--	--	--	--	--	--	--	--	--	--	--	--	DOWN	-2.2224	0.0045432	FALSE	-0.55391	0.99796	FALSE	0.83881	1	blast,frame:-1 start:1787 end:1566
Cluster-32412.6883	797	--	--	--	--	--	--	--	--	--	--	--	--	--	--	--	--	--	--	--	--	--	DOWN	-2.723	0.052189	FALSE	-0.44507	0.99796	FALSE	1.4105	1	estscan,start:1 end:75
Cluster-32412.37720	495	--	--	--	--	--	--	--	--	--	--	--	PF02706//PF00957	Chain length determinant protein//Synaptobrevin	GO:0016192//GO:0009103	vesicle-mediated transport//lipopolysaccharide biosynthetic process	--	--	GO:0016021//GO:0016020	integral component of membrane//membrane	--	--	DOWN	-0.96505	0.25723	FALSE	-0.77766	0.99796	FALSE	0.21458	1	--
Cluster-9130.0	587	--	--	--	--	--	--	--	--	--	--	--	--	--	--	--	--	--	--	--	--	--	UP	4.7257	0.275	FALSE	3.365	0.99796	FALSE	-1.0134	1	--
Cluster-32412.23219	955	--	--	--	--	--	--	--	--	--	--	--	--	--	--	--	--	--	--	--	--	--	DOWN	-1.0294	0.021743	FALSE	-0.32376	0.99796	FALSE	0.34573	1	--
Cluster-32412.23214	848	--	--	--	--	--	--	--	--	--	--	--	PF07855//PF00937	Autophagy-related protein 101//Coronavirus nucleocapsid	GO:0006914	autophagy	--	--	GO:0019013	viral nucleocapsid	--	--	DOWN	-0.98093	0.34879	FALSE	0.30978	0.99796	FALSE	0.25371	1	--
Cluster-32412.23213	787	--	--	--	--	--	--	--	--	--	--	--	PF10717	Occlusion-derived virus envelope protein ODV-E18	--	--	--	--	GO:0019031	viral envelope	--	--	DOWN	-0.99245	0.30632	FALSE	-0.044497	0.99796	FALSE	0.47886	1	estscan,start:462 end:40; minus strand
Cluster-32412.8668	1017	--	--	--	--	--	--	--	--	--	--	--	--	--	--	--	--	--	--	--	--	--	FALSE	0.7401	0.98265	FALSE	-0.84842	0.99796	FALSE	0.36559	1	estscan,start:227 end:363
Cluster-5416.0	799	XP_021696506.1	heparan sulfate 2-O-sulfotransferase pipe [Aedes aegypti]	--	--	--	-	-	-	http://www.genome.jp/dbget-bin/www_bget?ko:-	--	--	--	--	--	--	--	--	--	--	--	--	FALSE	-1.4252	0.98265	FALSE	-1.6053	0.99796	UP	4.7001	1	estscan,start:799 end:652; minus strand
Cluster-45785.0	385	--	--	--	--	--	--	--	--	--	--	--	--	--	--	--	--	--	--	--	--	--	UP	2.4555	0.50653	FALSE	-0.90256	0.99796	FALSE	-0.7682	1	--
Cluster-25921.0	1695	--	--	--	--	--	--	--	--	--	--	--	PF03509//PF18507	Gap junction alpha-8 protein (Cx50)//WW domain	GO:0007154	cell communication	GO:0005515	protein binding	GO:0005922	connexin complex	--	--	UP	2.8574	0.44362	UP	2.8371	0.99796	FALSE	-0.30636	1	--
Cluster-32412.1995	708	--	--	--	--	--	--	--	--	--	--	--	--	--	--	--	--	--	--	--	--	--	UP	4.5106	0.037641	FALSE	1.9213	0.99796	FALSE	-1.3122	1	estscan,start:447 end:672
Cluster-32412.22861	2400	--	--	--	--	--	--	--	--	--	--	--	PF12179	I-kappa-kinase-beta NEMO binding domain	GO:0016310//GO:0009069	phosphorylation//serine family amino acid metabolic process	GO:0008384	IkappaB kinase activity	GO:0008385	IkappaB kinase complex	--	--	DOWN	-0.9988	0.16796	FALSE	-0.48585	0.99796	FALSE	0.13154	1	--
Cluster-46869.0	2567	AKK23338.1	knickkopf [Cherax quadricarinatus]	--	--	--	-	-	-	http://www.genome.jp/dbget-bin/www_bget?ko:-	Q9GPJ1	Protein Skeletor, isoforms D/E OS=Drosophila melanogaster OX=7227 GN=Skeletor PE=1 SV=3	--	--	--	--	--	--	--	--	--	--	FALSE	2.1562	0.64238	FALSE	1.0674	0.99796	UP	1.8679	1	blast,frame:-2 start:2566 end:890
Cluster-47303.0	1219	XP_027225375.1	chromatin modification-related protein EAF1-like [Penaeus vannamei]	XM_027369574.1	XM_027369574	PREDICTED: Penaeus vannamei chromatin modification-related protein EAF1-like (LOC113817501), transcript variant X2, mRNA	--	--	--	--	--	--	--	--	--	--	--	--	--	--	--	--	UP	1.5947	0.32998	FALSE	0.9078	0.99796	FALSE	-1.0037	1	blast,frame:-2 start:543 end:1
Cluster-32412.29402	769	--	--	--	--	--	--	--	--	--	--	--	PF04664	Opioid growth factor receptor (OGFr) conserved region	--	--	GO:0038023	signaling receptor activity	GO:0016020	membrane	--	--	DOWN	-0.8543	0.14005	FALSE	-0.23846	0.99796	FALSE	0.24988	1	--
Cluster-32412.29407	1180	XP_028411125.1	LOW QUALITY PROTEIN: fibrillin-1-like [Dendronephthya gigantea]	--	--	--	-	-	-	http://www.genome.jp/dbget-bin/www_bget?ko:-	P55918	Microfibril-associated glycoprotein 4 OS=Bos taurus OX=9913 GN=MFAP4 PE=1 SV=2	--	--	--	--	--	--	--	--	--	--	FALSE	-0.27457	0.98265	FALSE	-0.91136	0.99796	UP	1.096	1	blast,frame:-1 start:589 end:386
Cluster-32412.51810	402	--	--	--	--	--	--	--	--	--	--	--	--	--	--	--	--	--	--	--	--	--	UP	2.4077	0.30886	FALSE	1.4756	0.99796	FALSE	0.17725	1	--
Cluster-30751.0	1574	XP_027214553.1	pancreatic lipase-related protein 2-like [Penaeus vannamei]	--	--	--	K14074	PNLIPRP1, PLRP1	pancreatic lipase-related protein 1	http://www.genome.jp/dbget-bin/www_bget?ko:K14074	Q64424	Pancreatic lipase-related protein 2 OS=Myocastor coypus OX=10157 GN=PNLIPRP2 PE=1 SV=1	PF00272	Cecropin family	GO:0019731	antibacterial humoral response	--	--	GO:0005576	extracellular region	--	--	FALSE	-2.0765	0.61259	FALSE	1.8766	0.99796	UP	2.8016	1	blast,frame:2 start:2 end:1261
Cluster-32412.30378	2364	XP_013163722.1	PREDICTED: RNA-directed DNA polymerase from mobile element jockey-like, partial [Papilio xuthus]	FJ439621.1	FJ439621	Scylla serrata clone SSF21 microsatellite sequence	--	--	--	--	--	--	PF10152	Subunit CCDC53 of WASH complex	--	--	--	--	GO:0071203	WASH complex	--	--	DOWN	-1.1124	0.45227	FALSE	-0.27437	0.99796	FALSE	0.62499	1	blast,frame:1 start:2179 end:2361
Cluster-2987.0	766	--	--	--	--	--	--	--	--	--	--	--	--	--	--	--	--	--	--	--	--	--	FALSE	-3.6906	0.60825	DOWN	-4.8307	0.99796	FALSE	2.4534	1	--
Cluster-13184.0	549	--	--	--	--	--	--	--	--	--	--	--	--	--	--	--	--	--	--	--	--	--	UP	4.3631	0.42704	FALSE	NA	NA	FALSE	-3.3538	1	--
Cluster-32412.25112	2275	--	--	KM658157.1	KM658157	Scylla paramamosain cation-independent mannose-6-phosphate receptor mRNA, complete cds	--	--	--	--	--	--	PF04618	HD-ZIP protein N terminus	--	--	--	--	GO:0005634	nucleus	--	--	FALSE	-0.4833	0.6193	FALSE	0.31698	0.99796	FALSE	0.11427	1	--
Cluster-32412.22765	425	--	--	--	--	--	--	--	--	--	--	--	PF02950//PF05454//PF01769	Conotoxin//Dystroglycan (Dystrophin-associated glycoprotein 1)//Divalent cation transporter	GO:0006812//GO:0007016//GO:0009405//GO:0006810	cation transport//obsolete cytoskeletal anchoring at plasma membrane//pathogenesis//transport	GO:0008324//GO:0008200	cation transmembrane transporter activity//ion channel inhibitor activity	GO:0016010//GO:0005576	dystrophin-associated glycoprotein complex//extracellular region	--	--	DOWN	-1.4266	0.075535	FALSE	-0.32518	0.99796	FALSE	0.57162	1	--
Cluster-32412.22767	1674	--	--	--	--	--	--	--	--	--	--	--	--	--	--	--	--	--	--	--	--	--	DOWN	-0.71907	0.31511	FALSE	-0.29998	0.99796	FALSE	0.27435	1	estscan,start:68 end:163
Cluster-32412.22761	1019	AAX07243.1	reverse transcriptase, partial [Brotheas granulatus]	FJ439621.1	FJ439621	Scylla serrata clone SSF21 microsatellite sequence	--	--	--	--	--	--	--	--	--	--	--	--	--	--	--	--	DOWN	-1.6888	0.364	FALSE	-0.54845	0.99796	FALSE	0.43504	1	--
Cluster-32412.22768	1674	--	--	--	--	--	--	--	--	--	--	--	--	--	--	--	--	--	--	--	--	--	DOWN	-0.71907	0.31511	FALSE	-0.29998	0.99796	FALSE	0.27435	1	estscan,start:1607 end:1512; minus strand
Cluster-29110.0	1322	--	--	--	--	--	--	--	--	--	--	--	--	--	--	--	--	--	--	--	--	--	FALSE	-1.2517	0.91176	DOWN	-3.2208	0.99796	FALSE	-0.81498	1	--
Cluster-10426.0	796	--	--	--	--	--	--	--	--	--	--	--	--	--	--	--	--	--	--	--	--	--	UP	3.9539	0.35532	FALSE	1.4001	0.99796	FALSE	-1.6691	1	estscan,start:84 end:194
Cluster-32412.14134	3024	ROT71177.1	hypothetical protein C7M84_010509 [Penaeus vannamei]	XM_027364413.1	XM_027364413	PREDICTED: Penaeus vannamei uncharacterized LOC113812510 (LOC113812510), mRNA	--	--	--	--	--	--	--	--	--	--	--	--	--	--	--	--	UP	0.76385	0.22449	FALSE	-0.050124	0.99796	FALSE	-0.52946	1	blast,frame:1 start:1 end:2262
Cluster-34912.1	3003	ROT64881.1	putative glutamic acid-rich protein-like [Penaeus vannamei]	--	--	--	--	--	--	--	--	--	PF05399//PF09236	Ectropic viral integration site 2A protein (EVI2A)//Alpha-haemoglobin stabilising protein	GO:0050821//GO:0006457//GO:0030218	protein stabilization//protein folding//erythrocyte differentiation	GO:0030492	hemoglobin binding	GO:0005833//GO:0016021	hemoglobin complex//integral component of membrane	--	--	FALSE	0.36971	0.98265	FALSE	-0.221	0.99796	FALSE	0.88402	1	blast,frame:-2 start:1802 end:1338
Cluster-32412.55228	3747	XP_027225361.1	bestrophin-4-like [Penaeus vannamei]	XM_017062238.2	XM_017062238	PREDICTED: Apis cerana bestrophin-4-like (LOC108001294), transcript variant X2, mRNA	-	-	-	http://www.genome.jp/dbget-bin/www_bget?ko:-	Q8N1M1	Bestrophin-3 OS=Homo sapiens OX=9606 GN=BEST3 PE=2 SV=1	PF08001//PF12398	CMV US//Receptor serine/threonine kinase	GO:0030683//GO:0016310//GO:0009069	mitigation of host immune response by virus//phosphorylation//serine family amino acid metabolic process	GO:0004674	protein serine/threonine kinase activity	GO:0044386	integral to host endoplasmic reticulum membrane	KOG3547	Bestrophin (Best vitelliform macular dystrophy-associated protein)	UP	1.5243	0.15578	FALSE	-0.20577	0.99796	FALSE	-0.061485	1	blast,frame:3 start:606 end:3272
Cluster-32412.55227	2041	--	--	--	--	--	--	--	--	--	--	--	--	--	--	--	--	--	--	--	--	--	UP	1.9405	0.056179	FALSE	0.96555	0.99796	FALSE	-0.6725	1	estscan,start:1945 end:2041
Cluster-32412.55225	408	--	--	--	--	--	--	--	--	--	--	--	--	--	--	--	--	--	--	--	--	--	FALSE	-0.77397	0.98265	FALSE	-2.4226	0.99796	FALSE	2.2426	1	estscan,start:209 end:115; minus strand
Cluster-32412.12780	3107	--	--	--	--	--	--	--	--	--	--	--	PF05440	Tetrahydromethanopterin S-methyltransferase subunit B	GO:0046656//GO:0015948	folic acid biosynthetic process//methanogenesis	GO:0030269	tetrahydromethanopterin S-methyltransferase activity	GO:0016021	integral component of membrane	--	--	DOWN	-1.1797	0.0065992	FALSE	-0.22913	0.99796	FALSE	0.15311	1	estscan,start:2760 end:2505; minus strand
Cluster-32412.12782	786	--	--	--	--	--	--	--	--	--	--	--	--	--	--	--	--	--	--	--	--	--	UP	1.7616	0.27892	FALSE	0.69063	0.99796	FALSE	-0.17896	1	estscan,start:172 end:345
Cluster-32412.12785	1991	XP_027211554.1	LOW QUALITY PROTEIN: probable Ras GTPase-activating protein [Penaeus vannamei]	--	--	--	--	--	--	--	--	--	--	--	--	--	--	--	--	--	--	--	UP	0.80211	0.39408	FALSE	-0.41686	0.99796	FALSE	-0.1529	1	blast,frame:-1 start:707 end:366
Cluster-32412.12786	2214	--	--	--	--	--	--	--	--	--	--	--	PF10099//PF02072	Anti-sigma-K factor rskA//Prepro-orexin	GO:0007631//GO:0007218	feeding behavior//neuropeptide signaling pathway	--	--	GO:0016021//GO:0005886	integral component of membrane//plasma membrane	--	--	UP	0.98383	0.19816	FALSE	-0.007359	0.99796	FALSE	0.16358	1	estscan,start:1259 end:2154
Cluster-32412.14099	3484	XP_027229921.1	sialin-like [Penaeus vannamei]	--	--	--	K08193	SLC17A	MFS transporter, ACS family, solute carrier family 17 (sodium-dependent inorganic phosphate cotransporter), other	http://www.genome.jp/dbget-bin/www_bget?ko:K08193	Q9NRA2	Sialin OS=Homo sapiens OX=9606 GN=SLC17A5 PE=1 SV=2	PF00083//PF07690	Sugar (and other) transporter//Major Facilitator Superfamily	GO:0055085	transmembrane transport	GO:0022857	transmembrane transporter activity	GO:0016021	integral component of membrane	--	--	FALSE	0.26476	0.98265	DOWN	-1.8303	0.3592	FALSE	0.4085	1	blast,frame:3 start:147 end:686|blast,frame:1 start:2293 end:3282
Cluster-32412.54574	631	--	--	--	--	--	--	--	--	--	--	--	--	--	--	--	--	--	--	--	--	--	FALSE	1.9021	0.98265	FALSE	-1.9477	0.99796	FALSE	0.51705	1	--
Cluster-32412.54571	659	--	--	--	--	--	--	--	--	--	--	--	--	--	--	--	--	--	--	--	--	--	UP	1.1591	0.46878	FALSE	0.27753	0.99796	DOWN	-1.4874	1	--
Cluster-32412.31108	1935	XP_004213312.1	PREDICTED: uncharacterized protein LOC101239591, partial [Hydra vulgaris]	--	--	--	-	-	-	http://www.genome.jp/dbget-bin/www_bget?ko:-	--	--	PF08013//PF06308	D-tagatose-1,6-bisphosphate aldolase subunit GatZ/KbaZ-like//23S rRNA methylastransferase leader peptide (ErmCL)	GO:0005975//GO:0046677	carbohydrate metabolic process//response to antibiotic	--	--	--	--	--	--	DOWN	-0.65394	0.42205	FALSE	-0.44151	0.99796	FALSE	0.29822	1	--
Cluster-32412.10148	1169	--	--	--	--	--	--	--	--	--	--	--	--	--	--	--	--	--	--	--	--	--	DOWN	-1.5783	0.32129	FALSE	-0.45536	0.99796	FALSE	0.17346	1	--
Cluster-32412.10142	659	--	--	--	--	--	--	--	--	--	--	--	PF00951	Arterivirus GL envelope glycoprotein	--	--	--	--	GO:0019031	viral envelope	--	--	UP	2.0012	0.24607	FALSE	0.59138	0.99796	FALSE	-0.42431	1	estscan,start:659 end:445; minus strand
Cluster-32412.10143	2887	XP_023317526.1	Down syndrome cell adhesion molecule-like protein Dscam2 [Trichogramma pretiosum]	--	--	--	-	-	-	http://www.genome.jp/dbget-bin/www_bget?ko:-	Q9VS29	Down syndrome cell adhesion molecule-like protein Dscam2 OS=Drosophila melanogaster OX=7227 GN=Dscam2 PE=2 SV=3	PF05887	Procyclic acidic repetitive protein (PARP)	--	--	--	--	GO:0016020	membrane	--	--	UP	1.4026	0.019251	FALSE	-0.44812	0.99796	FALSE	-0.10106	1	blast,frame:1 start:1 end:2505
Cluster-47672.0	511	--	--	--	--	--	--	--	--	--	--	--	--	--	--	--	--	--	--	--	--	--	DOWN	-4.2456	0.35395	FALSE	-1.2076	0.99796	FALSE	1.876	1	--
Cluster-32412.39487	4070	ROT81242.1	Pyrazinamidase/nicotinamidase [Penaeus vannamei]	--	--	--	-	-	-	http://www.genome.jp/dbget-bin/www_bget?ko:-	P21369	Nicotinamidase OS=Escherichia coli (strain K12) OX=83333 GN=pncA PE=1 SV=1	PF04647//PF00857	Accessory gene regulator B//Isochorismatase family	GO:0009372//GO:0009405	quorum sensing//pathogenesis	GO:0008233//GO:0003824	peptidase activity//catalytic activity	GO:0016021	integral component of membrane	KOG4003	Pyrazinamidase/nicotinamidase PNC1	DOWN	-0.82348	0.21044	FALSE	0.41982	0.99796	FALSE	0.36079	1	blast,frame:1 start:1291 end:1995
Cluster-32412.28727	2887	XP_027230728.1	protein phosphatase 1 regulatory subunit 12A-like isoform X3 [Penaeus vannamei]	XM_027374970.1	XM_027374970	PREDICTED: Penaeus vannamei protein phosphatase 1 regulatory subunit 12B-like (LOC113822392), transcript variant X9, mRNA	K06270	PPP1R12A, MYPT1	protein phosphatase 1 regulatory subunit 12A	http://www.genome.jp/dbget-bin/www_bget?ko:K06270	Q3UMT1	Protein phosphatase 1 regulatory subunit 12C OS=Mus musculus OX=10090 GN=Ppp1r12c PE=1 SV=1	PF10152//PF06072	Subunit CCDC53 of WASH complex//Alphaherpesvirus tegument protein US9	GO:0075733	intracellular transport of virus	--	--	GO:0071203	WASH complex	--	--	UP	0.84496	0.17163	FALSE	0.2146	0.99796	FALSE	-0.16365	1	blast,frame:-2 start:1221 end:265
Cluster-32412.28726	3602	XP_027230728.1	protein phosphatase 1 regulatory subunit 12A-like isoform X3 [Penaeus vannamei]	XM_027374955.1	XM_027374955	PREDICTED: Penaeus vannamei protein phosphatase 1 regulatory subunit 12B-like (LOC113822392), transcript variant X7, mRNA	--	--	--	--	--	--	PF16590//PF06003	Exocrine gland-secreting peptide//Survival motor neuron protein (SMN)	GO:0006397//GO:0007165	mRNA processing//signal transduction	GO:0005186//GO:0003723	pheromone activity//RNA binding	GO:0005634//GO:0005615//GO:0005737	nucleus//extracellular space//cytoplasm	--	--	UP	0.6618	0.40559	FALSE	0.36886	0.99796	FALSE	-0.20427	1	blast,frame:2 start:1094 end:2284
Cluster-32412.16798	1432	XP_011163904.1	39S ribosomal protein L33, mitochondrial [Solenopsis invicta]	--	--	--	K02913	RP-L33, MRPL33, rpmG	large subunit ribosomal protein L33	http://www.genome.jp/dbget-bin/www_bget?ko:K02913	--	--	PF00471	Ribosomal protein L33	GO:0006412//GO:0042254	translation//ribosome biogenesis	GO:0003735	structural constituent of ribosome	GO:0005840	ribosome	--	--	FALSE	0.50668	0.74877	FALSE	-0.078145	0.99796	FALSE	0.36705	1	blast,frame:1 start:1111 end:1317
Cluster-32412.16797	1440	--	--	--	--	--	--	--	--	--	--	--	--	--	--	--	--	--	--	--	--	--	DOWN	-1.7211	0.45699	FALSE	-0.79587	0.99796	FALSE	0.23333	1	estscan,start:1260 end:1440
Cluster-32412.29898	2011	XP_027229156.1	uncharacterized protein LOC113820948 isoform X1 [Penaeus vannamei]	--	--	--	--	--	--	--	--	--	PF04971//PF01750	Bacteriophage P21 holin S//Hydrogenase maturation protease	GO:0019835	cytolysis	GO:0008233//GO:0008047	peptidase activity//enzyme activator activity	--	--	--	--	FALSE	0.24225	0.98265	FALSE	0.84274	0.99796	FALSE	-0.43945	1	blast,frame:-2 start:1860 end:31
Cluster-32412.29899	2549	--	--	--	--	--	--	--	--	--	--	--	PF02932	Neurotransmitter-gated ion-channel transmembrane region	GO:0006811	ion transport	--	--	GO:0016021	integral component of membrane	--	--	DOWN	-1.0495	0.049839	FALSE	-0.12193	0.99796	FALSE	0.19587	1	--
Cluster-32412.29892	616	XP_013163722.1	PREDICTED: RNA-directed DNA polymerase from mobile element jockey-like, partial [Papilio xuthus]	JN415099.1	JN415099	Scylla paramamosain clone QX04 microsatellite sequence	-	-	-	http://www.genome.jp/dbget-bin/www_bget?ko:-	--	--	--	--	--	--	--	--	--	--	--	--	FALSE	-0.29503	0.98265	FALSE	0.50533	0.99796	UP	1.4819	1	--
Cluster-32412.29893	1779	--	--	--	--	--	--	--	--	--	--	--	PF12297	Ellis van Creveld protein 2 like protein	GO:0007224	smoothened signaling pathway	--	--	--	--	--	--	DOWN	-0.81696	0.14604	FALSE	0.41753	0.99796	FALSE	-0.070842	1	estscan,start:1232 end:1083; minus strand
Cluster-32412.29891	4521	XP_027219977.1	uncharacterized protein LOC113812309 [Penaeus vannamei]	--	--	--	-	-	-	http://www.genome.jp/dbget-bin/www_bget?ko:-	P08124	Cuticle collagen 1 OS=Caenorhabditis elegans OX=6239 GN=sqt-3 PE=1 SV=2	PF02367//PF00004//PF06414//PF00931//PF01443//PF06112	Threonylcarbamoyl adenosine biosynthesis protein TsaE//ATPase family associated with various cellular activities (AAA)//Zeta toxin//NB-ARC domain//Viral (Superfamily 1) RNA helicase//Gammaherpesvirus capsid protein	GO:0002949	tRNA threonylcarbamoyladenosine modification	GO:0005524//GO:0043531//GO:0016301	ATP binding//ADP binding//kinase activity	GO:0019028	viral capsid	--	--	FALSE	0.11306	0.98265	FALSE	-0.29635	0.99796	DOWN	-0.71547	1	blast,frame:-2 start:1841 end:969|blast,frame:1 start:883 end:4428
Cluster-32412.29894	1355	--	--	--	--	--	--	--	--	--	--	--	--	--	--	--	--	--	--	--	--	--	FALSE	-0.62916	0.63349	FALSE	-0.069429	0.99796	UP	0.90043	1	--
Cluster-32412.29895	1227	--	--	--	--	--	--	--	--	--	--	--	--	--	--	--	--	--	--	--	--	--	DOWN	-0.82498	0.063791	FALSE	0.13064	0.99796	FALSE	0.50098	1	--
Cluster-32412.33752	1759	--	--	--	--	--	--	--	--	--	--	--	PF13718	GNAT acetyltransferase 2	GO:0042967	obsolete acyl-carrier-protein biosynthetic process	GO:0008080	N-acetyltransferase activity	--	--	--	--	FALSE	-0.50306	0.98265	FALSE	0.26181	0.99796	UP	1.7879	1	--
Cluster-32412.5400	376	--	--	--	--	--	--	--	--	--	--	--	--	--	--	--	--	--	--	--	--	--	UP	3.3015	0.20636	FALSE	2.1571	0.99796	FALSE	-1.1139	1	--
Cluster-32412.31100	4662	RJW67076.1	hypothetical protein CSKR_7468s [Clonorchis sinensis]	HM345953.1	HM345953	Scylla paramamosain antilipopolysaccharide factor 2 gene, complete cds	-	-	-	http://www.genome.jp/dbget-bin/www_bget?ko:-	--	--	--	--	--	--	--	--	--	--	--	--	FALSE	-0.86996	0.54942	DOWN	-1.5788	0.99796	FALSE	-0.015971	1	estscan,start:1465 end:1723
Cluster-32412.35348	381	--	--	LR597471.1	LR597471	Sphaeramia orbicularis genome assembly, chromosome: 14	--	--	--	--	--	--	--	--	--	--	--	--	--	--	--	--	UP	1.9594	0.0051877	FALSE	0.032149	0.99796	DOWN	-0.92501	1	--
Cluster-32412.35347	4790	XP_027215852.1	LOW QUALITY PROTEIN: exosome complex exonuclease RRP44-like [Penaeus vannamei]	XM_027360051.1	XM_027360051	PREDICTED: Penaeus vannamei exosome complex exonuclease RRP44-like (LOC113808606), mRNA	K12585	DIS3, RRP44	exosome complex exonuclease DIS3/RRP44	http://www.genome.jp/dbget-bin/www_bget?ko:K12585	Q9Y2L1	Exosome complex exonuclease RRP44 OS=Homo sapiens OX=9606 GN=DIS3 PE=1 SV=2	PF08040//PF00773	MNLL subunit//RNB domain	GO:0006118//GO:0051252	obsolete electron transport//regulation of RNA metabolic process	GO:0004540//GO:0003723//GO:0003954	ribonuclease activity//RNA binding//NADH dehydrogenase activity	GO:0005739	mitochondrion	KOG2102	Exosomal 3'-5' exoribonuclease complex, subunit Rrp44/Dis3	FALSE	-0.37327	0.90173	FALSE	0.66859	0.99796	FALSE	-0.034578	1	blast,frame:-3 start:4458 end:1417
Cluster-60260.0	626	--	--	--	--	--	--	--	--	--	--	--	--	--	--	--	--	--	--	--	--	--	UP	3.3384	0.0017743	FALSE	-0.13962	0.99796	FALSE	-0.71169	1	--
Cluster-32412.1658	326	--	--	--	--	--	--	--	--	--	--	--	--	--	--	--	--	--	--	--	--	--	FALSE	3.2522	0.60301	FALSE	-0.18577	0.99796	DOWN	-5.033	1	--
Cluster-45200.0	2678	--	--	--	--	--	--	--	--	--	--	--	--	--	--	--	--	--	--	--	--	--	UP	2.6414	0.035549	FALSE	1.3603	0.99796	FALSE	0.69183	1	estscan,start:159 end:486
Cluster-32412.44132	478	--	--	--	--	--	--	--	--	--	--	--	--	--	--	--	--	--	--	--	--	--	UP	1.5641	0.13091	FALSE	-0.438	0.99796	FALSE	-0.68219	1	estscan,start:183 end:1; minus strand
Cluster-32412.4977	1727	ROT60670.1	putative proteoglycan 4-like [Penaeus vannamei]	--	--	--	--	--	--	--	--	--	--	--	--	--	--	--	--	--	--	--	FALSE	6.0058	0.76497	FALSE	NA	NA	FALSE	2.8196	1	blast,frame:-1 start:1727 end:750
Cluster-32412.4976	754	CRK87706.1	CLUMA_CG001496, isoform A [Clunio marinus]	--	--	--	-	-	-	http://www.genome.jp/dbget-bin/www_bget?ko:-	--	--	PF02304	Scaffold protein B	GO:0019069	viral capsid assembly	--	--	GO:0046729	viral procapsid	--	--	FALSE	4.296	NA	FALSE	-3.2494	0.99796	FALSE	2.2406	1	blast,frame:-1 start:379 end:2
Cluster-32412.4974	1038	--	--	--	--	--	--	--	--	--	--	--	--	--	--	--	--	--	--	--	--	--	UP	3.6032	0.10573	UP	2.9251	0.99796	FALSE	-0.38139	1	estscan,start:119 end:673
Cluster-32412.4978	3616	XP_027214467.1	uncharacterized protein LOC113807419 isoform X1 [Penaeus vannamei]	--	--	--	-	-	-	http://www.genome.jp/dbget-bin/www_bget?ko:-	Q5RJY2	G2/M phase-specific E3 ubiquitin-protein ligase OS=Mus musculus OX=10090 GN=G2e3 PE=2 SV=2	PF08281//PF01527//PF15234//PF06480//PF06056//PF04545//PF05225	Sigma-70, region 4//Transposase//Linker for activation of T-cells//FtsH Extracellular//Putative ATPase subunit of terminase (gpP-like)//Sigma-70, region 4//helix-turn-helix, Psq domain	GO:0019069//GO:0006313//GO:0006355//GO:0006352//GO:0007165	viral capsid assembly//transposition, DNA-mediated//regulation of transcription, DNA-templated//DNA-templated transcription, initiation//signal transduction	GO:0016987//GO:0004803//GO:0004222//GO:0003677//GO:0003700//GO:0005524//GO:0008270	sigma factor activity//transposase activity//metalloendopeptidase activity//DNA binding//DNA-binding transcription factor activity//ATP binding//zinc ion binding	GO:0016021//GO:0005667//GO:0016020	integral component of membrane//transcription regulator complex//membrane	--	--	UP	1.4411	0.056701	FALSE	0.99642	0.99796	FALSE	-0.5006	1	blast,frame:3 start:3 end:3536
Cluster-32412.20858	876	--	--	--	--	--	--	--	--	--	--	--	--	--	--	--	--	--	--	--	--	--	FALSE	0.29826	0.98265	UP	1.2604	0.99796	FALSE	0.20366	1	estscan,start:710 end:600; minus strand
Cluster-32412.20854	1340	--	--	--	--	--	--	--	--	--	--	--	--	--	--	--	--	--	--	--	--	--	DOWN	-1.1097	0.019251	FALSE	-0.39175	0.99796	FALSE	0.17599	1	--
Cluster-32412.20857	3458	AHJ81101.1	beta-N-acetylglucosaminidase-like protein, partial [Portunus trituberculatus]	FJ888482.1	FJ888482	Litopenaeus vannamei beta-N-acetylglucosaminidase mRNA, complete cds	K12373	HEXA_B	hexosaminidase	http://www.genome.jp/dbget-bin/www_bget?ko:K12373	P49010	Chitooligosaccharidolytic beta-N-acetylglucosaminidase OS=Bombyx mori OX=7091 PE=1 SV=1	PF00728	Glycosyl hydrolase family 20, catalytic domain	GO:0005975	carbohydrate metabolic process	GO:0004553	hydrolase activity, hydrolyzing O-glycosyl compounds	--	--	KOG2499	Beta-N-acetylhexosaminidase	UP	0.9907	0.025322	FALSE	0.17335	0.99796	FALSE	0.23151	1	blast,frame:-2 start:3046 end:902
Cluster-32412.37187	1664	--	--	--	--	--	--	--	--	--	--	--	--	--	--	--	--	--	--	--	--	--	DOWN	-0.85727	0.27043	FALSE	0.25696	0.99796	FALSE	0.33107	1	estscan,start:272 end:76; minus strand
Cluster-32412.37184	488	--	--	--	--	--	--	--	--	--	--	--	--	--	--	--	--	--	--	--	--	--	UP	4.3457	0.11524	FALSE	1.4728	0.99796	DOWN	-2.387	1	--
Cluster-32412.20668	2868	--	--	--	--	--	--	--	--	--	--	--	--	--	--	--	--	--	--	--	--	--	DOWN	-0.55809	0.43123	FALSE	0.36448	0.99796	FALSE	0.26735	1	--
Cluster-32412.37189	1069	--	--	--	--	--	--	--	--	--	--	--	--	--	--	--	--	--	--	--	--	--	DOWN	-1.1399	0.42527	FALSE	-0.48578	0.99796	FALSE	0.61672	1	estscan,start:1 end:190
Cluster-22553.0	1023	--	--	--	--	--	--	--	--	--	--	--	--	--	--	--	--	--	--	--	--	--	DOWN	-2.1077	0.36715	FALSE	-0.40283	0.99796	FALSE	0.25994	1	estscan,start:911 end:1023
Cluster-32412.45269	1504	ROT72405.1	hypothetical protein C7M84_009210 [Penaeus vannamei]	--	--	--	--	--	--	--	--	--	PF03823//PF13442	Neurokinin B//Cytochrome C oxidase, cbb3-type, subunit III	GO:0006118//GO:0007217	obsolete electron transport//tachykinin receptor signaling pathway	GO:0009055//GO:0020037	electron transfer activity//heme binding	--	--	--	--	UP	1.2118	0.36174	FALSE	0.1251	0.99796	FALSE	-0.53241	1	blast,frame:-3 start:1250 end:297
Cluster-60248.0	2494	XP_027231682.1	follistatin-related protein 1-like [Penaeus vannamei]	--	--	--	-	-	-	http://www.genome.jp/dbget-bin/www_bget?ko:-	Q12841	Follistatin-related protein 1 OS=Homo sapiens OX=9606 GN=FSTL1 PE=1 SV=1	PF00050//PF13499//PF00036//PF12763//PF13202//PF05887//PF13405//PF07648	Kazal-type serine protease inhibitor domain//EF-hand domain pair//EF hand//Cytoskeletal-regulatory complex EF hand//EF hand//Procyclic acidic repetitive protein (PARP)//EF-hand domain//Kazal-type serine protease inhibitor domain	--	--	GO:0005509//GO:0005515	calcium ion binding//protein binding	GO:0016020	membrane	KOG3649	FOG: Kazal-type serine protease inhibitor domain	FALSE	3.3837	NA	FALSE	-0.38916	0.99796	FALSE	-0.79336	1	blast,frame:1 start:1 end:1047
Cluster-32412.45260	1930	--	--	--	--	--	--	--	--	--	--	--	PF09384	UTP15 C terminal	GO:0006364	rRNA processing	--	--	GO:0005730	nucleolus	--	--	FALSE	-0.17458	0.98265	UP	0.77608	0.99796	FALSE	-0.033106	1	estscan,start:481 end:676
Cluster-32412.36634	1312	--	--	--	--	--	--	--	--	--	--	--	--	--	--	--	--	--	--	--	--	--	FALSE	0.56282	0.68174	FALSE	-0.16004	0.99796	FALSE	0.44315	1	--
Cluster-32412.36631	3191	XP_027210304.1	uncharacterized protein LOC113803693 [Penaeus vannamei]	--	--	--	--	--	--	--	--	--	PF00097//PF12678//PF12861//PF09788	Zinc finger, C3HC4 type (RING finger)//RING-H2 zinc finger domain//Anaphase-promoting complex subunit 11 RING-H2 finger//Transmembrane protein 55A	GO:0016567//GO:0046856	protein ubiquitination//phosphatidylinositol dephosphorylation	GO:0004842//GO:0046872//GO:0008270//GO:0034597	ubiquitin-protein transferase activity//metal ion binding//zinc ion binding//phosphatidylinositol-4,5-bisphosphate 4-phosphatase activity	GO:0005680	anaphase-promoting complex	--	--	UP	1.0853	0.10289	FALSE	0.44594	0.99796	FALSE	-0.4763	1	blast,frame:1 start:217 end:453|blast,frame:2 start:1766 end:2293
Cluster-62299.0	686	--	--	--	--	--	--	--	--	--	--	--	--	--	--	--	--	--	--	--	--	--	FALSE	2.9141	0.97697	UP	5.7625	0.95358	FALSE	-1.9006	1	estscan,start:229 end:49; minus strand
Cluster-34352.0	1315	XP_027212981.1	band 7 protein AGAP004871-like [Penaeus vannamei]	--	--	--	--	--	--	--	--	--	--	--	--	--	--	--	--	--	--	--	UP	2.0813	0.44601	FALSE	0.89101	0.99796	FALSE	-0.87117	1	blast,frame:1 start:1006 end:1296
Cluster-32412.40168	4524	XP_027215591.1	uncharacterized protein LOC113808378, partial [Penaeus vannamei]	--	--	--	-	-	-	http://www.genome.jp/dbget-bin/www_bget?ko:-	P78312	Protein FAM193A OS=Homo sapiens OX=9606 GN=FAM193A PE=1 SV=2	PF06085//PF11705//PF09184	Lipoprotein Rz1 precursor//DNA-directed RNA polymerase III subunit Rpc31//PPP4R2	GO:0006383//GO:0019076//GO:0019835	transcription by RNA polymerase III//viral release from host cell//cytolysis	GO:0019888	protein phosphatase regulator activity	GO:0030289	protein phosphatase 4 complex	--	--	UP	0.77123	0.21612	FALSE	0.30377	0.99796	FALSE	-0.3836	1	blast,frame:-2 start:4409 end:3
Cluster-32412.40165	1338	--	--	--	--	--	--	--	--	--	--	--	--	--	--	--	--	--	--	--	--	--	FALSE	-0.41925	0.98265	FALSE	0.80632	0.99796	FALSE	-0.83933	1	--
Cluster-32412.40160	2753	ROT81137.1	Protein tyrosine phosphatase domain-containing protein 1 [Penaeus vannamei]	--	--	--	K18078	PTPDC1	protein tyrosine phosphatase domain-containing protein 1	http://www.genome.jp/dbget-bin/www_bget?ko:K18078	A7E379	Protein tyrosine phosphatase domain-containing protein 1 OS=Bos taurus OX=9913 GN=PTPDC1 PE=2 SV=2	PF00782//PF00102//PF05706	Dual specificity phosphatase, catalytic domain//Protein-tyrosine phosphatase//Cyclin-dependent kinase inhibitor 3 (CDKN3)	GO:0006570//GO:0016311//GO:0006470	tyrosine metabolic process//dephosphorylation//protein dephosphorylation	GO:0004725//GO:0008138//GO:0004721	protein tyrosine phosphatase activity//protein tyrosine/serine/threonine phosphatase activity//phosphoprotein phosphatase activity	--	--	KOG1720	Protein tyrosine phosphatase CDC14	UP	0.95431	0.14221	FALSE	0.32894	0.99796	FALSE	0.54804	1	blast,frame:1 start:343 end:2409
Cluster-32412.39228	566	--	--	JX228176.1	JX228176	Scylla paramamosain flotillin-1 gene, complete cds	--	--	--	--	--	--	--	--	--	--	--	--	--	--	--	--	UP	1.4169	0.013773	FALSE	0.076467	0.99796	FALSE	-0.68311	1	estscan,start:566 end:172; minus strand
Cluster-32412.51416	324	--	--	--	--	--	--	--	--	--	--	--	--	--	--	--	--	--	--	--	--	--	FALSE	0.82423	0.96316	FALSE	-0.41744	0.99796	FALSE	0.54044	1	--
Cluster-32412.31291	2076	--	--	--	--	--	--	--	--	--	--	--	--	--	--	--	--	--	--	--	--	--	UP	1.1408	0.33399	FALSE	0.75743	0.99796	FALSE	-0.47154	1	estscan,start:774 end:83; minus strand
Cluster-32412.20339	334	--	--	--	--	--	--	--	--	--	--	--	PF00473//PF05297	Corticotropin-releasing factor family//Herpesvirus latent membrane protein 1 (LMP1)	GO:0007165//GO:0019087	signal transduction//transformation of host cell by virus	GO:0005179	hormone activity	GO:0016021//GO:0005576	integral component of membrane//extracellular region	--	--	DOWN	-1.1829	0.0012135	DOWN	-0.83431	0.99796	FALSE	0.51276	1	estscan,start:334 end:270; minus strand
Cluster-32412.31346	430	XP_026322597.1	uncharacterized protein LOC113232174 [Hyposmocoma kahamanoa]	KJ728650.1	KJ728650	Scylla paramamosain gamma-interferon induced thiol reductase GILT1 gene, complete cds	--	--	--	--	--	--	--	--	--	--	--	--	--	--	--	--	UP	1.7851	0.0028605	FALSE	0.57517	0.99796	FALSE	-0.77186	1	--
Cluster-28569.1	1127	--	--	--	--	--	--	--	--	--	--	--	--	--	--	--	--	--	--	--	--	--	UP	3.6528	0.50394	FALSE	2.5615	0.99796	FALSE	-0.70443	1	estscan,start:649 end:1127
Cluster-32412.32632	1847	--	--	KC793917.1	KC793917	Scylla paramamosain clone Scpa25 microsatellite sequence	--	--	--	--	--	--	PF01284	Membrane-associating domain	--	--	--	--	GO:0016020	membrane	--	--	DOWN	-0.63451	0.31434	FALSE	-0.71667	0.99796	UP	0.58073	1	estscan,start:1505 end:935; minus strand
Cluster-32412.32636	3381	--	--	--	--	--	--	--	--	--	--	--	--	--	--	--	--	--	--	--	--	--	DOWN	-1.2799	0.011396	FALSE	-0.43731	0.99796	FALSE	0.039929	1	estscan,start:1112 end:909; minus strand
Cluster-32412.32637	1126	--	--	--	--	--	--	--	--	--	--	--	--	--	--	--	--	--	--	--	--	--	DOWN	-0.74098	0.16576	FALSE	-0.24623	0.99796	FALSE	0.15541	1	estscan,start:893 end:1010
Cluster-32412.31299	496	XP_026316069.1	uncharacterized protein LOC113227390 [Hyposmocoma kahamanoa]	KJ728650.1	KJ728650	Scylla paramamosain gamma-interferon induced thiol reductase GILT1 gene, complete cds	--	--	--	--	--	--	--	--	--	--	--	--	--	--	--	--	UP	0.77461	0.10077	FALSE	0.31238	0.99796	FALSE	-0.24611	1	blast,frame:-3 start:494 end:192
Cluster-42317.0	613	--	--	--	--	--	--	--	--	--	--	--	--	--	--	--	--	--	--	--	--	--	FALSE	1.0114	0.98265	FALSE	2.2102	0.99796	UP	3.7667	1	estscan,start:1 end:415
Cluster-32412.38095	662	--	--	--	--	--	--	--	--	--	--	--	--	--	--	--	--	--	--	--	--	--	DOWN	-1.3008	0.16316	FALSE	-0.67193	0.99796	FALSE	0.48536	1	--
Cluster-32412.49092	1004	--	--	--	--	--	--	--	--	--	--	--	--	--	--	--	--	--	--	--	--	--	FALSE	1.4011	0.98265	FALSE	0.37862	0.99796	FALSE	0.8092	1	--
Cluster-32412.9853	1219	--	--	--	--	--	--	--	--	--	--	--	--	--	--	--	--	--	--	--	--	--	DOWN	-0.87112	0.26462	FALSE	-0.23269	0.99796	FALSE	0.18354	1	--
Cluster-32412.26849	1644	ALG96667.1	cyclooxygenase [Callinectes sapidus]	KM437921.2	KM437921	Callinectes sapidus cyclooxygenase (COX) mRNA, complete cds	K00509	PTGS1, COX1	prostaglandin-endoperoxide synthase 1	http://www.genome.jp/dbget-bin/www_bget?ko:K00509	P05979	Prostaglandin G/H synthase 1 OS=Ovis aries OX=9940 GN=PTGS1 PE=1 SV=3	--	--	--	--	--	--	--	--	--	--	UP	1.5879	0.17964	FALSE	-0.35229	0.99796	FALSE	-1.1104	1	estscan,start:1058 end:605; minus strand
Cluster-32412.26843	497	--	--	--	--	--	--	--	--	--	--	--	--	--	--	--	--	--	--	--	--	--	FALSE	-0.46071	0.98265	FALSE	1.0908	0.99796	FALSE	0.011595	1	--
Cluster-32412.26846	502	--	--	--	--	--	--	--	--	--	--	--	--	--	--	--	--	--	--	--	--	--	DOWN	-2.4344	0.31911	FALSE	-0.8609	0.99796	FALSE	0.64222	1	--
Cluster-32412.31036	533	--	--	--	--	--	--	--	--	--	--	--	--	--	--	--	--	--	--	--	--	--	FALSE	-0.52536	0.85471	DOWN	-1.4583	0.71184	FALSE	0.46832	1	--
Cluster-52857.0	637	ROT74993.1	hypothetical protein C7M84_006477 [Penaeus vannamei]	--	--	--	K20840	SLC46A3	MFS transporter, PCFT/HCP family, solute carrier family 46, member 3	http://www.genome.jp/dbget-bin/www_bget?ko:K20840	--	--	--	--	--	--	--	--	--	--	--	--	UP	3.8534	0.40993	FALSE	0.66838	0.99796	DOWN	-4.7656	1	estscan,start:637 end:1; minus strand
Cluster-38209.0	641	--	--	--	--	--	--	--	--	--	--	--	PF07851	TMPIT-like protein	--	--	--	--	GO:0016021	integral component of membrane	--	--	UP	4.8266	0.25218	FALSE	NA	NA	FALSE	-0.099338	1	--
Cluster-32412.25394	1991	ROT63929.1	putative lupus la ribonucleoprotein [Penaeus vannamei]	--	--	--	--	--	--	--	--	--	--	--	--	--	--	--	--	--	--	--	UP	1.0477	0.0082491	FALSE	0.50268	0.99796	FALSE	-0.54832	1	blast,frame:-1 start:1991 end:1563
Cluster-32412.25396	4376	ACY66400.1	sodium/potassium-dependent ATPase beta-2 subunit, partial [Scylla paramamosain]	FJ774677.1	FJ774677	Scylla paramamosain sodium/potassium-dependent ATPase beta-2 subunit mRNA, partial cds	K01540	ATP1B, CD298	sodium/potassium-transporting ATPase subunit beta	http://www.genome.jp/dbget-bin/www_bget?ko:K01540	P25169	Sodium/potassium-transporting ATPase subunit beta OS=Artemia franciscana OX=6661 PE=2 SV=1	PF00287	Sodium / potassium ATPase beta chain	GO:0006814//GO:0006813	sodium ion transport//potassium ion transport	--	--	GO:0005890	sodium:potassium-exchanging ATPase complex	KOG3927	Na+/K+ ATPase, beta subunit	FALSE	-0.8031	0.52278	FALSE	0.32529	0.99796	FALSE	-0.36957	1	blast,frame:1 start:298 end:1218
Cluster-32412.25391	1079	--	--	--	--	--	--	--	--	--	--	--	PF04987	Phosphatidylinositolglycan class N (PIG-N)	GO:0006506	GPI anchor biosynthetic process	GO:0016740	transferase activity	GO:0005789	endoplasmic reticulum membrane	--	--	DOWN	-0.69357	0.4901	FALSE	0.049963	0.99796	FALSE	-0.41079	1	--
Cluster-32412.25393	1098	--	--	--	--	--	--	--	--	--	--	--	--	--	--	--	--	--	--	--	--	--	DOWN	-0.88687	0.39136	FALSE	0.22848	0.99796	FALSE	-0.48932	1	--
Cluster-32412.48117	417	--	--	--	--	--	--	--	--	--	--	--	--	--	--	--	--	--	--	--	--	--	UP	1.5881	0.20236	FALSE	0.65873	0.99796	FALSE	-0.96805	1	estscan,start:1 end:71
Cluster-32412.32322	375	--	--	--	--	--	--	--	--	--	--	--	--	--	--	--	--	--	--	--	--	--	UP	3.2568	0.01934	FALSE	0.82705	0.99796	FALSE	-0.66753	1	estscan,start:292 end:1; minus strand
Cluster-23302.0	333	--	--	--	--	--	--	--	--	--	--	--	--	--	--	--	--	--	--	--	--	--	DOWN	-3.682	0.22275	FALSE	-0.9239	0.99796	FALSE	2.5645	1	--
Cluster-32412.24747	611	--	--	--	--	--	--	--	--	--	--	--	--	--	--	--	--	--	--	--	--	--	UP	2.0191	0.026063	FALSE	0.61739	0.99796	FALSE	-0.51798	1	estscan,start:521 end:611
Cluster-44235.0	1162	--	--	--	--	--	--	--	--	--	--	--	--	--	--	--	--	--	--	--	--	--	DOWN	-1.7516	0.06399	FALSE	-0.61609	0.99796	FALSE	0.62392	1	--
Cluster-43979.0	826	--	--	--	--	--	--	--	--	--	--	--	--	--	--	--	--	--	--	--	--	--	FALSE	2.7799	0.84566	FALSE	1.7351	0.99796	DOWN	-4.5612	1	estscan,start:695 end:801
Cluster-32412.3441	966	--	--	--	--	--	--	--	--	--	--	--	PF06958	S-type Pyocin	GO:0009405	pathogenesis	--	--	--	--	--	--	UP	2.5136	0.0011499	FALSE	0.95193	0.99796	DOWN	-1.6724	1	estscan,start:635 end:966
Cluster-14579.0	879	PAA89480.1	hypothetical protein BOX15_Mlig002496g1 [Macrostomum lignano]	--	--	--	--	--	--	--	--	--	PF11808	Phosphate regulon sensor protein PhoR	GO:0016310//GO:0006470//GO:0000160	phosphorylation//protein dephosphorylation//phosphorelay signal transduction system	GO:0004721//GO:0000155	phosphoprotein phosphatase activity//phosphorelay sensor kinase activity	GO:0009365	protein histidine kinase complex	--	--	FALSE	0.5041	0.98265	FALSE	-0.77258	0.99796	FALSE	1.4922	1	estscan,start:129 end:73; minus strand
Cluster-32412.39415	4823	ROT77844.1	hypothetical protein C7M84_003442 [Penaeus vannamei]	--	--	--	--	--	--	--	--	--	PF04055//PF04347	Radical SAM superfamily//Flagellar biosynthesis protein, FliO	GO:0044781	bacterial-type flagellum organization	GO:0003824//GO:0051536	catalytic activity//iron-sulfur cluster binding	GO:0016021	integral component of membrane	--	--	UP	1.0104	0.32682	FALSE	-0.36979	0.99796	FALSE	-0.79856	1	blast,frame:-1 start:4823 end:951
Cluster-23510.0	637	--	--	--	--	--	--	--	--	--	--	--	--	--	--	--	--	--	--	--	--	--	DOWN	-4.5579	0.17593	FALSE	-1.5505	0.99796	FALSE	-0.96264	1	--
Cluster-47251.0	816	--	--	--	--	--	--	--	--	--	--	--	PF10717	Occlusion-derived virus envelope protein ODV-E18	--	--	--	--	GO:0019031	viral envelope	--	--	UP	3.3011	0.26439	FALSE	1.6024	0.99796	FALSE	-0.81422	1	--
Cluster-32412.11958	537	--	--	--	--	--	--	--	--	--	--	--	--	--	--	--	--	--	--	--	--	--	FALSE	0.066171	0.9959	FALSE	0.44753	0.99796	FALSE	-1.0672	1	estscan,start:71 end:190
Cluster-32412.48943	494	--	--	--	--	--	--	--	--	--	--	--	PF00787	PX domain	--	--	GO:0035091	phosphatidylinositol binding	--	--	--	--	FALSE	-0.60664	0.98265	FALSE	-1.311	0.99796	FALSE	0.82098	1	--
Cluster-32412.48944	493	--	--	--	--	--	--	--	--	--	--	--	--	--	--	--	--	--	--	--	--	--	FALSE	-0.47902	0.98265	FALSE	0.46793	0.99796	UP	1.1089	1	--
Cluster-32412.11956	606	--	--	--	--	--	--	--	--	--	--	--	PF10717	Occlusion-derived virus envelope protein ODV-E18	--	--	--	--	GO:0019031	viral envelope	--	--	DOWN	-2.0425	0.0040374	FALSE	-0.60951	0.99796	FALSE	0.64012	1	--
Cluster-32412.45810	704	--	--	--	--	--	--	--	--	--	--	--	--	--	--	--	--	--	--	--	--	--	DOWN	-2.0851	0.35851	DOWN	-3.3713	0.95501	FALSE	-0.26014	1	estscan,start:166 end:289
Cluster-31265.0	432	--	--	--	--	--	--	--	--	--	--	--	--	--	--	--	--	--	--	--	--	--	FALSE	NA	NA	FALSE	4.0872	0.99796	UP	4.8761	1	estscan,start:98 end:424
Cluster-32412.21372	2220	PFX21154.1	Twinfilin-1 [Stylophora pistillata]	--	--	--	-	-	-	http://www.genome.jp/dbget-bin/www_bget?ko:-	--	--	--	--	--	--	--	--	--	--	--	--	DOWN	-1.049	0.25994	FALSE	-0.52797	0.99796	FALSE	0.55947	1	blast,frame:3 start:939 end:1277|blast,frame:-1 start:165 end:1
Cluster-32412.21376	940	--	--	--	--	--	--	--	--	--	--	--	--	--	--	--	--	--	--	--	--	--	DOWN	-1.2319	0.02276	FALSE	-0.10508	0.99796	FALSE	0.37729	1	--
Cluster-32412.21374	727	--	--	--	--	--	--	--	--	--	--	--	--	--	--	--	--	--	--	--	--	--	DOWN	-1.2089	0.052197	FALSE	0.077547	0.99796	FALSE	0.57572	1	--
Cluster-32412.21379	1125	OWF56781.1	hypothetical protein KP79_PYT24133 [Mizuhopecten yessoensis]	--	--	--	-	-	-	http://www.genome.jp/dbget-bin/www_bget?ko:-	P12348	Period circadian protein OS=Drosophila pseudoobscura pseudoobscura OX=46245 GN=per PE=3 SV=3	--	--	--	--	--	--	--	--	--	--	UP	1.0505	0.13613	UP	1.2358	0.99796	FALSE	-0.12176	1	blast,frame:-1 start:1125 end:1
Cluster-61123.0	473	--	--	--	--	--	--	--	--	--	--	--	PF10717	Occlusion-derived virus envelope protein ODV-E18	--	--	--	--	GO:0019031	viral envelope	--	--	UP	4.6414	0.11167	FALSE	2.817	0.99796	FALSE	-0.73121	1	--
Cluster-32412.29215	1431	--	--	--	--	--	--	--	--	--	--	--	--	--	--	--	--	--	--	--	--	--	DOWN	-1.178	0.11915	FALSE	-0.28728	0.99796	FALSE	0.15104	1	estscan,start:1169 end:1061; minus strand
Cluster-32412.27674	5065	ATU31742.1	armadillo segment polarity protein-like protein, partial [Procambarus clarkii]	--	--	--	K02105	CTNNB1	catenin beta 1	http://www.genome.jp/dbget-bin/www_bget?ko:K02105	Q17GS9	Armadillo segment polarity protein OS=Aedes aegypti OX=7159 GN=arm PE=3 SV=1	--	--	--	--	--	--	--	--	--	--	DOWN	-0.59378	0.18504	FALSE	0.013628	0.99796	FALSE	0.45497	1	blast,frame:1 start:2614 end:2832
Cluster-32412.28231	6396	XP_027223792.1	protein unc-13 homolog 4B-like [Penaeus vannamei]	--	--	--	-	-	-	http://www.genome.jp/dbget-bin/www_bget?ko:-	Q9VBY8	Protein unc-13 homolog 4B OS=Drosophila melanogaster OX=7227 GN=stac PE=1 SV=5	PF17204//PF08752	Sid-5 family//Coatomer gamma subunit appendage platform subdomain	GO:0050658//GO:0016246//GO:0006886//GO:0016192	RNA transport//RNA interference//intracellular protein transport//vesicle-mediated transport	GO:0005198	structural molecule activity	GO:0030126//GO:0005770	COPI vesicle coat//late endosome	--	--	FALSE	-0.13337	0.98265	UP	0.98977	0.99796	FALSE	0.05377	1	blast,frame:2 start:800 end:3205
Cluster-37439.0	545	--	--	--	--	--	--	--	--	--	--	--	--	--	--	--	--	--	--	--	--	--	FALSE	-2.2749	0.89326	FALSE	-3.3431	0.99796	FALSE	3.0097	1	--
Cluster-32412.22819	1455	--	--	--	--	--	--	--	--	--	--	--	--	--	--	--	--	--	--	--	--	--	DOWN	-1.0425	0.132	FALSE	-0.28693	0.99796	FALSE	0.18358	1	--
Cluster-10581.0	772	--	--	--	--	--	--	--	--	--	--	--	PF06003//PF01080//PF04147//PF17096//PF09507//PF05132//PF02724//PF10717//PF05432//PF04006//PF05764	Survival motor neuron protein (SMN)//Presenilin//Nop14-like family//Altered inheritance of mitochondria protein 3//DNA polymerase subunit Cdc27//RNA polymerase III RPC4//CDC45-like protein//Occlusion-derived virus envelope protein ODV-E18//Bone sialoprotein II (BSP-II)//Mpp10 protein//YL1 nuclear protein	GO:0006260//GO:0006364//GO:0016485//GO:0051016//GO:0001503//GO:0006270//GO:0043486//GO:0006338//GO:0006355//GO:0006397//GO:0007155//GO:0006383	DNA replication//rRNA processing//protein processing//barbed-end actin filament capping//ossification//DNA replication initiation//histone exchange//chromatin remodeling//regulation of transcription, DNA-templated//mRNA processing//cell adhesion//transcription by RNA polymerase III	GO:0003677//GO:0004190//GO:0003723	DNA binding//aspartic-type endopeptidase activity//RNA binding	GO:0019031//GO:0005737//GO:0043625//GO:0005666//GO:0030479//GO:0034457//GO:0005634//GO:0032040//GO:0005576//GO:0016021//GO:0005732	viral envelope//cytoplasm//delta DNA polymerase complex//RNA polymerase III complex//actin cortical patch//Mpp10 complex//nucleus//small-subunit processome//extracellular region//integral component of membrane//small nucleolar ribonucleoprotein complex	--	--	FALSE	1.0046	0.98265	FALSE	-3.3526	0.99796	FALSE	0.010718	1	estscan,start:772 end:509; minus strand
Cluster-709.0	637	--	--	--	--	--	--	--	--	--	--	--	--	--	--	--	--	--	--	--	--	--	FALSE	3.4999	0.8467	FALSE	NA	NA	UP	3.6768	1	--
Cluster-32412.11170	3026	XP_027206544.1	protein Jumonji-like [Penaeus vannamei]	--	--	--	K11478	JARID2, JMJ	protein Jumonji	http://www.genome.jp/dbget-bin/www_bget?ko:K11478	Q1LVC2	Protein Jumonji OS=Danio rerio OX=7955 GN=jarid2b PE=3 SV=2	PF10181//PF04043//PF01388//PF10717	GPI-GlcNAc transferase complex, PIG-H component//Plant invertase/pectin methylesterase inhibitor//ARID/BRIGHT DNA binding domain//Occlusion-derived virus envelope protein ODV-E18	--	--	GO:0003677//GO:0004857//GO:0017176	DNA binding//enzyme inhibitor activity//phosphatidylinositol N-acetylglucosaminyltransferase activity	GO:0019031	viral envelope	KOG1246	DNA-binding protein jumonji/RBP2/SMCY, contains JmjC domain	UP	0.77578	0.31847	FALSE	0.18982	0.99796	FALSE	-0.41777	1	blast,frame:-1 start:3026 end:1365
Cluster-32412.11176	1043	--	--	--	--	--	--	--	--	--	--	--	--	--	--	--	--	--	--	--	--	--	DOWN	-1.2424	0.37943	FALSE	-0.84556	0.99796	FALSE	0.35313	1	estscan,start:733 end:551; minus strand
Cluster-32412.11175	2184	--	--	--	--	--	--	--	--	--	--	--	--	--	--	--	--	--	--	--	--	--	DOWN	-0.76055	0.44489	FALSE	-0.091464	0.99796	FALSE	0.41367	1	--
Cluster-32412.19744	1271	ROT71013.1	putative cGMP-inhibited 3 [Penaeus vannamei]	--	--	--	K19021	PDE3A	cGMP-inhibited 3',5'-cyclic phosphodiesterase A	http://www.genome.jp/dbget-bin/www_bget?ko:K19021	Q14432	cGMP-inhibited 3',5'-cyclic phosphodiesterase A OS=Homo sapiens OX=9606 GN=PDE3A PE=1 SV=3	--	--	--	--	--	--	--	--	--	--	UP	1.3376	0.11009	FALSE	0.54049	0.99796	FALSE	-0.4873	1	blast,frame:-1 start:1208 end:3
Cluster-32412.19747	1091	--	--	--	--	--	--	--	--	--	--	--	--	--	--	--	--	--	--	--	--	--	DOWN	-1.0951	0.088445	FALSE	0.024878	0.99796	FALSE	0.099632	1	estscan,start:1 end:237
Cluster-32412.19741	2071	ROT77889.1	hypothetical protein C7M84_003404 [Penaeus vannamei]	--	--	--	--	--	--	--	--	--	--	--	--	--	--	--	--	--	--	--	UP	0.56098	0.46293	FALSE	-0.35331	0.99796	FALSE	-0.18571	1	blast,frame:3 start:195 end:1565
Cluster-32412.22532	3533	AAX11210.1	receptor guanylyl cyclase [Callinectes sapidus]	AY785292.1	AY785292	Callinectes sapidus receptor guanylyl cyclase (GC-YO1) mRNA, complete cds	-	-	-	http://www.genome.jp/dbget-bin/www_bget?ko:-	Q7JQ32	Receptor-type guanylate cyclase Gyc76C OS=Drosophila melanogaster OX=7227 GN=Gyc76C PE=1 SV=1	PF17070	30S ribosomal protein Thx	--	--	--	--	GO:0005840	ribosome	--	--	UP	1.6946	0.0017852	FALSE	0.74515	0.99796	FALSE	-0.34782	1	blast,frame:2 start:398 end:1315|blast,frame:1 start:1780 end:2703
Cluster-12795.0	580	--	--	--	--	--	--	--	--	--	--	--	--	--	--	--	--	--	--	--	--	--	UP	4.5	0.36045	FALSE	1.7774	0.99796	FALSE	-3.4859	1	--
Cluster-32412.37840	1692	XP_027220889.1	mucin-5AC-like [Penaeus vannamei]	--	--	--	--	--	--	--	--	--	PF06003//PF03153	Survival motor neuron protein (SMN)//Transcription factor IIA, alpha/beta subunit	GO:0006397//GO:0006367	mRNA processing//transcription initiation from RNA polymerase II promoter	GO:0003723	RNA binding	GO:0005737//GO:0005672//GO:0005634	cytoplasm//transcription factor TFIIA complex//nucleus	--	--	UP	0.8795	0.055436	FALSE	0.31828	0.99796	FALSE	-0.44347	1	blast,frame:3 start:3 end:1691
Cluster-32412.41542	447	--	--	--	--	--	--	--	--	--	--	--	--	--	--	--	--	--	--	--	--	--	FALSE	0.065738	0.99916	FALSE	-1.4649	0.99796	FALSE	1.4001	1	estscan,start:122 end:1; minus strand
Cluster-32412.41543	862	XP_027239642.1	basic phospholipase A2 pseudexin A chain-like isoform X1 [Penaeus vannamei]	--	--	--	K01047	PLA2G, SPLA2	secretory phospholipase A2	http://www.genome.jp/dbget-bin/www_bget?ko:K01047	A7LCJ2	Phospholipase A2 A2-actitoxin-Ucs2a OS=Urticina crassicornis OX=45621 PE=1 SV=1	PF00068//PF07123	Phospholipase A2//Photosystem II reaction centre W protein (PsbW)	GO:0050482//GO:0015979//GO:0009395//GO:0006644	arachidonic acid secretion//photosynthesis//phospholipid catabolic process//phospholipid metabolic process	GO:0004623	phospholipase A2 activity	GO:0009507//GO:0009523	chloroplast//photosystem II	KOG4087	Phospholipase A2	FALSE	-0.29928	0.98265	FALSE	0.10675	0.99796	UP	1.0174	1	estscan,start:393 end:862
Cluster-32412.41549	2114	XP_027212767.1	uncharacterized protein LOC113805895 isoform X2 [Penaeus vannamei]	JX228176.1	JX228176	Scylla paramamosain flotillin-1 gene, complete cds	K09273	UBTF	upstream-binding transcription factor	http://www.genome.jp/dbget-bin/www_bget?ko:K09273	P25979	Nucleolar transcription factor 1-A OS=Xenopus laevis OX=8355 GN=ubtf-a PE=2 SV=1	--	--	--	--	--	--	--	--	--	--	UP	0.84254	0.27475	UP	0.82182	0.99796	FALSE	-0.054566	1	blast,frame:-3 start:1857 end:1
Cluster-32412.53516	1451	XP_018338314.1	PREDICTED: trichohyalin-like [Trachymyrmex septentrionalis]	--	--	--	-	-	-	http://www.genome.jp/dbget-bin/www_bget?ko:-	--	--	PF05571//PF01155//PF00337//PF04145	JNK1/MAPK8-associated membrane protein//Hydrogenase/urease nickel incorporation, metallochaperone, hypA//Galactoside-binding lectin//Ctr copper transporter family	GO:0051604//GO:0006825//GO:0006986//GO:0035434	protein maturation//copper ion transport//response to unfolded protein//copper ion transmembrane transport	GO:0016151//GO:0030246//GO:0005375	nickel cation binding//carbohydrate binding//copper ion transmembrane transporter activity	GO:0016021	integral component of membrane	--	--	FALSE	0.69175	0.98265	FALSE	0.23652	0.99796	UP	1.5189	1	estscan,start:308 end:628
Cluster-32412.53517	1019	--	--	--	--	--	--	--	--	--	--	--	PF04831	Popeye protein conserved region	--	--	--	--	GO:0016020	membrane	--	--	FALSE	1.2264	0.95757	FALSE	-0.79374	0.99796	FALSE	1.2413	1	--
Cluster-508.0	659	--	--	--	--	--	--	--	--	--	--	--	--	--	--	--	--	--	--	--	--	--	FALSE	4.2251	0.64204	FALSE	NA	NA	FALSE	0.57842	1	estscan,start:659 end:322; minus strand
Cluster-45282.0	1111	--	--	--	--	--	--	--	--	--	--	--	PF08019	Phosphoethanolamine transferase EptA/EptB	--	--	--	--	GO:0016021	integral component of membrane	--	--	UP	2.6815	0.39998	FALSE	0.10869	0.99796	FALSE	-0.85903	1	estscan,start:999 end:651; minus strand
Cluster-42231.0	731	--	--	--	--	--	--	--	--	--	--	--	--	--	--	--	--	--	--	--	--	--	FALSE	-0.59752	0.9766	DOWN	-1.9297	0.99796	FALSE	0.1872	1	--
Cluster-32412.34304	822	--	--	--	--	--	--	--	--	--	--	--	--	--	--	--	--	--	--	--	--	--	DOWN	-1.0374	0.46546	FALSE	0.039637	0.99796	FALSE	0.94811	1	--
Cluster-32412.34301	934	--	--	--	--	--	--	--	--	--	--	--	--	--	--	--	--	--	--	--	--	--	DOWN	-0.74193	0.14658	FALSE	-0.62787	0.99796	UP	0.57336	1	estscan,start:934 end:769; minus strand
Cluster-32412.22203	1522	--	--	--	--	--	--	--	--	--	--	--	--	--	--	--	--	--	--	--	--	--	FALSE	0.44537	0.90536	UP	0.88387	0.99796	FALSE	-0.088631	1	estscan,start:1355 end:1233; minus strand
Cluster-32412.22206	7940	ROT65000.1	protein RRP5-like [Penaeus vannamei]	JX228176.1	JX228176	Scylla paramamosain flotillin-1 gene, complete cds	K14792	RRP5, PDCD11	rRNA biogenesis protein RRP5	http://www.genome.jp/dbget-bin/www_bget?ko:K14792	Q6NS46	Protein RRP5 homolog OS=Mus musculus OX=10090 GN=Pdcd11 PE=1 SV=2	PF05843//PF00575//PF05732//PF06371//PF06316	Suppressor of forked protein (Suf)//S1 RNA binding domain//Firmicute plasmid replication protein (RepL)//Diaphanous GTPase-binding Domain//Enterobacterial Ail/Lom protein	GO:0006260//GO:0006397//GO:0006276//GO:0030036	DNA replication//mRNA processing//plasmid maintenance//actin cytoskeleton organization	GO:0017048//GO:0003779//GO:0003676	Rho GTPase binding//actin binding//nucleic acid binding	GO:0044384//GO:0005634	host outer membrane//nucleus	KOG1070	rRNA processing protein Rrp5	DOWN	-0.78529	0.29904	FALSE	-0.0058407	0.99796	FALSE	-0.16571	1	blast,frame:1 start:811 end:5163
Cluster-32412.46014	472	--	--	--	--	--	--	--	--	--	--	--	PF10717//PF10541//PF06432	Occlusion-derived virus envelope protein ODV-E18//Nuclear envelope localisation domain//Phosphatidylinositol N-acetylglucosaminyltransferase	GO:0006506	GPI anchor biosynthetic process	GO:0017176	phosphatidylinositol N-acetylglucosaminyltransferase activity	GO:0016021//GO:0019031	integral component of membrane//viral envelope	--	--	DOWN	-1.4127	0.40595	FALSE	-0.51946	0.99796	FALSE	1.0543	1	--
Cluster-32412.31873	649	--	--	--	--	--	--	--	--	--	--	--	--	--	--	--	--	--	--	--	--	--	DOWN	-0.82132	0.34258	FALSE	-0.56345	0.99796	FALSE	0.2154	1	--
Cluster-32412.31876	3899	ROT74943.1	putative dynein light chain Tctex-type 1 [Penaeus vannamei]	XM_028558746.1	XM_028558746	PREDICTED: Dendronephthya gigantea dynein light chain Tctex-type 1 (LOC114537657), mRNA	K10420	DYNLT	dynein light chain Tctex-type 1	http://www.genome.jp/dbget-bin/www_bget?ko:K10420	Q94524	Dynein light chain Tctex-type OS=Drosophila melanogaster OX=7227 GN=Dlc90F PE=1 SV=1	PF05053//PF04814//PF06268	Menin//Hepatocyte nuclear factor 1 (HNF-1), N terminus//Fascin domain	GO:0045893	positive regulation of transcription, DNA-templated	GO:0030674//GO:0051015	protein-macromolecule adaptor activity//actin filament binding	GO:0005634	nucleus	KOG4081	Dynein light chain	UP	0.67178	0.21094	FALSE	0.68775	0.99796	FALSE	-0.24324	1	blast,frame:3 start:3417 end:3764
Cluster-40639.0	1054	--	--	--	--	--	--	--	--	--	--	--	PF04505	Interferon-induced transmembrane protein	--	--	--	--	GO:0016021	integral component of membrane	--	--	FALSE	2.3803	0.71295	FALSE	-1.6121	0.99796	FALSE	-0.018513	1	estscan,start:1 end:165
Cluster-32412.56046	785	--	--	--	--	--	--	--	--	--	--	--	--	--	--	--	--	--	--	--	--	--	FALSE	3.6871	0.53696	FALSE	2.4308	0.99796	DOWN	-4.487	1	--
Cluster-32412.33652	1052	--	--	--	--	--	--	--	--	--	--	--	PF00895	ATP synthase protein 8	GO:0015986	ATP synthesis coupled proton transport	GO:0015078	proton transmembrane transporter activity	GO:0000276	mitochondrial proton-transporting ATP synthase complex, coupling factor F(o)	--	--	FALSE	0.6572	0.59809	FALSE	-0.1122	0.99796	FALSE	0.06658	1	estscan,start:922 end:1052
Cluster-32412.33651	2308	--	--	--	--	--	--	--	--	--	--	--	PF00895	ATP synthase protein 8	GO:0015986	ATP synthesis coupled proton transport	GO:0015078	proton transmembrane transporter activity	GO:0000276	mitochondrial proton-transporting ATP synthase complex, coupling factor F(o)	--	--	DOWN	-0.59596	0.31958	FALSE	-0.15115	0.99796	FALSE	0.36447	1	estscan,start:131 end:1; minus strand
Cluster-32412.33654	1260	--	--	--	--	--	--	--	--	--	--	--	PF10717	Occlusion-derived virus envelope protein ODV-E18	--	--	--	--	GO:0019031	viral envelope	--	--	DOWN	-1.1668	0.02676	FALSE	-0.38202	0.99796	FALSE	0.53638	1	estscan,start:1080 end:1222
Cluster-32412.2668	607	--	--	--	--	--	--	--	--	--	--	--	PF12090//PF01080//PF05757//PF09606//PF10471//PF09726	Spt20 family//Presenilin//Oxygen evolving enhancer protein 3 (PsbQ)//ARC105 or Med15 subunit of Mediator complex non-fungal//Anaphase-promoting complex APC subunit CDC26//Macoilin family	GO:0015979//GO:0016485//GO:0006357//GO:0031145//GO:0030071//GO:0023041	photosynthesis//protein processing//regulation of transcription by RNA polymerase II//anaphase-promoting complex-dependent catabolic process//regulation of mitotic metaphase/anaphase transition//neuronal signal transduction	GO:0004190//GO:0005509//GO:0003712	aspartic-type endopeptidase activity//calcium ion binding//transcription coregulator activity	GO:0000124//GO:0030867//GO:0009523//GO:0019898//GO:0005680//GO:0016592//GO:0016021//GO:0005667//GO:0009654	SAGA complex//rough endoplasmic reticulum membrane//photosystem II//extrinsic component of membrane//anaphase-promoting complex//mediator complex//integral component of membrane//transcription regulator complex//photosystem II oxygen evolving complex	--	--	UP	3.0991	0.0086159	FALSE	1.4458	0.99796	FALSE	-0.94328	1	estscan,start:1 end:520
Cluster-45965.0	1751	--	--	--	--	--	--	--	--	--	--	--	--	--	--	--	--	--	--	--	--	--	UP	2.2232	0.051207	FALSE	-0.19746	0.99796	FALSE	-0.49329	1	estscan,start:1494 end:719; minus strand
Cluster-32412.654	339	--	--	--	--	--	--	--	--	--	--	--	--	--	--	--	--	--	--	--	--	--	UP	3.8287	0.17962	FALSE	2.0733	0.99796	FALSE	-0.11211	1	--
Cluster-32412.43791	435	--	--	--	--	--	--	--	--	--	--	--	--	--	--	--	--	--	--	--	--	--	FALSE	-0.87053	0.80889	FALSE	-0.30361	0.99796	FALSE	-0.82835	1	--
Cluster-32412.43790	2486	XP_027219746.1	seipin-like isoform X2 [Penaeus vannamei]	--	--	--	K19365	BSCL2	seipin	http://www.genome.jp/dbget-bin/www_bget?ko:K19365	Q5E9P6	Seipin OS=Bos taurus OX=9913 GN=BSCL2 PE=2 SV=1	PF06775	Putative adipose-regulatory protein (Seipin)	GO:0019915	lipid storage	--	--	--	--	KOG4200	Uncharacterized conserved protein	FALSE	0.88417	0.67924	FALSE	-0.56334	0.99796	DOWN	-0.9552	1	blast,frame:2 start:863 end:1567|blast,frame:1 start:67 end:822
Cluster-32412.43793	1150	XP_021353959.1	mucin-2-like [Mizuhopecten yessoensis]	--	--	--	-	-	-	http://www.genome.jp/dbget-bin/www_bget?ko:-	--	--	--	--	--	--	--	--	--	--	--	--	UP	2.246	0.21297	FALSE	0.36367	0.99796	DOWN	-0.93637	1	estscan,start:1 end:484
Cluster-32412.43792	3164	--	--	--	--	--	--	--	--	--	--	--	--	--	--	--	--	--	--	--	--	--	DOWN	-1.1291	0.19376	FALSE	-0.50702	0.99796	FALSE	-0.15866	1	estscan,start:1368 end:1239; minus strand
Cluster-32412.43794	614	--	--	--	--	--	--	--	--	--	--	--	--	--	--	--	--	--	--	--	--	--	UP	3.3947	0.029258	FALSE	0.17035	0.99796	FALSE	-0.43206	1	estscan,start:138 end:1; minus strand
Cluster-32412.16068	506	--	--	--	--	--	--	--	--	--	--	--	--	--	--	--	--	--	--	--	--	--	DOWN	-1.7993	0.078399	FALSE	-0.2817	0.99796	FALSE	0.21721	1	--
Cluster-32412.37028	3502	--	--	--	--	--	--	--	--	--	--	--	PF01821	Anaphylotoxin-like domain	--	--	--	--	GO:0005576	extracellular region	--	--	DOWN	-0.6494	0.25148	FALSE	-0.19191	0.99796	FALSE	0.17279	1	estscan,start:1 end:459
Cluster-32412.37029	1323	--	--	--	--	--	--	--	--	--	--	--	--	--	--	--	--	--	--	--	--	--	DOWN	-0.62859	0.43281	FALSE	-0.11748	0.99796	FALSE	0.14936	1	--
Cluster-32412.37024	2486	RXG53830.1	Phospholipid scramblase 2 [Armadillidium vulgare]	XM_022965781.1	XM_022965781	PREDICTED: Spodoptera litura phospholipid scramblase 1 (LOC111353009), transcript variant X3, mRNA	-	-	-	http://www.genome.jp/dbget-bin/www_bget?ko:-	Q3ZBG9	Phospholipid scramblase 2 OS=Bos taurus OX=9913 GN=PLSCR2 PE=2 SV=1	PF01396//PF09384//PF03803//PF01554	Topoisomerase DNA binding C4 zinc finger//UTP15 C terminal//Scramblase//MatE	GO:0006265//GO:0055085//GO:0006364//GO:0006810//GO:0017121//GO:0015914	DNA topological change//transmembrane transport//rRNA processing//transport//plasma membrane phospholipid scrambling//phospholipid transport	GO:0042910//GO:0003677//GO:0003916//GO:0015297//GO:0017128	xenobiotic transmembrane transporter activity//DNA binding//DNA topoisomerase activity//antiporter activity//phospholipid scramblase activity	GO:0005694//GO:0016020//GO:0005730	chromosome//membrane//nucleolus	KOG0621	Phospholipid scramblase	UP	0.63314	0.2195	FALSE	0.44067	0.99796	FALSE	-0.26315	1	blast,frame:-2 start:1666 end:566
Cluster-32412.37026	803	--	--	--	--	--	--	--	--	--	--	--	--	--	--	--	--	--	--	--	--	--	DOWN	-1.3048	0.00040683	DOWN	-1.035	0.99796	FALSE	0.093055	1	--
Cluster-3694.0	427	--	--	--	--	--	--	--	--	--	--	--	--	--	--	--	--	--	--	--	--	--	FALSE	-1.9165	0.98265	FALSE	-2.0901	0.99796	UP	4.334	1	--
Cluster-32412.37021	563	--	--	--	--	--	--	--	--	--	--	--	--	--	--	--	--	--	--	--	--	--	FALSE	-0.54941	0.95757	DOWN	-2.8484	0.18087	FALSE	-0.15752	1	estscan,start:106 end:272
Cluster-32412.37023	3800	ROT75134.1	SID-1-like protein [Penaeus vannamei]	KY369132.1	KY369132	Macrobrachium rosenbergii SID-1 mRNA, complete cds	-	-	-	http://www.genome.jp/dbget-bin/www_bget?ko:-	Q9NXL6	SID1 transmembrane family member 1 OS=Homo sapiens OX=9606 GN=SIDT1 PE=2 SV=2	PF13965	dsRNA-gated channel SID-1	GO:0015931//GO:0033227	nucleobase-containing compound transport//dsRNA transport	GO:0051033	RNA transmembrane transporter activity	GO:0016021	integral component of membrane	--	--	UP	0.72143	0.34003	FALSE	0.14512	0.99796	FALSE	-0.23362	1	blast,frame:3 start:2283 end:2996
Cluster-32412.30387	327	ROT82748.1	putative 60S ribosomal protein L37a [Penaeus vannamei]	XM_005647230.1	XM_005647230	Coccomyxa subellipsoidea C-169 60S ribosomal protein L37a mRNA	K02921	RP-L37Ae, RPL37A	large subunit ribosomal protein L37Ae	http://www.genome.jp/dbget-bin/www_bget?ko:K02921	O61598	60S ribosomal protein L37a OS=Ostertagia ostertagi OX=6317 GN=rpl-37a PE=3 SV=3	PF10717//PF01780//PF02892	Occlusion-derived virus envelope protein ODV-E18//Ribosomal L37ae protein family//BED zinc finger	GO:0006412//GO:0042254	translation//ribosome biogenesis	GO:0003677//GO:0003735	DNA binding//structural constituent of ribosome	GO:0005840//GO:0019031	ribosome//viral envelope	KOG0402	60S ribosomal protein L37	FALSE	-0.081083	0.98265	FALSE	-0.54954	0.99796	FALSE	0.31563	1	blast,frame:2 start:2 end:304
Cluster-32412.15969	1792	--	--	--	--	--	--	--	--	--	--	--	--	--	--	--	--	--	--	--	--	--	DOWN	-0.771	0.26057	FALSE	-0.43916	0.99796	FALSE	0.29327	1	estscan,start:214 end:437
Cluster-48529.0	382	ELU04953.1	hypothetical protein CAPTEDRAFT_184957 [Capitella teleta]	--	--	--	--	--	--	--	--	--	--	--	--	--	--	--	--	--	--	--	UP	3.6358	0.33759	FALSE	3.388	0.99796	FALSE	-2.2331	1	blast,frame:-1 start:382 end:2
Cluster-32412.36773	2428	XP_023221723.1	apoptosis-stimulating of p53 protein 1-like isoform X1 [Centruroides sculpturatus]	--	--	--	K17554	PPP1R13B, ASPP1	apoptosis-stimulating of p53 protein 1	http://www.genome.jp/dbget-bin/www_bget?ko:K17554	Q96KQ4	Apoptosis-stimulating of p53 protein 1 OS=Homo sapiens OX=9606 GN=PPP1R13B PE=1 SV=3	PF06432//PF07653//PF10717//PF13606//PF00023//PF00018//PF14604//PF03955	Phosphatidylinositol N-acetylglucosaminyltransferase//Variant SH3 domain//Occlusion-derived virus envelope protein ODV-E18//Ankyrin repeat//Ankyrin repeat//SH3 domain//Variant SH3 domain//Adenovirus hexon-associated protein (IX)	GO:0006506	GPI anchor biosynthetic process	GO:0005515//GO:0017176//GO:0031423	protein binding//phosphatidylinositol N-acetylglucosaminyltransferase activity//hexon binding	GO:0019028//GO:0019031//GO:0016021	viral capsid//viral envelope//integral component of membrane	KOG0515	p53-interacting protein 53BP/ASPP, contains ankyrin and SH3 domains	DOWN	-0.91285	0.15425	FALSE	-0.40973	0.99796	FALSE	0.489	1	blast,frame:2 start:2 end:847
Cluster-32412.36770	462	--	--	--	--	--	--	--	--	--	--	--	--	--	--	--	--	--	--	--	--	--	UP	1.2207	0.32247	FALSE	0.50751	0.99796	FALSE	-0.31437	1	--
Cluster-32412.36777	6606	ANV19765.1	Na+/H+ exchanger [Portunus trituberculatus]	KU317606.1	KU317606	Scylla paramamosain sodium hydrogen exchanger mRNA, partial cds	K12040	SLC9A3, NHE3	solute carrier family 9 (sodium/hydrogen exchanger), member 3	http://www.genome.jp/dbget-bin/www_bget?ko:K12040	P48764	Sodium/hydrogen exchanger 3 OS=Homo sapiens OX=9606 GN=SLC9A3 PE=1 SV=2	PF04565//PF00999//PF02738	RNA polymerase Rpb2, domain 3//Sodium/hydrogen exchanger family//Molybdopterin-binding domain of aldehyde dehydrogenase	GO:0006812//GO:0006351//GO:0055114//GO:0055085//GO:0006885//GO:0006144//GO:0006206	cation transport//transcription, DNA-templated//oxidation-reduction process//transmembrane transport//regulation of pH//purine nucleobase metabolic process//pyrimidine nucleobase metabolic process	GO:0003899//GO:0003677//GO:0015299//GO:0016491	DNA-directed 5'-3' RNA polymerase activity//DNA binding//solute:proton antiporter activity//oxidoreductase activity	GO:0005730//GO:0016021	nucleolus//integral component of membrane	KOG1966	Sodium/hydrogen exchanger protein	DOWN	-1.4587	0.055288	FALSE	-0.7392	0.99796	UP	0.66041	1	blast,frame:-3 start:6172 end:3269
Cluster-32412.36776	933	--	--	--	--	--	--	--	--	--	--	--	--	--	--	--	--	--	--	--	--	--	DOWN	-1.681	0.009451	DOWN	-1.0101	0.99796	UP	0.83345	1	--
Cluster-32412.36775	2789	--	--	--	--	--	--	--	--	--	--	--	--	--	--	--	--	--	--	--	--	--	DOWN	-1.2551	0.047094	FALSE	-0.32809	0.99796	FALSE	0.27421	1	--
Cluster-34523.1	2571	XP_027225037.1	oplophorus-luciferin 2-monooxygenase non-catalytic subunit-like [Penaeus vannamei]	--	--	--	-	-	-	http://www.genome.jp/dbget-bin/www_bget?ko:-	Q93373	Leucine-rich repeat-containing protein let-4 OS=Caenorhabditis elegans OX=6239 GN=let-4 PE=2 SV=2	PF00560//PF13855//PF13516//PF11610	Leucine Rich Repeat//Leucine rich repeat//Leucine Rich repeat//Scaffold protein Ste5, Fus3-binding region	--	--	GO:0005515//GO:0019900	protein binding//kinase binding	--	--	KOG0619	FOG: Leucine rich repeat	FALSE	1.6468	0.8376	UP	3.3606	0.2769	FALSE	1.1894	1	blast,frame:-2 start:2390 end:909
Cluster-32412.41935	4598	XP_027235554.1	uncharacterized protein LOC113826855, partial [Penaeus vannamei]	--	--	--	-	-	-	http://www.genome.jp/dbget-bin/www_bget?ko:-	Q9W2S3	BTB/POZ domain-containing protein 9 OS=Drosophila melanogaster OX=7227 GN=BTBD9 PE=1 SV=1	PF05956//PF00651//PF01968	APC basic domain//BTB/POZ domain//Hydantoinase/oxoprolinase	GO:0016055	Wnt signaling pathway	GO:0008017//GO:0005515//GO:0016787	microtubule binding//protein binding//hydrolase activity	GO:0045298	tubulin complex	--	--	UP	1.0007	0.12151	FALSE	0.42184	0.99796	FALSE	-0.31585	1	blast,frame:1 start:178 end:2355|blast,frame:2 start:2123 end:4423|blast,frame:3 start:117 end:392
Cluster-32412.41930	813	--	--	--	--	--	--	--	--	--	--	--	--	--	--	--	--	--	--	--	--	--	UP	1.0743	0.46778	FALSE	0.75659	0.99796	FALSE	-0.40506	1	estscan,start:549 end:1; minus strand
Cluster-6820.0	752	PCG79106.1	hypothetical protein B5V51_2077 [Heliothis virescens]	--	--	--	-	-	-	http://www.genome.jp/dbget-bin/www_bget?ko:-	Q04202	Transposable element Tcb2 transposase OS=Caenorhabditis briggsae OX=6238 PE=3 SV=1	PF01400//PF01498	Astacin (Peptidase family M12A)//Transposase	GO:0015074//GO:0006313//GO:0006508	DNA integration//transposition, DNA-mediated//proteolysis	GO:0004222//GO:0003677	metalloendopeptidase activity//DNA binding	--	--	--	--	UP	4.7251	0.2593	FALSE	2.3645	0.99796	FALSE	-0.48276	1	estscan,start:518 end:752
Cluster-39609.0	1589	--	--	--	--	--	--	--	--	--	--	--	--	--	--	--	--	--	--	--	--	--	UP	4.5851	0.11453	UP	4.7099	0.99796	FALSE	-2.346	1	--
Cluster-32412.31092	2599	XP_027231944.1	trithorax group protein osa-like [Penaeus vannamei]	--	--	--	K03260	EIF4G	translation initiation factor 4G	http://www.genome.jp/dbget-bin/www_bget?ko:K03260	--	--	--	--	--	--	--	--	--	--	--	--	UP	0.82722	0.24009	FALSE	0.44906	0.99796	FALSE	-0.35185	1	blast,frame:3 start:909 end:2597
Cluster-32412.31097	320	--	--	--	--	--	--	--	--	--	--	--	--	--	--	--	--	--	--	--	--	--	DOWN	-0.86889	0.12891	FALSE	-0.88473	0.99796	FALSE	0.0908	1	estscan,start:1 end:125
Cluster-32412.39246	5201	XP_027220711.1	required for excision 1-B domain-containing protein-like [Penaeus vannamei]	--	--	--	-	-	-	http://www.genome.jp/dbget-bin/www_bget?ko:-	Q3T0X7	Non-structural maintenance of chromosomes element 1 homolog OS=Bos taurus OX=9913 GN=NSMCE1 PE=2 SV=2	PF07574//PF00672//PF00323//PF04906//PF09026//PF00130	Nse1 non-SMC component of SMC5-6 complex//HAMP domain//Mammalian defensin//Tweety//Centromere protein B dimerisation domain//Phorbol esters/diacylglycerol binding domain (C1 domain)	GO:0006952//GO:0006281//GO:0007165//GO:0035556	defense response//DNA repair//signal transduction//intracellular signal transduction	GO:0003682//GO:0003677	chromatin binding//DNA binding	GO:0016021//GO:0005576//GO:0000775//GO:0005634//GO:0030915//GO:0000785	integral component of membrane//extracellular region//chromosome, centromeric region//nucleus//Smc5-Smc6 complex//chromatin	--	--	UP	1.0185	0.013318	FALSE	0.23608	0.99796	FALSE	-0.39467	1	blast,frame:-1 start:2798 end:2298|blast,frame:3 start:102 end:995
Cluster-32412.39243	2466	XP_027230971.1	microsomal glutathione S-transferase 1-like [Penaeus vannamei]	--	--	--	K00799	GST, gst	glutathione S-transferase	http://www.genome.jp/dbget-bin/www_bget?ko:K00799	P79382	Microsomal glutathione S-transferase 1 OS=Sus scrofa OX=9823 GN=MGST1 PE=2 SV=3	--	--	--	--	--	--	--	--	--	--	UP	0.56219	0.42643	FALSE	-0.089268	0.99796	FALSE	-0.19601	1	blast,frame:-2 start:1055 end:597
Cluster-16208.0	589	XP_027206674.1	DNA-directed RNA polymerase II subunit RPB1-like [Penaeus vannamei]	XM_027375111.1	XM_027375111	PREDICTED: Penaeus vannamei cuticle protein 7-like (LOC113822583), mRNA	-	-	-	http://www.genome.jp/dbget-bin/www_bget?ko:-	--	--	PF00379	Insect cuticle protein	--	--	GO:0042302	structural constituent of cuticle	--	--	--	--	UP	5.4678	0.0028682	FALSE	-0.13609	0.99796	DOWN	-2.5126	1	blast,frame:-3 start:587 end:114
Cluster-55199.0	927	--	--	--	--	--	--	--	--	--	--	--	PF00028//PF03362	Cadherin domain//Herpesvirus UL47 protein	GO:0007156//GO:0006355	homophilic cell adhesion via plasma membrane adhesion molecules//regulation of transcription, DNA-templated	GO:0005509	calcium ion binding	GO:0016020	membrane	--	--	UP	1.0531	0.46727	FALSE	0.67587	0.99796	FALSE	-0.86657	1	estscan,start:474 end:927
Cluster-32412.38114	1435	--	--	XM_027375864.1	XM_027375864	PREDICTED: Penaeus vannamei leucine-rich repeat neuronal protein 2-like (LOC113823244), mRNA	--	--	--	--	--	--	--	--	--	--	--	--	--	--	--	--	DOWN	-0.74666	0.26214	FALSE	-0.20672	0.99796	FALSE	0.090335	1	estscan,start:1435 end:1369; minus strand
Cluster-32412.27616	629	--	--	--	--	--	--	--	--	--	--	--	PF07178	TraL protein	GO:0000746	conjugation	--	--	GO:0019867	outer membrane	--	--	DOWN	-1.0802	0.38402	FALSE	-0.2473	0.99796	FALSE	-0.18232	1	--
Cluster-32412.27614	1573	QBK50989.1	activator protein [Portunus trituberculatus]	MG957111.1	MG957111	Portunus trituberculatus activator protein mRNA, complete cds	K04448	JUN	transcription factor AP-1	http://www.genome.jp/dbget-bin/www_bget?ko:K04448	P18870	Transcription factor AP-1 OS=Gallus gallus OX=9031 GN=JUN PE=1 SV=2	PF00170//PF07716//PF06005//PF00664//PF03131//PF02687	bZIP transcription factor//Basic region leucine zipper//Cell division protein ZapB//ABC transporter transmembrane region//bZIP Maf transcription factor//FtsX-like permease family	GO:0090529//GO:0006810//GO:0043093//GO:0006355//GO:0055085	cell septum assembly//transport//FtsZ-dependent cytokinesis//regulation of transcription, DNA-templated//transmembrane transport	GO:0005524//GO:0003700//GO:0042626//GO:0003677	ATP binding//DNA-binding transcription factor activity//ATPase-coupled transmembrane transporter activity//DNA binding	GO:0005737//GO:0005667//GO:0016021//GO:0005634//GO:0016020	cytoplasm//transcription regulator complex//integral component of membrane//nucleus//membrane	KOG0837	Transcriptional activator of the JUN family	UP	1.3862	1.5765e-05	FALSE	0.27566	0.99796	FALSE	-0.13699	1	blast,frame:2 start:50 end:919
Cluster-32412.27612	432	--	--	--	--	--	--	--	--	--	--	--	--	--	--	--	--	--	--	--	--	--	UP	2.8622	0.21453	FALSE	1.2442	0.99796	FALSE	-0.40594	1	--
Cluster-32412.27613	2424	--	--	--	--	--	--	--	--	--	--	--	PF09696	Ctf8	GO:0007064	mitotic sister chromatid cohesion	--	--	GO:0031390	Ctf18 RFC-like complex	--	--	DOWN	-1.205	0.00019933	DOWN	-0.97747	0.99796	FALSE	0.10157	1	estscan,start:420 end:597
Cluster-32412.27611	588	--	--	--	--	--	--	--	--	--	--	--	--	--	--	--	--	--	--	--	--	--	FALSE	-0.85504	0.64083	DOWN	-1.1142	0.99796	FALSE	-0.80553	1	--
Cluster-32412.30320	4315	AHH32888.1	integrin alpha 5 [Penaeus chinensis]	--	--	--	-	-	-	http://www.genome.jp/dbget-bin/www_bget?ko:-	P26009	Integrin alpha-8 OS=Gallus gallus OX=9031 GN=ITGA8 PE=1 SV=1	PF17096	Altered inheritance of mitochondria protein 3	GO:0051016	barbed-end actin filament capping	--	--	GO:0030479	actin cortical patch	KOG3637	Vitronectin receptor, alpha subunit	UP	0.96115	0.41519	FALSE	0.79832	0.99796	FALSE	-0.77373	1	blast,frame:-3 start:4160 end:2121|blast,frame:-2 start:1797 end:340
Cluster-32412.22559	1968	--	--	MF114269.1	MF114269	Synalpheus brooksi microsatellite SEB-556-c1561556_g2_i1 sequence	--	--	--	--	--	--	--	--	--	--	--	--	--	--	--	--	DOWN	-0.59886	0.43543	FALSE	0.07387	0.99796	FALSE	0.30858	1	estscan,start:292 end:405
Cluster-32412.22554	2379	--	--	--	--	--	--	--	--	--	--	--	PF05297	Herpesvirus latent membrane protein 1 (LMP1)	GO:0019087	transformation of host cell by virus	--	--	GO:0016021	integral component of membrane	--	--	FALSE	-0.10716	0.98265	DOWN	-0.7489	0.99796	FALSE	0.10002	1	estscan,start:1181 end:595; minus strand
Cluster-32412.22555	1856	--	--	--	--	--	--	--	--	--	--	--	--	--	--	--	--	--	--	--	--	--	DOWN	-0.89501	0.087244	FALSE	0.1113	0.99796	FALSE	0.28339	1	--
Cluster-32412.22552	499	--	--	--	--	--	--	--	--	--	--	--	--	--	--	--	--	--	--	--	--	--	DOWN	-1.3351	0.1986	FALSE	-0.32945	0.99796	FALSE	0.62198	1	estscan,start:396 end:499
Cluster-32412.44889	1495	--	--	--	--	--	--	--	--	--	--	--	PF04961//PF06005	Formiminotransferase-cyclodeaminase//Cell division protein ZapB	GO:0044237//GO:0043093//GO:0090529	cellular metabolic process//FtsZ-dependent cytokinesis//cell septum assembly	GO:0003824	catalytic activity	GO:0005737	cytoplasm	--	--	UP	2.3729	0.37214	FALSE	0.99301	0.99796	FALSE	-0.1832	1	estscan,start:1495 end:680; minus strand
Cluster-34404.0	609	--	--	--	--	--	--	--	--	--	--	--	--	--	--	--	--	--	--	--	--	--	UP	4.3743	0.42205	FALSE	2.7048	0.99796	FALSE	-1.8572	1	--
Cluster-32412.51446	5247	XP_027229815.1	LOW QUALITY PROTEIN: uncharacterized protein K02A2.6-like [Penaeus vannamei]	--	--	--	-	-	-	http://www.genome.jp/dbget-bin/www_bget?ko:-	Q7LHG5	Transposon Ty3-I Gag-Pol polyprotein OS=Saccharomyces cerevisiae (strain ATCC 204508 / S288c) OX=559292 GN=TY3B-I PE=1 SV=2	PF00665	Integrase core domain	GO:0015074	DNA integration	--	--	--	--	KOG0017	FOG: Transposon-encoded proteins with TYA, reverse transcriptase, integrase domains in various combinations	UP	1.3244	0.074145	FALSE	0.67328	0.99796	FALSE	-0.38432	1	blast,frame:3 start:3 end:1691|blast,frame:2 start:3482 end:5245|blast,frame:1 start:1978 end:3234
Cluster-32412.20347	693	--	--	JX102599.1	JX102599	Scylla paramamosain microsatellite Spm28 sequence	--	--	--	--	--	--	--	--	--	--	--	--	--	--	--	--	DOWN	-1.0989	0.06029	FALSE	-0.013376	0.99796	UP	0.7958	1	--
Cluster-32412.20343	1115	--	--	--	--	--	--	--	--	--	--	--	--	--	--	--	--	--	--	--	--	--	UP	2.6108	3.7447e-08	FALSE	-0.53988	0.99796	DOWN	-1.2025	0.82977	estscan,start:905 end:961
Cluster-32412.20349	1175	--	--	--	--	--	--	--	--	--	--	--	PF07941	Potassium channel Kv1.4 tandem inactivation domain	GO:0006813	potassium ion transport	GO:0005249//GO:0030955	voltage-gated potassium channel activity//potassium ion binding	GO:0008076//GO:0016021	voltage-gated potassium channel complex//integral component of membrane	--	--	UP	1.6292	0.050187	FALSE	-0.25453	0.99796	FALSE	-0.62441	1	estscan,start:1 end:374
Cluster-32412.23605	3820	AJT34991.1	masquerade-like protein [Procambarus clarkii]	GU373915.1	GU373915	Portunus trituberculatus masquerade-like protein mRNA, partial cds	-	-	-	http://www.genome.jp/dbget-bin/www_bget?ko:-	Q9GRW0	Phenoloxidase-activating factor 2 OS=Holotrichia diomphalia OX=33394 GN=PPAF2 PE=1 SV=1	PF00089	Trypsin	GO:0006508	proteolysis	GO:0004252	serine-type endopeptidase activity	--	--	--	--	FALSE	0.72456	0.98265	FALSE	0.97358	0.99796	FALSE	-0.50536	1	blast,frame:3 start:1668 end:2747|blast,frame:2 start:446 end:1513
Cluster-32412.23602	4169	ROT67554.1	ORM1-like protein 3 [Penaeus vannamei]	--	--	--	-	-	-	http://www.genome.jp/dbget-bin/www_bget?ko:-	Q5XH57	ORM1-like protein 1 OS=Xenopus laevis OX=8355 GN=ormdl1 PE=2 SV=1	PF04061	ORMDL family	--	--	--	--	GO:0005789//GO:0016021	endoplasmic reticulum membrane//integral component of membrane	KOG3319	Predicted membrane protein	DOWN	-0.57627	0.29059	FALSE	0.13811	0.99796	FALSE	0.25018	1	blast,frame:1 start:2317 end:2487|blast,frame:3 start:1482 end:1820
Cluster-5167.0	517	--	--	--	--	--	--	--	--	--	--	--	--	--	--	--	--	--	--	--	--	--	FALSE	2.2489	0.89553	FALSE	-2.6233	0.99796	DOWN	-4.6747	1	estscan,start:1 end:391
Cluster-32412.1341	670	--	--	--	--	--	--	--	--	--	--	--	--	--	--	--	--	--	--	--	--	--	UP	4.8384	0.36293	FALSE	0.83211	0.99796	DOWN	-4.7799	1	--
Cluster-43323.0	729	--	--	--	--	--	--	--	--	--	--	--	--	--	--	--	--	--	--	--	--	--	FALSE	2.5196	0.98265	UP	4.3271	0.99796	FALSE	-0.0091635	1	estscan,start:275 end:169; minus strand
Cluster-32412.4644	673	--	--	--	--	--	--	--	--	--	--	--	PF00770	Adenovirus endoprotease	GO:0006508	proteolysis	GO:0004197	cysteine-type endopeptidase activity	--	--	--	--	UP	2.3737	0.011368	FALSE	1.2904	0.99796	DOWN	-1.7303	0.34072	--
[truncated: 15,204 more rows]
