# Supplementary material for: Transcriptome responses of RNAi-mediated ETH knockdown in Scylla paramamosain at different premolt substages
Source: Front Endocrinol (Lausanne). 2022 Jul 28;13:917088. doi: 10.3389/fendo.2022.917088 (PMC9370559; doi:10.3389/fendo.2022.917088)
Supplement: Supplementary file 7 [file Table_3.xlsx]

## Sheet: D2dsGFPvsD0dsGFP_up
GO_accession	Description	Term_type	Over_represented_pValue	Corrected_pValue	DEG_item	DEG_list	Bg_item	Bg_list	Gene_names
GO:0043623	cellular protein complex assembly	biological_process	3.0408e-05	0.15852	23	338	818	31676	Cluster-32412.27762,Cluster-32412.25194,Cluster-32412.32642,Cluster-32412.30731,Cluster-32412.8830,Cluster-32412.28945,Cluster-32412.23863,Cluster-32412.45951,Cluster-32412.39234,Cluster-32412.38150,Cluster-32412.28486,Cluster-32412.28359,Cluster-32412.12195,Cluster-32412.38620,Cluster-32412.26946,Cluster-32412.31814,Cluster-32412.35393,Cluster-32412.17883,Cluster-32412.49199,Cluster-32412.45212,…
GO:0034622	cellular macromolecular complex assembly	biological_process	0.00012491	0.19605	23	338	889	31676	Cluster-32412.8830,Cluster-32412.28945,Cluster-32412.30731,Cluster-32412.32642,Cluster-32412.27762,Cluster-32412.25194,Cluster-32412.28359,Cluster-32412.28486,Cluster-32412.38150,Cluster-32412.45951,Cluster-32412.39234,Cluster-32412.23863,Cluster-32412.35393,Cluster-32412.31814,Cluster-32412.26946,Cluster-32412.38620,Cluster-32412.12195,Cluster-32412.29984,Cluster-32412.41374,Cluster-32412.29648,…
GO:0008083	growth factor activity	molecular_function	0.00017217	0.19605	7	338	104	31676	Cluster-32412.21440,Cluster-32412.26328,Cluster-32412.18754,Cluster-32412.15315,Cluster-32412.33274,Cluster-32412.26473,Cluster-32412.26867
GO:0008283	cell proliferation	biological_process	0.00022155	0.19605	8	338	144	31676	Cluster-32412.15315,Cluster-32412.26328,Cluster-32412.18754,Cluster-32412.21440,Cluster-32412.45212,Cluster-32412.26867,Cluster-32412.26473,Cluster-32412.33274
GO:0006461	protein complex assembly	biological_process	0.00022565	0.19605	23	338	927	31676	Cluster-32412.45951,Cluster-32412.38150,Cluster-32412.39234,Cluster-32412.23863,Cluster-32412.28359,Cluster-32412.28486,Cluster-32412.30731,Cluster-32412.32642,Cluster-32412.25194,Cluster-32412.27762,Cluster-32412.8830,Cluster-32412.28945,Cluster-32412.29648,Cluster-32412.49199,Cluster-32412.45212,Cluster-32412.17883,Cluster-32412.29984,Cluster-32412.41374,Cluster-32412.12195,Cluster-32412.35393,…
GO:0070271	protein complex biogenesis	biological_process	0.00022565	0.19605	23	338	927	31676	Cluster-32412.27762,Cluster-32412.25194,Cluster-32412.30731,Cluster-32412.32642,Cluster-32412.8830,Cluster-32412.28945,Cluster-32412.23863,Cluster-32412.39234,Cluster-32412.45951,Cluster-32412.38150,Cluster-32412.28486,Cluster-32412.28359,Cluster-32412.12195,Cluster-32412.26946,Cluster-32412.31814,Cluster-32412.38620,Cluster-32412.35393,Cluster-32412.17883,Cluster-32412.29648,Cluster-32412.45212,…
GO:0065003	macromolecular complex assembly	biological_process	0.00030844	0.20469	24	338	1001	31676	Cluster-32412.28945,Cluster-32412.8830,Cluster-32412.27762,Cluster-32412.25194,Cluster-32412.30731,Cluster-32412.32642,Cluster-32412.28486,Cluster-32412.28359,Cluster-32412.23863,Cluster-32412.45951,Cluster-32412.39234,Cluster-32412.38150,Cluster-32412.26946,Cluster-32412.31814,Cluster-32412.38620,Cluster-32412.35393,Cluster-32412.12195,Cluster-32412.29571,Cluster-32412.29984,Cluster-32412.41374,…
GO:0043933	macromolecular complex subunit organization	biological_process	0.00031412	0.20469	30	338	1383	31676	Cluster-32412.35393,Cluster-32412.12248,Cluster-32412.38620,Cluster-32412.31814,Cluster-32412.33346,Cluster-32412.26946,Cluster-32412.29571,Cluster-32412.38660,Cluster-32412.12195,Cluster-32412.41374,Cluster-32412.29984,Cluster-32412.18227,Cluster-32412.49199,Cluster-32412.45212,Cluster-32412.29648,Cluster-32412.17883,Cluster-32412.42805,Cluster-32412.28945,Cluster-32412.8830,Cluster-32412.32642,…
GO:0071822	protein complex subunit organization	biological_process	0.00047473	0.27498	24	338	1032	31676	Cluster-32412.25194,Cluster-32412.27762,Cluster-32412.32642,Cluster-32412.30731,Cluster-32412.42805,Cluster-32412.28945,Cluster-32412.8830,Cluster-32412.23863,Cluster-32412.45951,Cluster-32412.38150,Cluster-32412.39234,Cluster-32412.28359,Cluster-32412.28486,Cluster-32412.12195,Cluster-32412.38620,Cluster-32412.31814,Cluster-32412.26946,Cluster-32412.35393,Cluster-32412.17883,Cluster-32412.49199,…
GO:0016021	integral component of membrane	cellular_component	0.001305	0.41371	101	338	7324	31676	Cluster-32412.30082,Cluster-32412.10905,Cluster-32412.41374,Cluster-40456.0,Cluster-32412.16541,Cluster-32412.18223,Cluster-32412.30801,Cluster-32412.20008,Cluster-32412.30525,Cluster-32412.31814,Cluster-32412.18995,Cluster-32412.33346,Cluster-32412.45951,Cluster-32412.23863,Cluster-32412.44313,Cluster-32412.20227,Cluster-32412.38239,Cluster-32412.46041,Cluster-32412.29899,Cluster-32412.8192,Clus…
GO:0038023	signaling receptor activity	molecular_function	0.0013436	0.41371	20	338	806	31676	Cluster-32412.30525,Cluster-32412.50568,Cluster-43422.0,Cluster-32412.33346,Cluster-32756.0,Cluster-32412.39627,Cluster-32412.27746,Cluster-32412.30880,Cluster-32412.20008,Cluster-32412.41374,Cluster-32412.38842,Cluster-32412.49170,Cluster-32412.32709,Cluster-32412.43922,Cluster-32412.18339,Cluster-32412.7499,Cluster-32412.40107,Cluster-32412.8192,Cluster-32412.52278,Cluster-32412.40594
GO:0004871	signal transducer activity	molecular_function	0.0014302	0.41371	20	338	811	31676	Cluster-32412.41374,Cluster-32412.49170,Cluster-32412.38842,Cluster-32412.32709,Cluster-32412.18339,Cluster-32412.43922,Cluster-32412.50568,Cluster-32412.30525,Cluster-32412.33346,Cluster-43422.0,Cluster-32412.30880,Cluster-32412.27746,Cluster-32412.39627,Cluster-32756.0,Cluster-32412.20008,Cluster-32412.52278,Cluster-32412.40594,Cluster-32412.7499,Cluster-32412.40107,Cluster-32412.8192
GO:0044425	membrane part	cellular_component	0.0014435	0.41371	120	338	8966	31676	Cluster-32412.15680,Cluster-32412.39627,Cluster-32412.27746,Cluster-32412.16507,Cluster-32412.30880,Cluster-32412.38660,Cluster-32412.44651,Cluster-32412.36238,Cluster-32412.50568,Cluster-32412.25808,Cluster-32412.27845,Cluster-32412.28237,Cluster-32412.10834,Cluster-32412.32709,Cluster-32412.9559,Cluster-32412.38210,Cluster-32412.43922,Cluster-32412.17883,Cluster-32412.29984,Cluster-32412.33034,…
GO:0000921	septin ring assembly	biological_process	0.001496	0.41371	6	338	120	31676	Cluster-32412.45951,Cluster-32412.38150,Cluster-32412.17883,Cluster-32412.25194,Cluster-32412.8830,Cluster-32412.28359
GO:0005940	septin ring	cellular_component	0.001496	0.41371	6	338	120	31676	Cluster-32412.25194,Cluster-32412.17883,Cluster-32412.38150,Cluster-32412.45951,Cluster-32412.28359,Cluster-32412.8830
GO:0031106	septin ring organization	biological_process	0.001496	0.41371	6	338	120	31676	Cluster-32412.45951,Cluster-32412.38150,Cluster-32412.25194,Cluster-32412.17883,Cluster-32412.28359,Cluster-32412.8830
GO:0032156	septin cytoskeleton	cellular_component	0.001496	0.41371	6	338	120	31676	Cluster-32412.28359,Cluster-32412.8830,Cluster-32412.25194,Cluster-32412.17883,Cluster-32412.45951,Cluster-32412.38150
GO:0032185	septin cytoskeleton organization	biological_process	0.001496	0.41371	6	338	120	31676	Cluster-32412.45951,Cluster-32412.38150,Cluster-32412.25194,Cluster-32412.17883,Cluster-32412.8830,Cluster-32412.28359
GO:0031224	intrinsic component of membrane	cellular_component	0.0015078	0.41371	101	338	7351	31676	Cluster-32412.44651,Cluster-32412.36238,Cluster-32412.50568,Cluster-32412.28237,Cluster-32412.15680,Cluster-32412.27746,Cluster-32412.39627,Cluster-32412.30880,Cluster-32412.29984,Cluster-32412.33034,Cluster-32412.10834,Cluster-32412.32709,Cluster-32412.43922,Cluster-32412.9559,Cluster-32412.17883,Cluster-32412.28945,Cluster-54582.0,Cluster-32412.18771,Cluster-32412.28098,Cluster-32412.40107,Clus…
GO:0016020	membrane	cellular_component	0.0017103	0.43358	156	338	12260	31676	Cluster-32412.17815,Cluster-32412.26473,Cluster-32412.38842,Cluster-32412.38312,Cluster-32412.25714,Cluster-32412.11714,Cluster-32412.18339,Cluster-32412.46020,Cluster-32412.17114,Cluster-32412.22473,Cluster-32412.17117,Cluster-32412.32174,Cluster-32412.34099,Cluster-32412.24306,Cluster-32412.15463,Cluster-32412.8830,Cluster-32412.34925,Cluster-32412.36670,Cluster-32412.41374,Cluster-32412.18227,…
GO:0004872	receptor activity	molecular_function	0.0017466	0.43358	20	338	822	31676	Cluster-32412.40594,Cluster-32412.52278,Cluster-32412.8192,Cluster-32412.7499,Cluster-32412.40107,Cluster-32412.32709,Cluster-32412.43922,Cluster-32412.18339,Cluster-32412.41374,Cluster-32412.49170,Cluster-32412.38842,Cluster-32412.27746,Cluster-32412.39627,Cluster-32756.0,Cluster-32412.30880,Cluster-32412.20008,Cluster-32412.30525,Cluster-32412.50568,Cluster-43422.0,Cluster-32412.33346
GO:0060089	molecular transducer activity	molecular_function	0.0018549	0.43953	20	338	827	31676	Cluster-32412.40594,Cluster-32412.52278,Cluster-32412.8192,Cluster-32412.7499,Cluster-32412.40107,Cluster-32412.32709,Cluster-32412.43922,Cluster-32412.18339,Cluster-32412.41374,Cluster-32412.49170,Cluster-32412.38842,Cluster-32756.0,Cluster-32412.39627,Cluster-32412.27746,Cluster-32412.30880,Cluster-32412.20008,Cluster-32412.30525,Cluster-32412.50568,Cluster-32412.33346,Cluster-43422.0
GO:0070070	proton-transporting V-type ATPase complex assembly	biological_process	0.0028631	0.6219	6	338	140	31676	Cluster-32412.29984,Cluster-32412.23863,Cluster-32412.27762,Cluster-32412.12195,Cluster-32412.49199,Cluster-32412.45212
GO:0070072	vacuolar proton-transporting V-type ATPase complex assembly	biological_process	0.0028631	0.6219	6	338	140	31676	Cluster-32412.27762,Cluster-32412.12195,Cluster-32412.23863,Cluster-32412.49199,Cluster-32412.45212,Cluster-32412.29984
GO:0070071	proton-transporting two-sector ATPase complex assembly	biological_process	0.0031779	0.66266	6	338	143	31676	Cluster-32412.45212,Cluster-32412.49199,Cluster-32412.27762,Cluster-32412.12195,Cluster-32412.23863,Cluster-32412.29984
GO:0009539	photosystem II reaction center	cellular_component	0.0034606	0.69385	6	338	133	31676	Cluster-32412.34925,Cluster-32412.36750,Cluster-32412.22473,Cluster-32412.27707,Cluster-32412.20512,Cluster-32412.37946
GO:0007010	cytoskeleton organization	biological_process	0.0046467	0.88825	13	338	517	31676	Cluster-32412.28359,Cluster-32412.17883,Cluster-32412.9559,Cluster-32412.38150,Cluster-32412.45951,Cluster-32412.17477,Cluster-32412.26946,Cluster-32412.30045,Cluster-32412.42805,Cluster-32412.8830,Cluster-32412.25194,Cluster-32412.30801,Cluster-32412.32387
GO:0040007	growth	biological_process	0.0049166	0.88825	7	338	191	31676	Cluster-32412.15315,Cluster-32412.26328,Cluster-32412.21440,Cluster-32412.18754,Cluster-32412.26473,Cluster-32412.26867,Cluster-32412.33274
GO:0070925	organelle assembly	biological_process	0.0049414	0.88825	8	338	234	31676	Cluster-32412.28359,Cluster-32412.38150,Cluster-32412.45951,Cluster-32412.39234,Cluster-32412.17883,Cluster-32412.8830,Cluster-32412.30731,Cluster-32412.25194
GO:0004930	G-protein coupled receptor activity	molecular_function	0.0066936	1	13	338	485	31676	Cluster-32412.18339,Cluster-32412.43922,Cluster-32412.41374,Cluster-32412.49170,Cluster-32412.38842,Cluster-32412.30880,Cluster-32412.27746,Cluster-32412.8192,Cluster-32412.50568,Cluster-32412.30525,Cluster-32412.7499,Cluster-32412.40107,Cluster-43422.0
GO:0005102	receptor binding	molecular_function	0.007462	1	17	338	764	31676	Cluster-32412.30731,Cluster-32412.20339,Cluster-32412.6924,Cluster-32412.16295,Cluster-32412.21440,Cluster-32412.27332,Cluster-32412.28486,Cluster-32412.33274,Cluster-32412.15315,Cluster-32412.28892,Cluster-32412.26328,Cluster-32412.35304,Cluster-32412.35393,Cluster-32412.18754,Cluster-32412.26473,Cluster-32412.26867,Cluster-32412.29986
GO:0050852	T cell receptor signaling pathway	biological_process	0.010072	1	2	338	12	31676	Cluster-32412.21908,Cluster-32412.13675
GO:0001775	cell activation	biological_process	0.012505	1	5	338	113	31676	Cluster-32412.35393,Cluster-32412.28486,Cluster-32412.29164,Cluster-32412.40107,Cluster-32412.30731
GO:0047355	CDP-glycerol glycerophosphotransferase activity	molecular_function	0.015488	1	1	338	1	31676	Cluster-32412.29639
GO:0004888	transmembrane signaling receptor activity	molecular_function	0.01565	1	14	338	597	31676	Cluster-32412.41374,Cluster-32412.52278,Cluster-32412.38842,Cluster-32412.49170,Cluster-32412.43922,Cluster-32412.18339,Cluster-32412.7499,Cluster-32412.30525,Cluster-32412.50568,Cluster-43422.0,Cluster-32412.40107,Cluster-32412.27746,Cluster-32412.30880,Cluster-32412.8192
GO:0044448	cell cortex part	cellular_component	0.01575	1	7	338	253	31676	Cluster-32412.17883,Cluster-32412.25194,Cluster-32412.38150,Cluster-32412.45951,Cluster-32412.26946,Cluster-32412.8830,Cluster-32412.28359
GO:0009403	toxin biosynthetic process	biological_process	0.016321	1	8	338	390	31676	Cluster-32412.29484,Cluster-40456.0,Cluster-32412.41480,Cluster-32412.9559,Cluster-32412.16507,Cluster-32412.55913,Cluster-32412.28892,Cluster-32412.28739
GO:0065008	regulation of biological quality	biological_process	0.016756	1	24	338	1360	31676	Cluster-32412.28945,Cluster-32412.20339,Cluster-32412.36488,Cluster-32412.33321,Cluster-32412.47306,Cluster-32412.30731,Cluster-32412.34475,Cluster-32412.28486,Cluster-32412.16295,Cluster-32412.49139,Cluster-32412.31912,Cluster-32412.35393,Cluster-32412.44651,Cluster-32412.50568,Cluster-32412.33346,Cluster-32412.26946,Cluster-32412.30145,Cluster-32412.17477,Cluster-32412.30801,Cluster-32412.32221…
GO:0005938	cell cortex	cellular_component	0.017031	1	7	338	258	31676	Cluster-32412.45951,Cluster-32412.38150,Cluster-32412.17883,Cluster-32412.25194,Cluster-32412.28359,Cluster-32412.8830,Cluster-32412.26946
GO:0044436	thylakoid part	cellular_component	0.017959	1	9	338	352	31676	Cluster-32412.36750,Cluster-32412.29029,Cluster-32412.22473,Cluster-32412.38620,Cluster-32412.44345,Cluster-32412.34925,Cluster-32412.20512,Cluster-32412.27707,Cluster-32412.37946
GO:0002429	immune response-activating cell surface receptor signaling pathway	biological_process	0.018532	1	2	338	17	31676	Cluster-32412.13675,Cluster-32412.21908
GO:0002757	immune response-activating signal transduction	biological_process	0.018532	1	2	338	17	31676	Cluster-32412.13675,Cluster-32412.21908
GO:0002768	immune response-regulating cell surface receptor signaling pathway	biological_process	0.018532	1	2	338	17	31676	Cluster-32412.21908,Cluster-32412.13675
GO:0050851	antigen receptor-mediated signaling pathway	biological_process	0.018532	1	2	338	17	31676	Cluster-32412.21908,Cluster-32412.13675
GO:0009579	thylakoid	cellular_component	0.018616	1	9	338	354	31676	Cluster-32412.36750,Cluster-32412.29029,Cluster-32412.38620,Cluster-32412.22473,Cluster-32412.44345,Cluster-32412.34925,Cluster-32412.20512,Cluster-32412.27707,Cluster-32412.37946
GO:0019031	viral envelope	cellular_component	0.018953	1	19	338	1154	31676	Cluster-32412.18771,Cluster-32412.33654,Cluster-32412.42400,Cluster-32412.11956,Cluster-32412.28359,Cluster-32412.28298,Cluster-32412.21908,Cluster-32412.45032,Cluster-32412.23240,Cluster-32412.33787,Cluster-32412.17477,Cluster-32412.27746,Cluster-32412.27686,Cluster-32412.29544,Cluster-32412.33924,Cluster-32412.13484,Cluster-32412.36750,Cluster-32412.32221,Cluster-32412.38210
GO:0036338	viral membrane	cellular_component	0.020097	1	19	338	1160	31676	Cluster-32412.28298,Cluster-32412.21908,Cluster-32412.45032,Cluster-32412.28359,Cluster-32412.42400,Cluster-32412.11956,Cluster-32412.33654,Cluster-32412.18771,Cluster-32412.38210,Cluster-32412.33924,Cluster-32412.13484,Cluster-32412.32221,Cluster-32412.36750,Cluster-32412.27746,Cluster-32412.27686,Cluster-32412.29544,Cluster-32412.23240,Cluster-32412.33787,Cluster-32412.17477
GO:1902580	single-organism cellular localization	biological_process	0.020827	1	9	338	350	31676	Cluster-32412.27332,Cluster-32412.7385,Cluster-32412.39234,Cluster-32412.41734,Cluster-32412.42805,Cluster-32412.35393,Cluster-32412.44651,Cluster-32412.28945,Cluster-32412.16507
GO:0022607	cellular component assembly	biological_process	0.020849	1	30	338	1913	31676	Cluster-32412.8830,Cluster-32412.42805,Cluster-32412.28945,Cluster-32412.30731,Cluster-32412.32642,Cluster-32412.19332,Cluster-32412.27762,Cluster-32412.25194,Cluster-32412.28486,Cluster-32412.28359,Cluster-32412.45951,Cluster-32412.21908,Cluster-32412.38150,Cluster-32412.39234,Cluster-32412.14073,Cluster-32412.23863,Cluster-32412.35393,Cluster-32412.31814,Cluster-32412.26946,Cluster-32412.38620,…
GO:0002764	immune response-regulating signaling pathway	biological_process	0.021012	1	2	338	18	31676	Cluster-32412.21908,Cluster-32412.13675
GO:0007596	blood coagulation	biological_process	0.021387	1	4	338	78	31676	Cluster-32412.28486,Cluster-32412.35393,Cluster-32412.30731,Cluster-32412.34475
GO:0044550	secondary metabolite biosynthetic process	biological_process	0.022982	1	8	338	408	31676	Cluster-32412.29484,Cluster-40456.0,Cluster-32412.41480,Cluster-32412.9559,Cluster-32412.16507,Cluster-32412.55913,Cluster-32412.28892,Cluster-32412.28739
GO:0016043	cellular component organization	biological_process	0.02333	1	53	338	3751	31676	Cluster-32412.27332,Cluster-32412.28851,Cluster-32412.38150,Cluster-32412.45951,Cluster-32412.40594,Cluster-32412.23863,Cluster-32412.14073,Cluster-32412.32387,Cluster-32412.30731,Cluster-32412.27762,Cluster-32412.19332,Cluster-32412.41374,Cluster-32412.18227,Cluster-32412.49199,Cluster-32412.45212,Cluster-32412.29648,Cluster-32412.7385,Cluster-32412.30045,Cluster-32412.41734,Cluster-32412.35393,…
GO:0070876	SOSS complex	cellular_component	0.023667	1	1	338	2	31676	Cluster-32412.34145
GO:0090150	establishment of protein localization to membrane	biological_process	0.024528	1	6	338	194	31676	Cluster-32412.7385,Cluster-32412.44651,Cluster-32412.42805,Cluster-32412.41734,Cluster-32412.35393,Cluster-32412.27332
GO:0017004	cytochrome complex assembly	biological_process	0.025486	1	6	338	212	31676	Cluster-32412.31814,Cluster-32412.38620,Cluster-32412.28945,Cluster-32412.35393,Cluster-32412.29648,Cluster-32412.32642
GO:0007016	cytoskeletal anchoring at plasma membrane	biological_process	0.026074	1	3	338	66	31676	Cluster-32412.30801,Cluster-32412.9559,Cluster-32412.17477
GO:0006996	organelle organization	biological_process	0.026723	1	29	338	1781	31676	Cluster-32412.45951,Cluster-32412.38150,Cluster-32412.39234,Cluster-32412.28851,Cluster-32412.27613,Cluster-32412.28359,Cluster-32412.30731,Cluster-32412.36670,Cluster-32412.32387,Cluster-32412.25194,Cluster-32412.42805,Cluster-32412.28945,Cluster-32412.8830,Cluster-32412.9559,Cluster-32412.21831,Cluster-32412.17883,Cluster-32412.43841,Cluster-32412.41374,Cluster-32412.18227,Cluster-32412.38660,C…
GO:0036265	RNA (guanine-N7)-methylation	biological_process	0.027187	1	1	338	2	31676	Cluster-32412.18052
GO:0070476	rRNA (guanine-N7)-methylation	biological_process	0.027187	1	1	338	2	31676	Cluster-32412.18052
GO:0008614	pyridoxine metabolic process	biological_process	0.027867	1	1	338	2	31676	Cluster-32412.23863
GO:0008615	pyridoxine biosynthetic process	biological_process	0.027867	1	1	338	2	31676	Cluster-32412.23863
GO:0033856	pyridoxine 5'-phosphate synthase activity	molecular_function	0.027867	1	1	338	2	31676	Cluster-32412.23863
GO:0033365	protein localization to organelle	biological_process	0.028217	1	8	338	307	31676	Cluster-32412.27332,Cluster-32412.39234,Cluster-32412.44651,Cluster-32412.28945,Cluster-32412.35393,Cluster-32412.41734,Cluster-32412.42805,Cluster-32412.16507
GO:0006020	inositol metabolic process	biological_process	0.029459	1	2	338	20	31676	Cluster-32412.16295,Cluster-32412.44281
GO:0072657	protein localization to membrane	biological_process	0.029882	1	6	338	203	31676	Cluster-32412.7385,Cluster-32412.27332,Cluster-32412.44651,Cluster-32412.42805,Cluster-32412.35393,Cluster-32412.41734
GO:0065007	biological regulation	biological_process	0.029882	1	104	338	7880	31676	Cluster-32412.40107,Cluster-32412.28945,Cluster-32412.22941,Cluster-32412.11487,Cluster-32412.33274,Cluster-32412.52278,Cluster-32412.6924,Cluster-32412.21908,Cluster-32412.16295,Cluster-32412.39234,Cluster-32412.45150,Cluster-32412.23316,Cluster-32412.30145,Cluster-32412.50568,Cluster-32412.44651,Cluster-32412.29544,Cluster-32412.27683,Cluster-32412.21802,Cluster-32412.55913,Cluster-32412.30880,…
GO:0003883	CTP synthase activity	molecular_function	0.030738	1	1	338	2	31676	Cluster-32412.37631
GO:0016780	phosphotransferase activity, for other substituted phosphate groups	molecular_function	0.031725	1	2	338	24	31676	Cluster-32412.16024,Cluster-32412.29639
GO:0051235	maintenance of location	biological_process	0.032095	1	4	338	120	31676	Cluster-32412.45212,Cluster-32412.9559,Cluster-32412.30801,Cluster-32412.17477
GO:0007599	hemostasis	biological_process	0.032122	1	4	338	89	31676	Cluster-32412.30731,Cluster-32412.34475,Cluster-32412.35393,Cluster-32412.28486
GO:0050817	coagulation	biological_process	0.032122	1	4	338	89	31676	Cluster-32412.35393,Cluster-32412.28486,Cluster-32412.30731,Cluster-32412.34475
GO:0050878	regulation of body fluid levels	biological_process	0.032122	1	4	338	89	31676	Cluster-32412.28486,Cluster-32412.35393,Cluster-32412.34475,Cluster-32412.30731
GO:0019685	photosynthesis, dark reaction	biological_process	0.033753	1	1	338	4	31676	Cluster-32412.41570
GO:0030282	bone mineralization	biological_process	0.033827	1	1	338	3	31676	Cluster-32412.27230
GO:0030500	regulation of bone mineralization	biological_process	0.033827	1	1	338	3	31676	Cluster-32412.27230
GO:0046848	hydroxyapatite binding	molecular_function	0.033827	1	1	338	3	31676	Cluster-32412.27230
GO:0016435	rRNA (guanine) methyltransferase activity	molecular_function	0.034339	1	1	338	3	31676	Cluster-32412.18052
GO:0004470	malic enzyme activity	molecular_function	0.034644	1	1	338	3	31676	Cluster-32412.31814
GO:0004471	malate dehydrogenase (decarboxylating) (NAD+) activity	molecular_function	0.034644	1	1	338	3	31676	Cluster-32412.31814
GO:0006108	malate metabolic process	biological_process	0.034644	1	1	338	3	31676	Cluster-32412.31814
GO:0072594	establishment of protein localization to organelle	biological_process	0.035188	1	7	338	262	31676	Cluster-32412.16507,Cluster-32412.39234,Cluster-32412.27332,Cluster-32412.42805,Cluster-32412.44651,Cluster-32412.28945,Cluster-32412.35393
GO:0043385	mycotoxin metabolic process	biological_process	0.039562	1	7	338	384	31676	Cluster-32412.41480,Cluster-32412.9559,Cluster-32412.28739,Cluster-32412.28892,Cluster-32412.16507,Cluster-32412.55913,Cluster-32412.29484
GO:0043386	mycotoxin biosynthetic process	biological_process	0.039562	1	7	338	384	31676	Cluster-32412.29484,Cluster-32412.28892,Cluster-32412.55913,Cluster-32412.16507,Cluster-32412.9559,Cluster-32412.41480,Cluster-32412.28739
GO:0006613	cotranslational protein targeting to membrane	biological_process	0.039592	1	4	338	105	31676	Cluster-32412.27332,Cluster-32412.42805,Cluster-32412.44651,Cluster-32412.35393
GO:0006614	SRP-dependent cotranslational protein targeting to membrane	biological_process	0.039592	1	4	338	105	31676	Cluster-32412.42805,Cluster-32412.44651,Cluster-32412.35393,Cluster-32412.27332
GO:0009404	toxin metabolic process	biological_process	0.039651	1	8	338	443	31676	Cluster-32412.28739,Cluster-32412.28892,Cluster-32412.16507,Cluster-32412.55913,Cluster-32412.41480,Cluster-32412.9559,Cluster-40456.0,Cluster-32412.29484
GO:0031214	biomineral tissue development	biological_process	0.040786	1	1	338	4	31676	Cluster-32412.27230
GO:0070167	regulation of biomineral tissue development	biological_process	0.040786	1	1	338	4	31676	Cluster-32412.27230
GO:0009521	photosystem	cellular_component	0.043143	1	7	338	286	31676	Cluster-32412.36750,Cluster-32412.34925,Cluster-32412.22473,Cluster-32412.27707,Cluster-32412.29029,Cluster-32412.20512,Cluster-32412.37946
GO:0034613	cellular protein localization	biological_process	0.043378	1	16	338	853	31676	Cluster-32412.36387,Cluster-32412.28945,Cluster-32412.42805,Cluster-32412.39234,Cluster-32412.27332,Cluster-32412.30801,Cluster-32412.16507,Cluster-32412.30880,Cluster-43422.0,Cluster-32412.17477,Cluster-32412.44651,Cluster-32412.35393,Cluster-32412.41734,Cluster-32412.9559,Cluster-32412.7385,Cluster-32412.44281
GO:0070727	cellular macromolecule localization	biological_process	0.043378	1	16	338	853	31676	Cluster-32412.30801,Cluster-32412.30880,Cluster-32412.16507,Cluster-43422.0,Cluster-32412.17477,Cluster-32412.44651,Cluster-32412.35393,Cluster-32412.41734,Cluster-32412.9559,Cluster-32412.7385,Cluster-32412.44281,Cluster-32412.36387,Cluster-32412.28945,Cluster-32412.42805,Cluster-32412.39234,Cluster-32412.27332
GO:0015976	carbon utilization	biological_process	0.044639	1	2	338	27	31676	Cluster-32412.31814,Cluster-32412.16295
GO:0032507	maintenance of protein location in cell	biological_process	0.04486	1	3	338	81	31676	Cluster-32412.17477,Cluster-32412.30801,Cluster-32412.9559
GO:0045185	maintenance of protein location	biological_process	0.04486	1	3	338	81	31676	Cluster-32412.9559,Cluster-32412.30801,Cluster-32412.17477
GO:0051651	maintenance of location in cell	biological_process	0.04486	1	3	338	81	31676	Cluster-32412.17477,Cluster-32412.30801,Cluster-32412.9559
GO:0004651	polynucleotide 5'-phosphatase activity	molecular_function	0.045546	1	1	338	3	31676	Cluster-32412.41838
GO:0098518	polynucleotide phosphatase activity	molecular_function	0.045546	1	1	338	3	31676	Cluster-32412.41838
GO:0031167	rRNA methylation	biological_process	0.047093	1	1	338	4	31676	Cluster-32412.18052
GO:0070475	rRNA base methylation	biological_process	0.047093	1	1	338	4	31676	Cluster-32412.18052
GO:0005681	spliceosomal complex	cellular_component	0.0479	1	3	338	81	31676	Cluster-32412.31912,Cluster-32412.25579,Cluster-32412.34346
GO:0000176	nuclear exosome (RNase complex)	cellular_component	0.0483	1	1	338	4	31676	Cluster-32412.40594
GO:0002694	regulation of leukocyte activation	biological_process	0.0497	1	2	338	37	31676	Cluster-32412.40107,Cluster-32412.29164
GO:0050865	regulation of cell activation	biological_process	0.0497	1	2	338	37	31676	Cluster-32412.29164,Cluster-32412.40107
GO:0051249	regulation of lymphocyte activation	biological_process	0.0497	1	2	338	37	31676	Cluster-32412.40107,Cluster-32412.29164
GO:0016620	oxidoreductase activity, acting on the aldehyde or oxo group of donors, NAD or NADP as acceptor	molecular_function	0.050326	1	2	338	31	31676	Cluster-40456.0,Cluster-32412.27096
GO:0071840	cellular component organization or biogenesis	biological_process	0.050799	1	60	338	4489	31676	Cluster-32412.14073,Cluster-32412.23863,Cluster-32412.28851,Cluster-32412.45951,Cluster-32412.38150,Cluster-32412.40594,Cluster-32412.27332,Cluster-32412.27762,Cluster-32412.19332,Cluster-32412.32387,Cluster-32412.30731,Cluster-32412.7385,Cluster-32412.49199,Cluster-32412.45212,Cluster-32412.29648,Cluster-32412.18227,Cluster-32412.41374,Cluster-32412.12195,Cluster-32412.30801,Cluster-32412.29571,…
GO:0043648	dicarboxylic acid metabolic process	biological_process	0.051909	1	4	338	115	31676	Cluster-32412.27096,Cluster-32412.31814,Cluster-32412.16507,Cluster-32412.12780
GO:0009523	photosystem II	cellular_component	0.051913	1	6	338	239	31676	Cluster-32412.22473,Cluster-32412.34925,Cluster-32412.36750,Cluster-32412.20512,Cluster-32412.27707,Cluster-32412.37946
GO:0051095	regulation of helicase activity	biological_process	0.051947	1	1	338	4	31676	Cluster-32412.41838
GO:0051097	negative regulation of helicase activity	biological_process	0.051947	1	1	338	4	31676	Cluster-32412.41838
GO:0034357	photosynthetic membrane	cellular_component	0.05206	1	7	338	300	31676	Cluster-32412.29029,Cluster-32412.20512,Cluster-32412.27707,Cluster-32412.22473,Cluster-32412.34925,Cluster-32412.36750,Cluster-32412.37946
GO:0010124	phenylacetate catabolic process	biological_process	0.052168	1	1	338	4	31676	Cluster-32412.39788
GO:0005577	fibrinogen complex	cellular_component	0.054476	1	3	338	61	31676	Cluster-32412.28486,Cluster-32412.35393,Cluster-32412.30731
GO:0030168	platelet activation	biological_process	0.054476	1	3	338	61	31676	Cluster-32412.35393,Cluster-32412.28486,Cluster-32412.30731
GO:0004788	thiamine diphosphokinase activity	molecular_function	0.054688	1	1	338	5	31676	Cluster-32412.28052
GO:0009452	7-methylguanosine RNA capping	biological_process	0.056271	1	2	338	28	31676	Cluster-32412.41838,Cluster-32412.18052
GO:0036260	RNA capping	biological_process	0.056271	1	2	338	28	31676	Cluster-32412.18052,Cluster-32412.41838
GO:0019748	secondary metabolic process	biological_process	0.056447	1	8	338	467	31676	Cluster-32412.28739,Cluster-32412.28892,Cluster-32412.16507,Cluster-32412.55913,Cluster-32412.9559,Cluster-32412.41480,Cluster-40456.0,Cluster-32412.29484
GO:0004807	triose-phosphate isomerase activity	molecular_function	0.056478	1	1	338	4	31676	Cluster-32412.16295
GO:0042816	vitamin B6 metabolic process	biological_process	0.057755	1	1	338	4	31676	Cluster-32412.23863
GO:0042819	vitamin B6 biosynthetic process	biological_process	0.057755	1	1	338	4	31676	Cluster-32412.23863
GO:0007165	signal transduction	biological_process	0.057758	1	46	338	3198	31676	Cluster-32412.26121,Cluster-32412.30731,Cluster-32412.8192,Cluster-32412.20339,Cluster-32412.7499,Cluster-32412.29164,Cluster-32412.30734,Cluster-32412.21440,Cluster-32412.40594,Cluster-32412.13675,Cluster-32412.27332,Cluster-32412.26328,Cluster-32756.0,Cluster-32412.20008,Cluster-32412.30525,Cluster-32412.30763,Cluster-32412.35304,Cluster-32412.35393,Cluster-32412.30540,Cluster-32412.41374,Clust…
GO:0016662	oxidoreductase activity, acting on other nitrogenous compounds as donors, cytochrome as acceptor	molecular_function	0.058214	1	1	338	5	31676	Cluster-32412.40170
GO:0042279	nitrite reductase (cytochrome, ammonia-forming) activity	molecular_function	0.058214	1	1	338	5	31676	Cluster-32412.40170
GO:0046849	bone remodeling	biological_process	0.058533	1	1	338	5	31676	Cluster-32412.21549
GO:0048771	tissue remodeling	biological_process	0.058533	1	1	338	5	31676	Cluster-32412.21549
GO:0000178	exosome (RNase complex)	cellular_component	0.058736	1	1	338	6	31676	Cluster-32412.40594
GO:0070206	protein trimerization	biological_process	0.059408	1	2	338	32	31676	Cluster-32412.39234,Cluster-32412.30731
GO:0006612	protein targeting to membrane	biological_process	0.059847	1	4	338	125	31676	Cluster-32412.35393,Cluster-32412.42805,Cluster-32412.44651,Cluster-32412.27332
GO:0016872	intramolecular lyase activity	molecular_function	0.060757	1	1	338	6	31676	Cluster-32412.34080
GO:0019310	inositol catabolic process	biological_process	0.062491	1	1	338	5	31676	Cluster-32412.44281
GO:0050113	inositol oxygenase activity	molecular_function	0.062491	1	1	338	5	31676	Cluster-32412.44281
GO:0005049	nuclear export signal receptor activity	molecular_function	0.065173	1	1	338	5	31676	Cluster-32412.26121
GO:0045047	protein targeting to ER	biological_process	0.06575	1	4	338	128	31676	Cluster-32412.27332,Cluster-32412.42805,Cluster-32412.44651,Cluster-32412.35393
GO:0072599	establishment of protein localization to endoplasmic reticulum	biological_process	0.06575	1	4	338	128	31676	Cluster-32412.27332,Cluster-32412.42805,Cluster-32412.44651,Cluster-32412.35393
GO:0044700	single organism signaling	biological_process	0.06687	1	46	338	3232	31676	Cluster-32412.30540,Cluster-32412.49170,Cluster-32412.26867,Cluster-32412.41374,Cluster-32412.20008,Cluster-32756.0,Cluster-32412.26328,Cluster-32412.35393,Cluster-32412.30763,Cluster-32412.35304,Cluster-32412.30525,Cluster-32412.40594,Cluster-32412.21440,Cluster-32412.13675,Cluster-32412.27332,Cluster-32412.8192,Cluster-32412.26121,Cluster-32412.30731,Cluster-32412.30734,Cluster-32412.29164,Clus…
GO:0048040	UDP-glucuronate decarboxylase activity	molecular_function	0.06819	1	1	338	5	31676	Cluster-32412.28486
GO:0023052	signaling	biological_process	0.068608	1	46	338	3238	31676	Cluster-32412.20008,Cluster-32756.0,Cluster-32412.26328,Cluster-32412.30763,Cluster-32412.35393,Cluster-32412.35304,Cluster-32412.30525,Cluster-32412.30540,Cluster-32412.49170,Cluster-32412.26867,Cluster-32412.41374,Cluster-32412.8192,Cluster-32412.30731,Cluster-32412.26121,Cluster-32412.30734,Cluster-32412.29164,Cluster-32412.7499,Cluster-32412.20339,Cluster-32412.40594,Cluster-32412.21440,Clust…
GO:0032501	multicellular organismal process	biological_process	0.068931	1	25	338	1645	31676	Cluster-32412.47734,Cluster-32412.50568,Cluster-32412.12248,Cluster-32412.35393,Cluster-32412.26300,Cluster-32412.35793,Cluster-32412.30880,Cluster-32412.38660,Cluster-32412.34023,Cluster-32412.28892,Cluster-32412.27746,Cluster-32412.35866,Cluster-32412.45212,Cluster-32412.28009,Cluster-32412.11368,Cluster-32412.34475,Cluster-32412.21549,Cluster-32412.30731,Cluster-32412.28486,Cluster-32412.27230…
GO:0008081	phosphoric diester hydrolase activity	molecular_function	0.070473	1	3	338	72	31676	Cluster-32412.30432,Cluster-32412.11368,Cluster-32412.44271
GO:0005375	copper ion transmembrane transporter activity	molecular_function	0.070815	1	3	338	93	31676	Cluster-32412.33346,Cluster-32412.44651,Cluster-54582.0
GO:0035434	copper ion transmembrane transport	biological_process	0.070815	1	3	338	93	31676	Cluster-54582.0,Cluster-32412.44651,Cluster-32412.33346
GO:0050776	regulation of immune response	biological_process	0.07089	1	3	338	86	31676	Cluster-32412.21908,Cluster-32412.35304,Cluster-32412.13675
GO:0044707	single-multicellular organism process	biological_process	0.070952	1	22	338	1411	31676	Cluster-32412.11368,Cluster-32412.30731,Cluster-32412.34475,Cluster-32412.21549,Cluster-32412.28486,Cluster-32412.27230,Cluster-32412.40594,Cluster-32412.26777,Cluster-32412.39595,Cluster-32412.29811,Cluster-32412.12248,Cluster-32412.35393,Cluster-32412.50568,Cluster-32412.47734,Cluster-32412.35793,Cluster-32412.27746,Cluster-32412.28892,Cluster-32412.34023,Cluster-32412.30880,Cluster-32412.38660…
GO:0030278	regulation of ossification	biological_process	0.072076	1	1	338	7	31676	Cluster-32412.27230
GO:0005787	signal peptidase complex	cellular_component	0.073754	1	4	338	160	31676	Cluster-32412.15680,Cluster-32412.38239,Cluster-32412.33611,Cluster-32412.7499
GO:0006465	signal peptide processing	biological_process	0.073754	1	4	338	160	31676	Cluster-32412.38239,Cluster-32412.15680,Cluster-32412.7499,Cluster-32412.33611
GO:0009271	phage shock	biological_process	0.074161	1	3	338	103	31676	Cluster-32412.38150,Cluster-32412.33986,Cluster-32412.43841
GO:0098586	cellular response to virus	biological_process	0.074161	1	3	338	103	31676	Cluster-32412.38150,Cluster-32412.33986,Cluster-32412.43841
GO:0006383	transcription from RNA polymerase III promoter	biological_process	0.074275	1	4	338	158	31676	Cluster-32412.18227,Cluster-32412.50568,Cluster-32412.19399,Cluster-32412.16507
GO:0002253	activation of immune response	biological_process	0.07432	1	2	338	38	31676	Cluster-32412.13675,Cluster-32412.21908
GO:0051315	attachment of mitotic spindle microtubules to kinetochore	biological_process	0.074788	1	1	338	6	31676	Cluster-32412.30045
GO:0004222	metalloendopeptidase activity	molecular_function	0.077373	1	8	338	412	31676	Cluster-32412.10367,Cluster-32412.32174,Cluster-32412.12982,Cluster-32412.11429,Cluster-32412.17114,Cluster-32412.25808,Cluster-32412.30801,Cluster-32412.48961
GO:0008963	phospho-N-acetylmuramoyl-pentapeptide-transferase activity	molecular_function	0.077869	1	1	338	7	31676	Cluster-32412.16024
GO:0016615	malate dehydrogenase activity	molecular_function	0.07829	1	1	338	7	31676	Cluster-32412.31814
GO:0098657	import into cell	biological_process	0.079306	1	1	338	8	31676	Cluster-32412.14012
GO:0042597	periplasmic space	cellular_component	0.079335	1	2	338	37	31676	Cluster-32412.28460,Cluster-32412.40170
GO:0042578	phosphoric ester hydrolase activity	molecular_function	0.079386	1	9	338	401	31676	Cluster-32412.30432,Cluster-32412.11368,Cluster-32412.35393,Cluster-32412.44271,Cluster-32412.21908,Cluster-32412.41838,Cluster-32412.30082,Cluster-32412.44083,Cluster-32412.13675
GO:0050801	ion homeostasis	biological_process	0.079422	1	7	338	342	31676	Cluster-32412.32338,Cluster-32412.32221,Cluster-32412.33346,Cluster-32412.30145,Cluster-32412.44651,Cluster-32412.28945,Cluster-32412.50568
GO:0055080	cation homeostasis	biological_process	0.079422	1	7	338	342	31676	Cluster-32412.32338,Cluster-32412.30145,Cluster-32412.32221,Cluster-32412.33346,Cluster-32412.50568,Cluster-32412.44651,Cluster-32412.28945
GO:0098771	inorganic ion homeostasis	biological_process	0.079422	1	7	338	342	31676	Cluster-32412.32338,Cluster-32412.30145,Cluster-32412.32221,Cluster-32412.33346,Cluster-32412.50568,Cluster-32412.44651,Cluster-32412.28945
GO:0050661	NADP binding	molecular_function	0.079469	1	2	338	38	31676	Cluster-40456.0,Cluster-32412.39250
GO:0070972	protein localization to endoplasmic reticulum	biological_process	0.080567	1	4	338	138	31676	Cluster-32412.27332,Cluster-32412.42805,Cluster-32412.35393,Cluster-32412.44651
GO:0007154	cell communication	biological_process	0.082359	1	46	338	3286	31676	Cluster-32412.20008,Cluster-32412.26328,Cluster-32756.0,Cluster-32412.30763,Cluster-32412.35304,Cluster-32412.30525,Cluster-32412.35393,Cluster-32412.30540,Cluster-32412.49170,Cluster-32412.41374,Cluster-32412.26867,Cluster-32412.8192,Cluster-32412.26121,Cluster-32412.30731,Cluster-32412.29164,Cluster-32412.30734,Cluster-32412.20339,Cluster-32412.7499,Cluster-32412.21440,Cluster-32412.40594,Clust…
GO:0004114	3',5'-cyclic-nucleotide phosphodiesterase activity	molecular_function	0.083111	1	2	338	36	31676	Cluster-32412.11368,Cluster-32412.30432
GO:0044085	cellular component biogenesis	biological_process	0.083241	1	37	338	2702	31676	Cluster-32412.24294,Cluster-32412.42805,Cluster-32412.28945,Cluster-32412.8830,Cluster-32412.25194,Cluster-32412.32642,Cluster-32412.28359,Cluster-32412.28486,Cluster-32412.34775,Cluster-32412.21908,Cluster-32412.39234,Cluster-32412.16024,Cluster-32412.25515,Cluster-32412.38620,Cluster-32412.18052,Cluster-32412.21802,Cluster-32412.31188,Cluster-32412.28892,Cluster-32412.29984,Cluster-32412.42632,…
GO:0006825	copper ion transport	biological_process	0.084682	1	3	338	99	31676	Cluster-54582.0,Cluster-32412.44651,Cluster-32412.33346
GO:0016482	cytoplasmic transport	biological_process	0.085262	1	9	338	450	31676	Cluster-32412.39234,Cluster-32412.7385,Cluster-32412.27332,Cluster-40456.0,Cluster-32412.16507,Cluster-32412.35393,Cluster-32412.42805,Cluster-32412.28945,Cluster-32412.44651
GO:0050778	positive regulation of immune response	biological_process	0.085338	1	2	338	41	31676	Cluster-32412.13675,Cluster-32412.21908
GO:0004725	protein tyrosine phosphatase activity	molecular_function	0.085623	1	3	338	74	31676	Cluster-32412.30082,Cluster-32412.21908,Cluster-32412.13675
GO:0002682	regulation of immune system process	biological_process	0.085725	1	5	338	220	31676	Cluster-32412.21908,Cluster-32412.40107,Cluster-32412.29164,Cluster-32412.13675,Cluster-32412.35304
GO:0007601	visual perception	biological_process	0.086124	1	1	338	7	31676	Cluster-32412.11368
GO:0030553	cGMP binding	molecular_function	0.086124	1	1	338	7	31676	Cluster-32412.11368
GO:0050953	sensory perception of light stimulus	biological_process	0.086124	1	1	338	7	31676	Cluster-32412.11368
GO:0006605	protein targeting	biological_process	0.086204	1	7	338	336	31676	Cluster-32412.39234,Cluster-32412.16507,Cluster-32412.42805,Cluster-32412.44651,Cluster-32412.28945,Cluster-32412.35393,Cluster-32412.27332
GO:0016661	oxidoreductase activity, acting on other nitrogenous compounds as donors	molecular_function	0.086484	1	1	338	7	31676	Cluster-32412.40170
GO:0098809	nitrite reductase activity	molecular_function	0.086484	1	1	338	7	31676	Cluster-32412.40170
GO:0016857	racemase and epimerase activity, acting on carbohydrates and derivatives	molecular_function	0.086593	1	1	338	10	31676	Cluster-32412.22440
GO:0004484	mRNA guanylyltransferase activity	molecular_function	0.087839	1	1	338	6	31676	Cluster-32412.41838
GO:0046649	lymphocyte activation	biological_process	0.088463	1	2	338	50	31676	Cluster-32412.29164,Cluster-32412.40107
GO:0000775	chromosome, centromeric region	cellular_component	0.088492	1	9	338	495	31676	Cluster-32412.16507,Cluster-32412.30731,Cluster-32412.31325,Cluster-32412.30045,Cluster-32412.41784,Cluster-32412.42805,Cluster-32412.31912,Cluster-32412.39234,Cluster-32412.34346
GO:0002949	tRNA threonylcarbamoyladenosine modification	biological_process	0.089224	1	3	338	71	31676	Cluster-32412.42805,Cluster-32412.35393,Cluster-32412.27332
GO:0070525	tRNA threonylcarbamoyladenosine metabolic process	biological_process	0.089224	1	3	338	71	31676	Cluster-32412.27332,Cluster-32412.42805,Cluster-32412.35393
GO:0005643	nuclear pore	cellular_component	0.090642	1	2	338	44	31676	Cluster-40456.0,Cluster-32412.25579
GO:0030288	outer membrane-bounded periplasmic space	cellular_component	0.090948	1	1	338	9	31676	Cluster-32412.28460
GO:0007186	G-protein coupled receptor signaling pathway	biological_process	0.091365	1	14	338	791	31676	Cluster-32412.43922,Cluster-32412.18339,Cluster-32412.41374,Cluster-32412.38842,Cluster-32412.49170,Cluster-32412.27746,Cluster-32412.30880,Cluster-32412.8192,Cluster-32412.7499,Cluster-32412.30525,Cluster-32412.50568,Cluster-43422.0,Cluster-32412.30734,Cluster-32412.40107
GO:0098687	chromosomal region	cellular_component	0.091974	1	9	338	500	31676	Cluster-32412.39234,Cluster-32412.34346,Cluster-32412.30045,Cluster-32412.41784,Cluster-32412.31912,Cluster-32412.42805,Cluster-32412.16507,Cluster-32412.30731,Cluster-32412.31325
GO:1902850	microtubule cytoskeleton organization involved in mitosis	biological_process	0.093175	1	1	338	8	31676	Cluster-32412.30045
GO:0004252	serine-type endopeptidase activity	molecular_function	0.094066	1	9	338	495	31676	Cluster-32412.17514,Cluster-32412.50568,Cluster-32412.7788,Cluster-32412.17477,Cluster-32412.12982,Cluster-32412.28460,Cluster-32412.17815,Cluster-32412.49170,Cluster-32412.49171
GO:0045321	leukocyte activation	biological_process	0.094854	1	2	338	52	31676	Cluster-32412.29164,Cluster-32412.40107
GO:0009295	nucleoid	cellular_component	0.095379	1	1	338	7	31676	Cluster-32412.35393
GO:0015979	photosynthesis	biological_process	0.095387	1	8	338	426	31676	Cluster-32412.41570,Cluster-32412.29029,Cluster-32412.36750,Cluster-32412.37946,Cluster-32412.27707,Cluster-32412.20512,Cluster-32412.34925,Cluster-32412.22473
GO:0030131	clathrin adaptor complex	cellular_component	0.095395	1	1	338	7	31676	Cluster-32412.44281
GO:0031390	Ctf18 RFC-like complex	cellular_component	0.09606	1	1	338	9	31676	Cluster-32412.27613
GO:0004602	glutathione peroxidase activity	molecular_function	0.096151	1	1	338	8	31676	Cluster-32412.32387
GO:1902589	single-organism organelle organization	biological_process	0.097878	1	16	338	1024	31676	Cluster-32412.43841,Cluster-32412.18227,Cluster-32412.17883,Cluster-32412.9559,Cluster-32412.21831,Cluster-32412.30045,Cluster-32412.35393,Cluster-32412.12248,Cluster-32412.17477,Cluster-32412.26946,Cluster-32412.33346,Cluster-32412.38660,Cluster-32412.30801,Cluster-32412.27613,Cluster-32412.28945,Cluster-32412.42805
GO:0042060	wound healing	biological_process	0.099049	1	4	338	148	31676	Cluster-32412.30731,Cluster-32412.34475,Cluster-32412.28486,Cluster-32412.35393
GO:0007409	axonogenesis	biological_process	0.10063	1	4	338	172	31676	Cluster-32412.50568,Cluster-32412.39595,Cluster-32412.34023,Cluster-32412.40594
GO:0007411	axon guidance	biological_process	0.10063	1	4	338	172	31676	Cluster-32412.40594,Cluster-32412.34023,Cluster-32412.39595,Cluster-32412.50568
GO:0048667	cell morphogenesis involved in neuron differentiation	biological_process	0.10063	1	4	338	172	31676	Cluster-32412.50568,Cluster-32412.39595,Cluster-32412.40594,Cluster-32412.34023
GO:0048812	neuron projection morphogenesis	biological_process	0.10063	1	4	338	172	31676	Cluster-32412.39595,Cluster-32412.34023,Cluster-32412.40594,Cluster-32412.50568
GO:0061564	axon development	biological_process	0.10063	1	4	338	172	31676	Cluster-32412.50568,Cluster-32412.39595,Cluster-32412.34023,Cluster-32412.40594
GO:0097485	neuron projection guidance	biological_process	0.10063	1	4	338	172	31676	Cluster-32412.50568,Cluster-32412.39595,Cluster-32412.40594,Cluster-32412.34023
GO:0019087	transformation of host cell by virus	biological_process	0.10103	1	4	338	170	31676	Cluster-32412.32674,Cluster-32412.33321,Cluster-32412.20339,Cluster-32412.31912
GO:0006106	fumarate metabolic process	biological_process	0.10219	1	1	338	10	31676	Cluster-32412.16507
GO:0008236	serine-type peptidase activity	molecular_function	0.10236	1	10	338	561	31676	Cluster-32412.12982,Cluster-32412.28460,Cluster-32412.17815,Cluster-32412.49170,Cluster-32412.49171,Cluster-32412.17514,Cluster-32412.50568,Cluster-32412.7788,Cluster-32412.31912,Cluster-32412.17477
GO:0017171	serine hydrolase activity	molecular_function	0.10236	1	10	338	561	31676	Cluster-32412.7788,Cluster-32412.50568,Cluster-32412.31912,Cluster-32412.17477,Cluster-32412.17514,Cluster-32412.17815,Cluster-32412.49170,Cluster-32412.49171,Cluster-32412.12982,Cluster-32412.28460
GO:0009611	response to wounding	biological_process	0.10278	1	4	338	150	31676	Cluster-32412.28486,Cluster-32412.35393,Cluster-32412.30731,Cluster-32412.34475
GO:0045122	aflatoxin biosynthetic process	biological_process	0.10468	1	2	338	61	31676	Cluster-32412.55913,Cluster-32412.29484
GO:0046222	aflatoxin metabolic process	biological_process	0.10468	1	2	338	61	31676	Cluster-32412.29484,Cluster-32412.55913
GO:1901376	organic heteropentacyclic compound metabolic process	biological_process	0.10468	1	2	338	61	31676	Cluster-32412.55913,Cluster-32412.29484
GO:1901378	organic heteropentacyclic compound biosynthetic process	biological_process	0.10468	1	2	338	61	31676	Cluster-32412.55913,Cluster-32412.29484
GO:0016903	oxidoreductase activity, acting on the aldehyde or oxo group of donors	molecular_function	0.105	1	2	338	46	31676	Cluster-40456.0,Cluster-32412.27096
GO:0009229	thiamine diphosphate biosynthetic process	biological_process	0.10515	1	1	338	11	31676	Cluster-32412.28052
GO:0042357	thiamine diphosphate metabolic process	biological_process	0.10515	1	1	338	11	31676	Cluster-32412.28052
GO:0032509	endosome transport via multivesicular body sorting pathway	biological_process	0.10553	1	1	338	9	31676	Cluster-32412.21549
GO:0048878	chemical homeostasis	biological_process	0.10554	1	7	338	367	31676	Cluster-32412.32338,Cluster-32412.50568,Cluster-32412.44651,Cluster-32412.28945,Cluster-32412.30145,Cluster-32412.32221,Cluster-32412.33346
GO:0002684	positive regulation of immune system process	biological_process	0.10556	1	2	338	46	31676	Cluster-32412.21908,Cluster-32412.13675
GO:0004814	arginine-tRNA ligase activity	molecular_function	0.10784	1	1	338	8	31676	Cluster-32412.31068
GO:0006420	arginyl-tRNA aminoacylation	biological_process	0.10784	1	1	338	8	31676	Cluster-32412.31068
GO:0004112	cyclic-nucleotide phosphodiesterase activity	molecular_function	0.10868	1	2	338	42	31676	Cluster-32412.30432,Cluster-32412.11368
GO:0001503	ossification	biological_process	0.10875	1	3	338	119	31676	Cluster-32412.38660,Cluster-32412.12248,Cluster-32412.27230
GO:1990397	queuosine salvage	biological_process	0.11302	1	1	338	9	31676	Cluster-32412.32642
GO:0004803	transposase activity	molecular_function	0.11336	1	3	338	88	31676	Cluster-32412.28002,Cluster-32412.29811,Cluster-32412.45150
GO:0030284	estrogen receptor activity	molecular_function	0.1137	1	1	338	16	31676	Cluster-32756.0
GO:0006772	thiamine metabolic process	biological_process	0.1146	1	1	338	11	31676	Cluster-32412.28052
GO:0042723	thiamine-containing compound metabolic process	biological_process	0.1146	1	1	338	11	31676	Cluster-32412.28052
GO:0009512	cytochrome b6f complex	cellular_component	0.11467	1	2	338	52	31676	Cluster-32412.38620,Cluster-32412.44345
GO:0006848	pyruvate transport	biological_process	0.11587	1	1	338	10	31676	Cluster-32412.41838
GO:0006850	mitochondrial pyruvate transport	biological_process	0.11587	1	1	338	10	31676	Cluster-32412.41838
GO:0031175	neuron projection development	biological_process	0.11648	1	4	338	181	31676	Cluster-32412.50568,Cluster-32412.40594,Cluster-32412.34023,Cluster-32412.39595
GO:0048666	neuron development	biological_process	0.11648	1	4	338	181	31676	Cluster-32412.34023,Cluster-32412.40594,Cluster-32412.39595,Cluster-32412.50568
GO:0039694	viral RNA genome replication	biological_process	0.11751	1	1	338	11	31676	Cluster-32412.21549
GO:0039703	RNA replication	biological_process	0.11751	1	1	338	11	31676	Cluster-32412.21549
GO:0055070	copper ion homeostasis	biological_process	0.11785	1	1	338	9	31676	Cluster-32412.32221
GO:0030008	TRAPP complex	cellular_component	0.11834	1	1	338	11	31676	Cluster-47828.0
GO:0022008	neurogenesis	biological_process	0.11939	1	4	338	183	31676	Cluster-32412.50568,Cluster-32412.39595,Cluster-32412.40594,Cluster-32412.34023
GO:0030182	neuron differentiation	biological_process	0.11939	1	4	338	183	31676	Cluster-32412.40594,Cluster-32412.34023,Cluster-32412.39595,Cluster-32412.50568
GO:0048699	generation of neurons	biological_process	0.11939	1	4	338	183	31676	Cluster-32412.40594,Cluster-32412.34023,Cluster-32412.39595,Cluster-32412.50568
GO:0055065	metal ion homeostasis	biological_process	0.12034	1	6	338	311	31676	Cluster-32412.50568,Cluster-32412.44651,Cluster-32412.28945,Cluster-32412.30145,Cluster-32412.33346,Cluster-32412.32221
GO:0000904	cell morphogenesis involved in differentiation	biological_process	0.1206	1	4	338	183	31676	Cluster-32412.40594,Cluster-32412.34023,Cluster-32412.39595,Cluster-32412.50568
GO:0043570	maintenance of DNA repeat elements	biological_process	0.12269	1	1	338	16	31676	Cluster-32412.21831
GO:0043571	maintenance of CRISPR repeat elements	biological_process	0.12269	1	1	338	16	31676	Cluster-32412.21831
GO:0008883	glutamyl-tRNA reductase activity	molecular_function	0.1229	1	1	338	13	31676	Cluster-40456.0
GO:1902582	single-organism intracellular transport	biological_process	0.12315	1	12	338	718	31676	Cluster-32412.16507,Cluster-32412.21549,Cluster-32412.42805,Cluster-32412.44651,Cluster-32412.28945,Cluster-32412.35393,Cluster-32412.39234,Cluster-32412.41838,Cluster-32412.7385,Cluster-32412.32221,Cluster-32412.27332,Cluster-40456.0
GO:0044724	single-organism carbohydrate catabolic process	biological_process	0.12581	1	2	338	49	31676	Cluster-32412.16295,Cluster-32412.44281
GO:0006839	mitochondrial transport	biological_process	0.12742	1	2	338	57	31676	Cluster-32412.16507,Cluster-32412.41838
GO:0006730	one-carbon metabolic process	biological_process	0.12752	1	1	338	11	31676	Cluster-32412.33206
GO:0007052	mitotic spindle organization	biological_process	0.12906	1	1	338	12	31676	Cluster-32412.42805
GO:0031262	Ndc80 complex	cellular_component	0.12944	1	1	338	10	31676	Cluster-32412.30045
GO:0006901	vesicle coating	biological_process	0.13226	1	1	338	12	31676	Cluster-32412.41374
GO:0007212	dopamine receptor signaling pathway	biological_process	0.13226	1	1	338	12	31676	Cluster-32412.41374
GO:0030276	clathrin binding	molecular_function	0.13226	1	1	338	12	31676	Cluster-32412.41374
GO:0032051	clathrin light chain binding	molecular_function	0.13226	1	1	338	12	31676	Cluster-32412.41374
GO:0048268	clathrin coat assembly	biological_process	0.13226	1	1	338	12	31676	Cluster-32412.41374
GO:0051258	protein polymerization	biological_process	0.13263	1	4	338	169	31676	Cluster-32412.30731,Cluster-32412.35393,Cluster-32412.28486,Cluster-32412.26946
GO:0044423	virion part	cellular_component	0.13488	1	23	338	1769	31676	Cluster-32412.29544,Cluster-32412.27686,Cluster-32412.27746,Cluster-32412.17477,Cluster-32412.33787,Cluster-32412.23930,Cluster-32412.50568,Cluster-32412.23240,Cluster-32412.38210,Cluster-32412.36750,Cluster-32412.25714,Cluster-32412.32221,Cluster-32412.13484,Cluster-32412.33924,Cluster-32412.11956,Cluster-32412.42400,Cluster-32412.18771,Cluster-32412.33654,Cluster-32412.45032,Cluster-32412.28298…
GO:0005125	cytokine activity	molecular_function	0.13488	1	2	338	53	31676	Cluster-32412.27332,Cluster-32412.33274
GO:0008199	ferric iron binding	molecular_function	0.13645	1	1	338	12	31676	Cluster-32412.30145
GO:0006955	immune response	biological_process	0.13665	1	7	338	386	31676	Cluster-32412.40107,Cluster-32412.26075,Cluster-32412.13675,Cluster-32412.13734,Cluster-32412.35304,Cluster-32412.21908,Cluster-32412.8369
GO:0016286	small conductance calcium-activated potassium channel activity	molecular_function	0.13667	1	1	338	13	31676	Cluster-32412.28125
GO:0032561	guanyl ribonucleotide binding	molecular_function	0.13799	1	8	338	375	31676	Cluster-32412.29338,Cluster-32412.35393,Cluster-32412.11368,Cluster-32412.27630,Cluster-32412.42805,Cluster-32412.10905,Cluster-32412.27332,Cluster-40456.0
GO:0016778	diphosphotransferase activity	molecular_function	0.13819	1	1	338	12	31676	Cluster-32412.28052
GO:0000154	rRNA modification	biological_process	0.1383	1	1	338	13	31676	Cluster-32412.18052
GO:0008649	rRNA methyltransferase activity	molecular_function	0.1383	1	1	338	13	31676	Cluster-32412.18052
GO:0019751	polyol metabolic process	biological_process	0.13852	1	2	338	53	31676	Cluster-32412.16295,Cluster-32412.44281
GO:0007399	nervous system development	biological_process	0.1397	1	4	338	194	31676	Cluster-32412.39595,Cluster-32412.34023,Cluster-32412.40594,Cluster-32412.50568
GO:0002695	negative regulation of leukocyte activation	biological_process	0.14088	1	1	338	14	31676	Cluster-32412.29164
GO:0022407	regulation of cell-cell adhesion	biological_process	0.14088	1	1	338	14	31676	Cluster-32412.29164
GO:0022408	negative regulation of cell-cell adhesion	biological_process	0.14088	1	1	338	14	31676	Cluster-32412.29164
GO:0034110	regulation of homotypic cell-cell adhesion	biological_process	0.14088	1	1	338	14	31676	Cluster-32412.29164
GO:0034111	negative regulation of homotypic cell-cell adhesion	biological_process	0.14088	1	1	338	14	31676	Cluster-32412.29164
GO:0050863	regulation of T cell activation	biological_process	0.14088	1	1	338	14	31676	Cluster-32412.29164
GO:0050866	negative regulation of cell activation	biological_process	0.14088	1	1	338	14	31676	Cluster-32412.29164
GO:0050868	negative regulation of T cell activation	biological_process	0.14088	1	1	338	14	31676	Cluster-32412.29164
GO:0051250	negative regulation of lymphocyte activation	biological_process	0.14088	1	1	338	14	31676	Cluster-32412.29164
GO:1903037	regulation of leukocyte cell-cell adhesion	biological_process	0.14088	1	1	338	14	31676	Cluster-32412.29164
GO:1903038	negative regulation of leukocyte cell-cell adhesion	biological_process	0.14088	1	1	338	14	31676	Cluster-32412.29164
GO:0006886	intracellular protein transport	biological_process	0.14113	1	12	338	709	31676	Cluster-32412.39234,Cluster-32412.7385,Cluster-32412.27332,Cluster-32412.44281,Cluster-32412.16507,Cluster-32412.30880,Cluster-32412.36387,Cluster-32412.44651,Cluster-32412.42805,Cluster-32412.28945,Cluster-32412.35393,Cluster-43422.0
GO:0046907	intracellular transport	biological_process	0.14124	1	17	338	1093	31676	Cluster-40456.0,Cluster-32412.44281,Cluster-32412.32221,Cluster-32412.41838,Cluster-32412.7385,Cluster-32412.44651,Cluster-32412.35393,Cluster-43422.0,Cluster-32412.30880,Cluster-32412.16507,Cluster-32412.25586,Cluster-32412.27332,Cluster-32412.39234,Cluster-32412.28945,Cluster-32412.42805,Cluster-32412.21549,Cluster-32412.36387
GO:0008237	metallopeptidase activity	molecular_function	0.1419	1	8	338	466	31676	Cluster-32412.32174,Cluster-32412.10367,Cluster-32412.12982,Cluster-32412.11429,Cluster-32412.17114,Cluster-32412.25808,Cluster-32412.30801,Cluster-32412.48961
GO:0002376	immune system process	biological_process	0.14261	1	9	338	540	31676	Cluster-32412.13675,Cluster-32412.21908,Cluster-32412.21831,Cluster-32412.35304,Cluster-32412.13734,Cluster-32412.26075,Cluster-32412.29164,Cluster-32412.40107,Cluster-32412.8369
GO:0007062	sister chromatid cohesion	biological_process	0.14262	1	1	338	13	31676	Cluster-32412.27613
GO:0007064	mitotic sister chromatid cohesion	biological_process	0.14262	1	1	338	13	31676	Cluster-32412.27613
GO:0055085	transmembrane transport	biological_process	0.14356	1	35	338	2706	31676	Cluster-32412.44651,Cluster-32412.25808,Cluster-32412.50568,Cluster-32412.28237,Cluster-32412.17477,Cluster-32412.30880,Cluster-32412.38660,Cluster-32412.16507,Cluster-32412.17815,Cluster-32412.25714,Cluster-32412.42632,Cluster-32412.38210,Cluster-32412.28945,Cluster-54582.0,Cluster-32412.34925,Cluster-32412.30743,Cluster-32412.40107,Cluster-32412.37946,Cluster-32412.26804,Cluster-32412.42156,Clu…
GO:0008192	RNA guanylyltransferase activity	molecular_function	0.14427	1	1	338	12	31676	Cluster-32412.41838
GO:0015718	monocarboxylic acid transport	biological_process	0.14567	1	2	338	62	31676	Cluster-32412.50568,Cluster-32412.41838
GO:0035240	dopamine binding	molecular_function	0.14591	1	1	338	13	31676	Cluster-32412.43922
GO:0070405	ammonium ion binding	molecular_function	0.14591	1	1	338	13	31676	Cluster-32412.43922
GO:0072544	L-DOPA binding	molecular_function	0.14591	1	1	338	13	31676	Cluster-32412.43922
GO:0072545	tyrosine binding	molecular_function	0.14591	1	1	338	13	31676	Cluster-32412.43922
GO:1901338	catecholamine binding	molecular_function	0.14591	1	1	338	13	31676	Cluster-32412.43922
GO:0072528	pyrimidine-containing compound biosynthetic process	biological_process	0.14715	1	2	338	60	31676	Cluster-32412.28052,Cluster-32412.37631
GO:0044275	cellular carbohydrate catabolic process	biological_process	0.14731	1	1	338	13	31676	Cluster-32412.44281
GO:0019001	guanyl nucleotide binding	molecular_function	0.14942	1	8	338	384	31676	Cluster-32412.29338,Cluster-32412.35393,Cluster-32412.42805,Cluster-32412.27630,Cluster-32412.11368,Cluster-32412.10905,Cluster-40456.0,Cluster-32412.27332
GO:0000148	1,3-beta-D-glucan synthase complex	cellular_component	0.15089	1	1	338	14	31676	Cluster-32412.30880
GO:0003843	1,3-beta-D-glucan synthase activity	molecular_function	0.15089	1	1	338	14	31676	Cluster-32412.30880
GO:0006074	(1->3)-beta-D-glucan metabolic process	biological_process	0.15089	1	1	338	14	31676	Cluster-32412.30880
GO:0006075	(1->3)-beta-D-glucan biosynthetic process	biological_process	0.15089	1	1	338	14	31676	Cluster-32412.30880
GO:0048584	positive regulation of response to stimulus	biological_process	0.15194	1	3	338	122	31676	Cluster-32412.21908,Cluster-32412.35304,Cluster-32412.13675
GO:0010109	regulation of photosynthesis	biological_process	0.15246	1	1	338	13	31676	Cluster-32412.34925
GO:0042548	regulation of photosynthesis, light reaction	biological_process	0.15246	1	1	338	13	31676	Cluster-32412.34925
GO:0042549	photosystem II stabilization	biological_process	0.15246	1	1	338	13	31676	Cluster-32412.34925
GO:0043467	regulation of generation of precursor metabolites and energy	biological_process	0.15246	1	1	338	13	31676	Cluster-32412.34925
GO:0043094	cellular metabolic compound salvage	biological_process	0.15307	1	1	338	12	31676	Cluster-32412.32642
GO:0043174	nucleoside salvage	biological_process	0.15307	1	1	338	12	31676	Cluster-32412.32642
GO:0016010	dystrophin-associated glycoprotein complex	cellular_component	0.15389	1	3	338	139	31676	Cluster-32412.30801,Cluster-32412.9559,Cluster-32412.17477
GO:0003015	heart process	biological_process	0.15479	1	1	338	17	31676	Cluster-32412.28892
GO:0008016	regulation of heart contraction	biological_process	0.15479	1	1	338	17	31676	Cluster-32412.28892
GO:0045823	positive regulation of heart contraction	biological_process	0.15479	1	1	338	17	31676	Cluster-32412.28892
GO:0060047	heart contraction	biological_process	0.15479	1	1	338	17	31676	Cluster-32412.28892
GO:0071858	corazonin receptor binding	molecular_function	0.15479	1	1	338	17	31676	Cluster-32412.28892
GO:1903524	positive regulation of blood circulation	biological_process	0.15479	1	1	338	17	31676	Cluster-32412.28892
GO:0045087	innate immune response	biological_process	0.15508	1	3	338	126	31676	Cluster-32412.8369,Cluster-32412.13734,Cluster-32412.26075
GO:0008535	respiratory chain complex IV assembly	biological_process	0.15511	1	2	338	62	31676	Cluster-32412.35393,Cluster-32412.28945
GO:0033617	mitochondrial respiratory chain complex IV assembly	biological_process	0.15511	1	2	338	62	31676	Cluster-32412.28945,Cluster-32412.35393
GO:0097034	mitochondrial respiratory chain complex IV biogenesis	biological_process	0.15511	1	2	338	62	31676	Cluster-32412.28945,Cluster-32412.35393
GO:0050789	regulation of biological process	biological_process	0.15687	1	90	338	7262	31676	Cluster-32412.30880,Cluster-32412.55913,Cluster-32412.27746,Cluster-32412.29544,Cluster-32412.21802,Cluster-32412.27683,Cluster-32412.50568,Cluster-32412.23316,Cluster-32412.18754,Cluster-32412.41838,Cluster-32412.38972,Cluster-32412.43922,Cluster-32412.41480,Cluster-32412.29986,Cluster-32412.29984,Cluster-32412.43841,Cluster-32412.50517,Cluster-32412.39707,Cluster-32412.22941,Cluster-32412.40107…
GO:0044802	single-organism membrane organization	biological_process	0.15806	1	7	338	404	31676	Cluster-32412.42805,Cluster-32412.35393,Cluster-32412.44651,Cluster-32412.41734,Cluster-32412.27332,Cluster-32412.17883,Cluster-32412.7385
GO:0034227	tRNA thio-modification	biological_process	0.16039	1	1	338	14	31676	Cluster-32412.33346
GO:0008839	4-hydroxy-tetrahydrodipicolinate reductase	molecular_function	0.16093	1	1	338	12	31676	Cluster-32412.27096
GO:0006474	N-terminal protein amino acid acetylation	biological_process	0.16099	1	1	338	17	31676	Cluster-32412.18336
GO:0017196	N-terminal peptidyl-methionine acetylation	biological_process	0.16099	1	1	338	17	31676	Cluster-32412.18336
GO:0018206	peptidyl-methionine modification	biological_process	0.16099	1	1	338	17	31676	Cluster-32412.18336
GO:0031414	N-terminal protein acetyltransferase complex	cellular_component	0.16099	1	1	338	17	31676	Cluster-32412.18336
GO:0031417	NatC complex	cellular_component	0.16099	1	1	338	17	31676	Cluster-32412.18336
GO:0008565	protein transporter activity	molecular_function	0.16101	1	2	338	71	31676	Cluster-32412.26121,Cluster-32412.10905
GO:0016854	racemase and epimerase activity	molecular_function	0.16197	1	1	338	17	31676	Cluster-32412.22440
GO:0033036	macromolecule localization	biological_process	0.16262	1	23	338	1676	31676	Cluster-32412.28945,Cluster-32412.42805,Cluster-32412.46041,Cluster-32412.36387,Cluster-32412.27332,Cluster-32412.44266,Cluster-32412.24396,Cluster-32412.39234,Cluster-43422.0,Cluster-32412.17477,Cluster-32412.44651,Cluster-32412.35393,Cluster-32412.41734,Cluster-32412.50568,Cluster-32412.30801,Cluster-32412.16507,Cluster-32412.30880,Cluster-32412.44281,Cluster-40456.0,Cluster-32412.9559,Cluster-…
GO:0030551	cyclic nucleotide binding	molecular_function	0.16297	1	1	338	15	31676	Cluster-32412.11368
GO:0051382	kinetochore assembly	biological_process	0.16526	1	2	338	57	31676	Cluster-32412.39234,Cluster-32412.30731
GO:0051383	kinetochore organization	biological_process	0.16526	1	2	338	57	31676	Cluster-32412.30731,Cluster-32412.39234
GO:0005615	extracellular space	cellular_component	0.16527	1	4	338	167	31676	Cluster-32412.28486,Cluster-32412.35393,Cluster-32412.30731,Cluster-32412.34023
GO:0004601	peroxidase activity	molecular_function	0.16583	1	1	338	14	31676	Cluster-32412.32387
GO:0006804	obsolete peroxidase reaction	biological_process	0.16583	1	1	338	14	31676	Cluster-32412.32387
GO:0043531	ADP binding	molecular_function	0.16588	1	2	338	52	31676	Cluster-32412.24659,Cluster-32412.32221
GO:0030942	endoplasmic reticulum signal peptide binding	molecular_function	0.16685	1	1	338	14	31676	Cluster-32412.44651
GO:0009089	lysine biosynthetic process via diaminopimelate	biological_process	0.16718	1	1	338	13	31676	Cluster-32412.27096
GO:0046451	diaminopimelate metabolic process	biological_process	0.16718	1	1	338	13	31676	Cluster-32412.27096
GO:0016586	RSC complex	cellular_component	0.1675	1	1	338	20	31676	Cluster-32412.28851
GO:0072525	pyridine-containing compound biosynthetic process	biological_process	0.16789	1	1	338	13	31676	Cluster-32412.23863
GO:0032977	membrane insertase activity	molecular_function	0.16862	1	1	338	20	31676	Cluster-32412.10905
GO:0043934	sporulation	biological_process	0.16871	1	2	338	70	31676	Cluster-32412.10226,Cluster-32412.7385
GO:0033057	multicellular organismal reproductive behavior	biological_process	0.16908	1	1	338	17	31676	Cluster-32412.16295
GO:0045924	regulation of female receptivity	biological_process	0.16908	1	1	338	17	31676	Cluster-32412.16295
GO:0046008	regulation of female receptivity, post-mating	biological_process	0.16908	1	1	338	17	31676	Cluster-32412.16295
GO:0060180	female mating behavior	biological_process	0.16908	1	1	338	17	31676	Cluster-32412.16295
GO:0000813	ESCRT I complex	cellular_component	0.16926	1	1	338	15	31676	Cluster-32412.21549
GO:0070568	guanylyltransferase activity	molecular_function	0.17078	1	1	338	15	31676	Cluster-32412.41838
GO:0009615	response to virus	biological_process	0.17168	1	4	338	215	31676	Cluster-32412.38150,Cluster-32412.21831,Cluster-32412.43841,Cluster-32412.33986
GO:0061024	membrane organization	biological_process	0.17232	1	8	338	484	31676	Cluster-32412.44651,Cluster-32412.35393,Cluster-32412.41734,Cluster-32412.42805,Cluster-32412.17883,Cluster-32412.7385,Cluster-32412.41374,Cluster-32412.27332
GO:0007159	leukocyte cell-cell adhesion	biological_process	0.17319	1	1	338	17	31676	Cluster-32412.29164
GO:0016337	single organismal cell-cell adhesion	biological_process	0.17319	1	1	338	17	31676	Cluster-32412.29164
GO:0034109	homotypic cell-cell adhesion	biological_process	0.17319	1	1	338	17	31676	Cluster-32412.29164
GO:0042110	T cell activation	biological_process	0.17319	1	1	338	17	31676	Cluster-32412.29164
GO:0070486	leukocyte aggregation	biological_process	0.17319	1	1	338	17	31676	Cluster-32412.29164
GO:0070489	T cell aggregation	biological_process	0.17319	1	1	338	17	31676	Cluster-32412.29164
GO:0071593	lymphocyte aggregation	biological_process	0.17319	1	1	338	17	31676	Cluster-32412.29164
GO:0006370	7-methylguanosine mRNA capping	biological_process	0.17345	1	1	338	14	31676	Cluster-32412.41838
GO:0006879	cellular iron ion homeostasis	biological_process	0.17422	1	1	338	17	31676	Cluster-32412.30145
GO:0055072	iron ion homeostasis	biological_process	0.17422	1	1	338	17	31676	Cluster-32412.30145
GO:0072341	modified amino acid binding	molecular_function	0.17476	1	1	338	16	31676	Cluster-32412.43922
GO:0046164	alcohol catabolic process	biological_process	0.17555	1	1	338	17	31676	Cluster-32412.44281
GO:0046174	polyol catabolic process	biological_process	0.17555	1	1	338	17	31676	Cluster-32412.44281
GO:1901616	organic hydroxy compound catabolic process	biological_process	0.17555	1	1	338	17	31676	Cluster-32412.44281
GO:0044743	intracellular protein transmembrane import	biological_process	0.17583	1	2	338	75	31676	Cluster-32412.28945,Cluster-32412.16507
GO:0003707	steroid hormone receptor activity	molecular_function	0.17649	1	1	338	23	31676	Cluster-32756.0
GO:0014070	response to organic cyclic compound	biological_process	0.17649	1	1	338	23	31676	Cluster-32756.0
GO:0033993	response to lipid	biological_process	0.17649	1	1	338	23	31676	Cluster-32756.0
GO:0043401	steroid hormone mediated signaling pathway	biological_process	0.17649	1	1	338	23	31676	Cluster-32756.0
GO:0048545	response to steroid hormone	biological_process	0.17649	1	1	338	23	31676	Cluster-32756.0
GO:0071383	cellular response to steroid hormone stimulus	biological_process	0.17649	1	1	338	23	31676	Cluster-32756.0
GO:0071396	cellular response to lipid	biological_process	0.17649	1	1	338	23	31676	Cluster-32756.0
GO:0071407	cellular response to organic cyclic compound	biological_process	0.17649	1	1	338	23	31676	Cluster-32756.0
GO:0051641	cellular localization	biological_process	0.1767	1	21	338	1482	31676	Cluster-32412.39234,Cluster-32412.27332,Cluster-32412.21549,Cluster-32412.36387,Cluster-32412.42805,Cluster-32412.28945,Cluster-32412.41838,Cluster-32412.9559,Cluster-32412.7385,Cluster-32412.44281,Cluster-32412.32221,Cluster-40456.0,Cluster-32412.30880,Cluster-32412.16507,Cluster-32412.30801,Cluster-32412.25586,Cluster-32412.44651,Cluster-32412.35393,Cluster-32412.41734,Cluster-43422.0,Cluster-3…
GO:0005666	DNA-directed RNA polymerase III complex	cellular_component	0.17756	1	2	338	78	31676	Cluster-32412.50568,Cluster-32412.19399
GO:0032990	cell part morphogenesis	biological_process	0.17815	1	6	338	386	31676	Cluster-32412.34023,Cluster-32412.40594,Cluster-32412.16507,Cluster-32412.39595,Cluster-32412.12248,Cluster-32412.50568
GO:0048858	cell projection morphogenesis	biological_process	0.17815	1	6	338	386	31676	Cluster-32412.50568,Cluster-32412.12248,Cluster-32412.39595,Cluster-32412.16507,Cluster-32412.34023,Cluster-32412.40594
GO:0003924	GTPase activity	molecular_function	0.17867	1	7	338	335	31676	Cluster-32412.42805,Cluster-32412.27630,Cluster-32412.35393,Cluster-32412.27332,Cluster-40456.0,Cluster-32412.29338,Cluster-32412.10905
GO:0051346	negative regulation of hydrolase activity	biological_process	0.17888	1	2	338	66	31676	Cluster-32412.41838,Cluster-32412.34475
GO:0010466	negative regulation of peptidase activity	biological_process	0.1791	1	1	338	15	31676	Cluster-32412.34475
GO:0010951	negative regulation of endopeptidase activity	biological_process	0.1791	1	1	338	15	31676	Cluster-32412.34475
GO:0015721	bile acid and bile salt transport	biological_process	0.17919	1	1	338	24	31676	Cluster-32412.50568
GO:0046982	protein heterodimerization activity	molecular_function	0.17919	1	1	338	24	31676	Cluster-32412.50568
GO:0008272	sulfate transport	biological_process	0.17984	1	1	338	15	31676	Cluster-32412.44313
GO:0015116	sulfate transmembrane transporter activity	molecular_function	0.17984	1	1	338	15	31676	Cluster-32412.44313
GO:0017003	protein-heme linkage	biological_process	0.18194	1	1	338	22	31676	Cluster-32412.29648
GO:0070840	dynein complex binding	molecular_function	0.18281	1	2	338	55	31676	Cluster-32412.39234,Cluster-32412.36387
GO:0045892	negative regulation of transcription, DNA-templated	biological_process	0.18315	1	2	338	67	31676	Cluster-32412.50517,Cluster-32412.11429
GO:0051253	negative regulation of RNA metabolic process	biological_process	0.18315	1	2	338	67	31676	Cluster-32412.11429,Cluster-32412.50517
GO:1902679	negative regulation of RNA biosynthetic process	biological_process	0.18315	1	2	338	67	31676	Cluster-32412.11429,Cluster-32412.50517
GO:1903507	negative regulation of nucleic acid-templated transcription	biological_process	0.18315	1	2	338	67	31676	Cluster-32412.50517,Cluster-32412.11429
GO:1901615	organic hydroxy compound metabolic process	biological_process	0.18408	1	3	338	121	31676	Cluster-32412.44281,Cluster-32412.16295,Cluster-32412.23863
GO:0044421	extracellular region part	cellular_component	0.1842	1	4	338	175	31676	Cluster-32412.34023,Cluster-32412.30731,Cluster-32412.35393,Cluster-32412.28486
GO:0016307	phosphatidylinositol phosphate kinase activity	molecular_function	0.18492	1	1	338	18	31676	Cluster-32412.33346
GO:0000776	kinetochore	cellular_component	0.18613	1	4	338	175	31676	Cluster-32412.30045,Cluster-32412.42805,Cluster-32412.39234,Cluster-32412.30731
GO:0005506	iron ion binding	molecular_function	0.18643	1	4	338	183	31676	Cluster-32412.42805,Cluster-32412.10594,Cluster-32412.44281,Cluster-32412.30145
GO:0005944	phosphatidylinositol 3-kinase complex, class IB	cellular_component	0.18747	1	2	338	74	31676	Cluster-32412.12248,Cluster-32412.38660
GO:0035014	phosphatidylinositol 3-kinase regulator activity	molecular_function	0.18747	1	2	338	74	31676	Cluster-32412.38660,Cluster-32412.12248
GO:0046935	1-phosphatidylinositol-3-kinase regulator activity	molecular_function	0.18747	1	2	338	74	31676	Cluster-32412.38660,Cluster-32412.12248
GO:0097651	phosphatidylinositol 3-kinase complex, class I	cellular_component	0.18747	1	2	338	74	31676	Cluster-32412.38660,Cluster-32412.12248
GO:0000774	adenyl-nucleotide exchange factor activity	molecular_function	0.18847	1	1	338	17	31676	Cluster-32412.39234
GO:0007162	negative regulation of cell adhesion	biological_process	0.18984	1	1	338	19	31676	Cluster-32412.29164
GO:0000175	3'-5'-exoribonuclease activity	molecular_function	0.19413	1	1	338	16	31676	Cluster-32412.28435
GO:0004535	poly(A)-specific ribonuclease activity	molecular_function	0.19413	1	1	338	16	31676	Cluster-32412.28435
GO:0031365	N-terminal protein amino acid modification	biological_process	0.19415	1	1	338	20	31676	Cluster-32412.18336
GO:0050896	response to stimulus	biological_process	0.19427	1	64	338	5083	31676	Cluster-32412.50568,Cluster-32412.13734,Cluster-32412.34023,Cluster-32412.27746,Cluster-32412.30880,Cluster-32412.29544,Cluster-32412.43841,Cluster-32412.29984,Cluster-32412.29986,Cluster-32412.39707,Cluster-32412.18754,Cluster-32412.43922,Cluster-32412.22941,Cluster-32412.40107,Cluster-32412.52278,Cluster-32412.33274,Cluster-32412.21908,Cluster-32412.6924,Cluster-32412.16295,Cluster-32412.39595,…
GO:0072524	pyridine-containing compound metabolic process	biological_process	0.19455	1	2	338	60	31676	Cluster-32412.23863,Cluster-32412.16295
GO:0016614	oxidoreductase activity, acting on CH-OH group of donors	molecular_function	0.19489	1	3	338	117	31676	Cluster-32412.31814,Cluster-32412.49139,Cluster-32412.56188
GO:0008616	queuosine biosynthetic process	biological_process	0.19492	1	1	338	17	31676	Cluster-32412.32642
GO:0046116	queuosine metabolic process	biological_process	0.19492	1	1	338	17	31676	Cluster-32412.32642
GO:0030030	cell projection organization	biological_process	0.19679	1	12	338	920	31676	Cluster-32412.40594,Cluster-32412.21908,Cluster-32412.39595,Cluster-32412.14073,Cluster-32412.28892,Cluster-32412.34023,Cluster-32412.16507,Cluster-32412.21802,Cluster-32412.19332,Cluster-32412.12248,Cluster-32412.28945,Cluster-32412.50568
GO:0044763	single-organism cellular process	biological_process	0.19777	1	140	338	12009	31676	Cluster-32412.35149,Cluster-32412.16306,Cluster-32412.32642,Cluster-32412.37946,Cluster-32412.39788,Cluster-32412.32688,Cluster-32412.42632,Cluster-32412.30432,Cluster-32412.28892,Cluster-32412.15315,Cluster-32412.17477,Cluster-32412.16024,Cluster-43422.0,Cluster-32412.14073,Cluster-32412.23863,Cluster-32412.21440,Cluster-32412.26777,Cluster-32412.8192,Cluster-32412.26443,Cluster-32412.34586,Clus…
GO:0008104	protein localization	biological_process	0.19834	1	18	338	1313	31676	Cluster-32412.39234,Cluster-32412.27332,Cluster-32412.44266,Cluster-32412.36387,Cluster-32412.46041,Cluster-32412.42805,Cluster-32412.28945,Cluster-32412.7385,Cluster-32412.9559,Cluster-32412.44281,Cluster-32412.30801,Cluster-32412.16507,Cluster-32412.30880,Cluster-32412.17477,Cluster-43422.0,Cluster-32412.35393,Cluster-32412.44651,Cluster-32412.41734
GO:0030435	sporulation resulting in formation of a cellular spore	biological_process	0.19866	1	1	338	19	31676	Cluster-32412.10226
GO:0030234	enzyme regulator activity	molecular_function	0.19933	1	12	338	798	31676	Cluster-32412.50568,Cluster-32412.28945,Cluster-32412.12248,Cluster-32412.44651,Cluster-32412.39063,Cluster-32412.34475,Cluster-32412.38660,Cluster-32412.47306,Cluster-32412.16541,Cluster-32412.39234,Cluster-32412.29811,Cluster-32412.45032
GO:1901682	sulfur compound transmembrane transporter activity	molecular_function	0.20012	1	1	338	17	31676	Cluster-32412.44313
GO:0042221	response to chemical	biological_process	0.20033	1	11	338	737	31676	Cluster-32412.30781,Cluster-32756.0,Cluster-32412.34023,Cluster-32412.30880,Cluster-32412.30734,Cluster-32412.33346,Cluster-32412.39788,Cluster-32412.35393,Cluster-32412.50568,Cluster-32412.40594,Cluster-32412.39595
GO:0005942	phosphatidylinositol 3-kinase complex	cellular_component	0.20084	1	2	338	77	31676	Cluster-32412.38660,Cluster-32412.12248
GO:0050662	coenzyme binding	molecular_function	0.20153	1	6	338	303	31676	Cluster-32412.56188,Cluster-32412.19443,Cluster-32412.49139,Cluster-32412.39250,Cluster-32412.27096,Cluster-40456.0
GO:0005744	mitochondrial inner membrane presequence translocase complex	cellular_component	0.20185	1	1	338	22	31676	Cluster-32412.16507
GO:0030493	bacteriochlorophyll metabolic process	biological_process	0.20271	1	1	338	26	31676	Cluster-32412.41570
GO:0030494	bacteriochlorophyll biosynthetic process	biological_process	0.20271	1	1	338	26	31676	Cluster-32412.41570
GO:0010883	regulation of lipid storage	biological_process	0.20297	1	1	338	21	31676	Cluster-32412.45212
GO:0010884	positive regulation of lipid storage	biological_process	0.20297	1	1	338	21	31676	Cluster-32412.45212
GO:0055076	transition metal ion homeostasis	biological_process	0.20356	1	2	338	70	31676	Cluster-32412.30145,Cluster-32412.32221
GO:0065002	intracellular protein transmembrane transport	biological_process	0.20451	1	2	338	83	31676	Cluster-32412.16507,Cluster-32412.28945
GO:0008191	metalloendopeptidase inhibitor activity	molecular_function	0.20491	1	1	338	18	31676	Cluster-32412.34475
GO:0010576	metalloenzyme regulator activity	molecular_function	0.20491	1	1	338	18	31676	Cluster-32412.34475
GO:0048551	metalloenzyme inhibitor activity	molecular_function	0.20491	1	1	338	18	31676	Cluster-32412.34475
GO:0043708	cell adhesion involved in biofilm formation	biological_process	0.20713	1	1	338	21	31676	Cluster-32412.23057
GO:0043709	cell adhesion involved in single-species biofilm formation	biological_process	0.20713	1	1	338	21	31676	Cluster-32412.23057
GO:0090605	submerged biofilm formation	biological_process	0.20713	1	1	338	21	31676	Cluster-32412.23057
GO:0090609	single-species submerged biofilm formation	biological_process	0.20713	1	1	338	21	31676	Cluster-32412.23057
GO:0016559	peroxisome fission	biological_process	0.20757	1	1	338	19	31676	Cluster-32412.36670
GO:0008277	regulation of G-protein coupled receptor protein signaling pathway	biological_process	0.20769	1	1	338	27	31676	Cluster-43422.0
GO:0015026	coreceptor activity	molecular_function	0.20769	1	1	338	27	31676	Cluster-43422.0
GO:0003854	3-beta-hydroxy-delta5-steroid dehydrogenase activity	molecular_function	0.20848	1	1	338	17	31676	Cluster-32412.49139
GO:0008207	C21-steroid hormone metabolic process	biological_process	0.20848	1	1	338	17	31676	Cluster-32412.49139
GO:0008209	androgen metabolic process	biological_process	0.20848	1	1	338	17	31676	Cluster-32412.49139
GO:0008210	estrogen metabolic process	biological_process	0.20848	1	1	338	17	31676	Cluster-32412.49139
GO:0016229	steroid dehydrogenase activity	molecular_function	0.20848	1	1	338	17	31676	Cluster-32412.49139
GO:0033764	steroid dehydrogenase activity, acting on the CH-OH group of donors, NAD or NADP as acceptor	molecular_function	0.20848	1	1	338	17	31676	Cluster-32412.49139
GO:0034998	oligosaccharyltransferase I complex	cellular_component	0.20919	1	1	338	21	31676	Cluster-32412.32674
GO:0071816	tail-anchored membrane protein insertion into ER membrane	biological_process	0.20997	1	1	338	23	31676	Cluster-32412.41734
GO:0045121	membrane raft	cellular_component	0.21069	1	1	338	22	31676	Cluster-32412.29164
GO:0016593	Cdc73/Paf1 complex	cellular_component	0.21096	1	3	338	168	31676	Cluster-32412.38660,Cluster-32412.18227,Cluster-32412.12248
GO:0019236	response to pheromone	biological_process	0.21168	1	2	338	77	31676	Cluster-32412.30880,Cluster-32412.30734
GO:0017038	protein import	biological_process	0.21231	1	3	338	136	31676	Cluster-32412.16507,Cluster-32412.39234,Cluster-32412.28945
GO:0035821	modification of morphology or physiology of other organism	biological_process	0.21314	1	6	338	376	31676	Cluster-32412.31912,Cluster-32412.20339,Cluster-32412.36488,Cluster-32412.47306,Cluster-32412.33321,Cluster-32412.32674
GO:0034754	cellular hormone metabolic process	biological_process	0.21447	1	1	338	18	31676	Cluster-32412.49139
GO:0036452	ESCRT complex	cellular_component	0.21491	1	1	338	19	31676	Cluster-32412.21549
GO:0007031	peroxisome organization	biological_process	0.215	1	2	338	83	31676	Cluster-32412.36670,Cluster-32412.28945
GO:0016701	oxidoreductase activity, acting on single donors with incorporation of molecular oxygen	molecular_function	0.21523	1	2	338	72	31676	Cluster-32412.44281,Cluster-32412.44271
GO:0016569	covalent chromatin modification	biological_process	0.21528	1	4	338	230	31676	Cluster-32412.33346,Cluster-32412.18227,Cluster-32412.12248,Cluster-32412.38660
GO:0016570	histone modification	biological_process	0.21528	1	4	338	230	31676	Cluster-32412.38660,Cluster-32412.18227,Cluster-32412.33346,Cluster-32412.12248
GO:0044706	multi-multicellular organism process	biological_process	0.21536	1	1	338	22	31676	Cluster-32412.16295
GO:0016051	carbohydrate biosynthetic process	biological_process	0.21556	1	4	338	212	31676	Cluster-32412.16306,Cluster-32412.16295,Cluster-32412.30880,Cluster-32412.41570
GO:0006935	chemotaxis	biological_process	0.21561	1	4	338	233	31676	Cluster-32412.50568,Cluster-32412.40594,Cluster-32412.34023,Cluster-32412.39595
GO:0009085	lysine biosynthetic process	biological_process	0.21583	1	1	338	17	31676	Cluster-32412.27096
GO:0004532	exoribonuclease activity	molecular_function	0.21599	1	1	338	18	31676	Cluster-32412.28435
GO:0016896	exoribonuclease activity, producing 5'-phosphomonoesters	molecular_function	0.21599	1	1	338	18	31676	Cluster-32412.28435
GO:0008134	transcription factor binding	molecular_function	0.21748	1	6	338	360	31676	Cluster-32412.12248,Cluster-32412.15547,Cluster-32412.21029,Cluster-32412.18227,Cluster-32412.39234,Cluster-32412.36387
GO:0030118	clathrin coat	cellular_component	0.21764	1	1	338	19	31676	Cluster-32412.44281
GO:0010033	response to organic substance	biological_process	0.21837	1	3	338	154	31676	Cluster-32412.30880,Cluster-32756.0,Cluster-32412.30734
GO:0051716	cellular response to stimulus	biological_process	0.21916	1	50	338	3886	31676	Cluster-32412.39707,Cluster-32412.38842,Cluster-32412.29984,Cluster-32412.26473,Cluster-32412.29986,Cluster-32412.43922,Cluster-32412.18339,Cluster-32412.18754,Cluster-43422.0,Cluster-32412.50568,Cluster-32412.30432,Cluster-32412.29544,Cluster-32412.34145,Cluster-32412.15315,Cluster-32412.27746,Cluster-32412.30880,Cluster-32412.28486,Cluster-32412.52278,Cluster-32412.33274,Cluster-32412.16295,Clu…
GO:0098602	single organism cell adhesion	biological_process	0.22031	1	1	338	22	31676	Cluster-32412.29164
GO:0005525	GTP binding	molecular_function	0.22037	1	7	338	360	31676	Cluster-32412.29338,Cluster-40456.0,Cluster-32412.27332,Cluster-32412.42805,Cluster-32412.35393,Cluster-32412.27630,Cluster-32412.10905
GO:0010256	endomembrane system organization	biological_process	0.22089	1	3	338	143	31676	Cluster-32412.39234,Cluster-32412.7385,Cluster-32412.41734
GO:0042803	protein homodimerization activity	molecular_function	0.22306	1	2	338	65	31676	Cluster-32412.36387,Cluster-32412.39234
GO:0042330	taxis	biological_process	0.22491	1	4	338	237	31676	Cluster-32412.40594,Cluster-32412.34023,Cluster-32412.39595,Cluster-32412.50568
GO:0006873	cellular ion homeostasis	biological_process	0.22509	1	5	338	304	31676	Cluster-32412.28945,Cluster-32412.44651,Cluster-32412.50568,Cluster-32412.33346,Cluster-32412.30145
GO:0006875	cellular metal ion homeostasis	biological_process	0.22509	1	5	338	304	31676	Cluster-32412.50568,Cluster-32412.44651,Cluster-32412.28945,Cluster-32412.30145,Cluster-32412.33346
GO:0030003	cellular cation homeostasis	biological_process	0.22509	1	5	338	304	31676	Cluster-32412.33346,Cluster-32412.30145,Cluster-32412.28945,Cluster-32412.44651,Cluster-32412.50568
GO:0055082	cellular chemical homeostasis	biological_process	0.22509	1	5	338	304	31676	Cluster-32412.33346,Cluster-32412.30145,Cluster-32412.28945,Cluster-32412.44651,Cluster-32412.50568
GO:0010817	regulation of hormone levels	biological_process	0.22593	1	1	338	19	31676	Cluster-32412.49139
GO:0042445	hormone metabolic process	biological_process	0.22593	1	1	338	19	31676	Cluster-32412.49139
GO:0007051	spindle organization	biological_process	0.22702	1	1	338	23	31676	Cluster-32412.42805
GO:0017006	protein-tetrapyrrole linkage	biological_process	0.22767	1	1	338	26	31676	Cluster-32412.29648
GO:0048731	system development	biological_process	0.22779	1	5	338	305	31676	Cluster-32412.27230,Cluster-32412.50568,Cluster-32412.40594,Cluster-32412.34023,Cluster-32412.39595
GO:0045934	negative regulation of nucleobase-containing compound metabolic process	biological_process	0.22787	1	2	338	77	31676	Cluster-32412.11429,Cluster-32412.50517
GO:0048518	positive regulation of biological process	biological_process	0.22925	1	9	338	599	31676	Cluster-32412.47370,Cluster-32412.35304,Cluster-32412.28892,Cluster-32412.13675,Cluster-40456.0,Cluster-32412.7385,Cluster-32412.45212,Cluster-32412.40594,Cluster-32412.21908
GO:0003682	chromatin binding	molecular_function	0.22977	1	5	338	332	31676	Cluster-32412.41784,Cluster-32412.31912,Cluster-32412.16507,Cluster-32412.31325,Cluster-32412.34346
GO:0050794	regulation of cellular process	biological_process	0.2314	1	82	338	6741	31676	Cluster-32412.37946,Cluster-32412.34925,Cluster-32530.0,Cluster-32412.21029,Cluster-32412.43276,Cluster-32412.28486,Cluster-32412.30432,Cluster-32412.15315,Cluster-43422.0,Cluster-32412.18339,Cluster-32412.28435,Cluster-32412.38842,Cluster-32412.29484,Cluster-32412.26473,Cluster-32412.8192,Cluster-32412.36387,Cluster-32412.34475,Cluster-32412.26121,Cluster-32412.30731,Cluster-32412.29164,Cluster-…
GO:0009108	coenzyme biosynthetic process	biological_process	0.2314	1	5	338	277	31676	Cluster-32412.32688,Cluster-32412.12780,Cluster-32412.28052,Cluster-32412.7368,Cluster-32412.42805
GO:0048468	cell development	biological_process	0.23239	1	5	338	305	31676	Cluster-32412.34023,Cluster-32412.40594,Cluster-32412.39595,Cluster-32412.35866,Cluster-32412.50568
GO:0000377	RNA splicing, via transesterification reactions with bulged adenosine as nucleophile	biological_process	0.23385	1	3	338	156	31676	Cluster-32412.34346,Cluster-32412.25579,Cluster-32412.31912
GO:0000398	mRNA splicing, via spliceosome	biological_process	0.23385	1	3	338	156	31676	Cluster-32412.31912,Cluster-32412.25579,Cluster-32412.34346
GO:0015074	DNA integration	biological_process	0.23523	1	4	338	203	31676	Cluster-32412.36387,Cluster-32412.47306,Cluster-32412.37631,Cluster-32412.38842
GO:0071944	cell periphery	cellular_component	0.23558	1	24	338	1982	31676	Cluster-32412.25194,Cluster-32412.29164,Cluster-32412.8830,Cluster-32412.23863,Cluster-32412.24501,Cluster-32412.38150,Cluster-32412.45951,Cluster-32412.28359,Cluster-32412.9690,Cluster-32412.30801,Cluster-32412.16541,Cluster-32412.32700,Cluster-32412.30880,Cluster-32412.26946,Cluster-32412.17477,Cluster-32412.50568,Cluster-32412.20512,Cluster-32412.46020,Cluster-32412.28460,Cluster-32412.9559,Cl…
GO:0005635	nuclear envelope	cellular_component	0.23654	1	2	338	83	31676	Cluster-40456.0,Cluster-32412.25579
GO:0003714	transcription corepressor activity	molecular_function	0.23672	1	1	338	23	31676	Cluster-32412.16306
GO:0009289	pilus	cellular_component	0.23836	1	1	338	22	31676	Cluster-32412.21549
GO:0051276	chromosome organization	biological_process	0.23942	1	11	338	755	31676	Cluster-32412.18227,Cluster-32412.39234,Cluster-32412.28851,Cluster-32412.21831,Cluster-32412.27613,Cluster-32412.12248,Cluster-32412.35393,Cluster-32412.30045,Cluster-32412.33346,Cluster-32412.30731,Cluster-32412.38660
GO:0008284	positive regulation of cell proliferation	biological_process	0.24009	1	1	338	25	31676	Cluster-32412.45212
GO:0015850	organic hydroxy compound transport	biological_process	0.24054	1	1	338	31	31676	Cluster-32412.50568
GO:0016769	transferase activity, transferring nitrogenous groups	molecular_function	0.24054	1	1	338	20	31676	Cluster-32412.23863
GO:0006400	tRNA modification	biological_process	0.24098	1	4	338	187	31676	Cluster-32412.27332,Cluster-32412.33346,Cluster-32412.35393,Cluster-32412.42805
GO:0070603	SWI/SNF superfamily-type complex	cellular_component	0.24111	1	1	338	29	31676	Cluster-32412.28851
GO:0016791	phosphatase activity	molecular_function	0.24214	1	6	338	324	31676	Cluster-32412.13675,Cluster-32412.35393,Cluster-32412.44083,Cluster-32412.41838,Cluster-32412.30082,Cluster-32412.21908
GO:0034593	phosphatidylinositol bisphosphate phosphatase activity	molecular_function	0.2425	1	1	338	31	31676	Cluster-32412.44083
GO:0034596	phosphatidylinositol phosphate 4-phosphatase activity	molecular_function	0.2425	1	1	338	31	31676	Cluster-32412.44083
GO:0034597	phosphatidylinositol-4,5-bisphosphate 4-phosphatase activity	molecular_function	0.2425	1	1	338	31	31676	Cluster-32412.44083
GO:0046839	phospholipid dephosphorylation	biological_process	0.2425	1	1	338	31	31676	Cluster-32412.44083
GO:0046856	phosphatidylinositol dephosphorylation	biological_process	0.2425	1	1	338	31	31676	Cluster-32412.44083
GO:0052866	phosphatidylinositol phosphate phosphatase activity	molecular_function	0.2425	1	1	338	31	31676	Cluster-32412.44083
GO:0016471	vacuolar proton-transporting V-type ATPase complex	cellular_component	0.24256	1	1	338	21	31676	Cluster-32412.35149
GO:0016558	protein import into peroxisome matrix	biological_process	0.24284	1	1	338	28	31676	Cluster-32412.28945
GO:0016560	protein import into peroxisome matrix, docking	biological_process	0.24284	1	1	338	28	31676	Cluster-32412.28945
GO:0022615	protein to membrane docking	biological_process	0.24284	1	1	338	28	31676	Cluster-32412.28945
GO:0005856	cytoskeleton	cellular_component	0.24378	1	11	338	741	31676	Cluster-32412.25194,Cluster-32412.50518,Cluster-32412.42805,Cluster-32412.8830,Cluster-32412.36488,Cluster-32412.26946,Cluster-32412.45951,Cluster-32412.38150,Cluster-32412.39234,Cluster-32412.17883,Cluster-32412.28359
GO:0033692	cellular polysaccharide biosynthetic process	biological_process	0.24501	1	2	338	94	31676	Cluster-32412.16306,Cluster-32412.30880
GO:0006220	pyrimidine nucleotide metabolic process	biological_process	0.24655	1	1	338	25	31676	Cluster-32412.37631
GO:0006221	pyrimidine nucleotide biosynthetic process	biological_process	0.24655	1	1	338	25	31676	Cluster-32412.37631
GO:0006099	tricarboxylic acid cycle	biological_process	0.2468	1	1	338	24	31676	Cluster-32412.31814
GO:0006101	citrate metabolic process	biological_process	0.2468	1	1	338	24	31676	Cluster-32412.31814
GO:0071806	protein transmembrane transport	biological_process	0.24698	1	2	338	96	31676	Cluster-32412.16507,Cluster-32412.28945
GO:0016597	amino acid binding	molecular_function	0.24719	1	1	338	24	31676	Cluster-32412.43922
GO:0072329	monocarboxylic acid catabolic process	biological_process	0.24845	1	1	338	22	31676	Cluster-32412.39788
GO:0033108	mitochondrial respiratory chain complex assembly	biological_process	0.24922	1	2	338	85	31676	Cluster-32412.28945,Cluster-32412.35393
GO:0006874	cellular calcium ion homeostasis	biological_process	0.24987	1	4	338	243	31676	Cluster-32412.33346,Cluster-32412.50568,Cluster-32412.28945,Cluster-32412.44651
GO:0055074	calcium ion homeostasis	biological_process	0.24987	1	4	338	243	31676	Cluster-32412.50568,Cluster-32412.44651,Cluster-32412.28945,Cluster-32412.33346
GO:0072503	cellular divalent inorganic cation homeostasis	biological_process	0.24987	1	4	338	243	31676	Cluster-32412.33346,Cluster-32412.28945,Cluster-32412.44651,Cluster-32412.50568
GO:0072507	divalent inorganic cation homeostasis	biological_process	0.24987	1	4	338	243	31676	Cluster-32412.28945,Cluster-32412.44651,Cluster-32412.50568,Cluster-32412.33346
GO:0051239	regulation of multicellular organismal process	biological_process	0.25085	1	3	338	159	31676	Cluster-32412.28892,Cluster-32412.45212,Cluster-32412.27230
GO:0006732	coenzyme metabolic process	biological_process	0.25091	1	6	338	350	31676	Cluster-32412.42805,Cluster-32412.7368,Cluster-32412.28052,Cluster-32412.16295,Cluster-32412.32688,Cluster-32412.12780
GO:0071855	neuropeptide receptor binding	molecular_function	0.25123	1	1	338	28	31676	Cluster-32412.28892
GO:0051188	cofactor biosynthetic process	biological_process	0.25204	1	6	338	361	31676	Cluster-32412.41570,Cluster-32412.12780,Cluster-32412.32688,Cluster-32412.28052,Cluster-32412.7368,Cluster-32412.42805
GO:0005801	cis-Golgi network	cellular_component	0.25296	1	1	338	22	31676	Cluster-32412.36387
GO:0000375	RNA splicing, via transesterification reactions	biological_process	0.25492	1	3	338	164	31676	Cluster-32412.31912,Cluster-32412.25579,Cluster-32412.34346
GO:0005048	signal sequence binding	molecular_function	0.25495	1	1	338	24	31676	Cluster-32412.44651
GO:0006766	vitamin metabolic process	biological_process	0.255	1	6	338	362	31676	Cluster-32412.23863,Cluster-32412.12780,Cluster-32412.38660,Cluster-32412.28052,Cluster-32412.35393,Cluster-32412.19399
GO:0006767	water-soluble vitamin metabolic process	biological_process	0.255	1	6	338	362	31676	Cluster-32412.19399,Cluster-32412.35393,Cluster-32412.28052,Cluster-32412.38660,Cluster-32412.23863,Cluster-32412.12780
GO:0019012	virion	cellular_component	0.25516	1	23	338	1943	31676	Cluster-32412.11956,Cluster-32412.42400,Cluster-32412.33654,Cluster-32412.18771,Cluster-32412.45032,Cluster-32412.21908,Cluster-32412.28298,Cluster-32412.17293,Cluster-32412.28359,Cluster-32412.29544,Cluster-32412.27746,Cluster-32412.27686,Cluster-32412.23930,Cluster-32412.33787,Cluster-32412.17477,Cluster-32412.50568,Cluster-32412.23240,Cluster-32412.38210,Cluster-32412.32221,Cluster-32412.36750…
GO:0000155	phosphorelay sensor kinase activity	molecular_function	0.25555	1	2	338	90	31676	Cluster-32412.40594,Cluster-32412.20008
GO:0045158	electron transporter, transferring electrons within cytochrome b6/f complex of photosystem II activity	molecular_function	0.2568	1	1	338	25	31676	Cluster-32412.38620
GO:0015995	chlorophyll biosynthetic process	biological_process	0.25696	1	1	338	32	31676	Cluster-32412.41570
GO:0005768	endosome	cellular_component	0.257	1	2	338	87	31676	Cluster-32412.38972,Cluster-32412.21549
GO:0044430	cytoskeletal part	cellular_component	0.25736	1	10	338	671	31676	Cluster-32412.39234,Cluster-32412.45951,Cluster-32412.38150,Cluster-32412.17883,Cluster-32412.28359,Cluster-32412.25194,Cluster-32412.50518,Cluster-32412.42805,Cluster-32412.8830,Cluster-32412.26946
GO:0006900	membrane budding	biological_process	0.25795	1	1	338	25	31676	Cluster-32412.41374
GO:0044406	adhesion of symbiont to host	biological_process	0.25965	1	1	338	29	31676	Cluster-32412.21549
GO:0015099	nickel cation transmembrane transporter activity	molecular_function	0.25995	1	1	338	38	31676	Cluster-32412.50568
GO:0015675	nickel cation transport	biological_process	0.25995	1	1	338	38	31676	Cluster-32412.50568
GO:0035444	nickel cation transmembrane transport	biological_process	0.25995	1	1	338	38	31676	Cluster-32412.50568
GO:0009755	hormone-mediated signaling pathway	biological_process	0.26034	1	1	338	35	31676	Cluster-32756.0
GO:0032870	cellular response to hormone stimulus	biological_process	0.26034	1	1	338	35	31676	Cluster-32756.0
GO:0008233	peptidase activity	molecular_function	0.26371	1	27	338	2170	31676	Cluster-32412.17815,Cluster-32412.49170,Cluster-32412.49171,Cluster-32412.11429,Cluster-32412.12982,Cluster-32412.7385,Cluster-32412.35591,Cluster-32412.28460,Cluster-32412.36818,Cluster-32412.17114,Cluster-32412.7788,Cluster-32412.50568,Cluster-32412.25808,Cluster-32412.31912,Cluster-32412.17477,Cluster-32412.48961,Cluster-32412.15680,Cluster-32412.21802,Cluster-32412.30801,Cluster-32412.32174,C…
GO:0016226	iron-sulfur cluster assembly	biological_process	0.26376	1	1	338	27	31676	Cluster-32412.42805
GO:0031163	metallo-sulfur cluster assembly	biological_process	0.26376	1	1	338	27	31676	Cluster-32412.42805
GO:0018193	peptidyl-amino acid modification	biological_process	0.26494	1	3	338	146	31676	Cluster-32412.18336,Cluster-32412.27230,Cluster-32412.27332
GO:0008312	7S RNA binding	molecular_function	0.26715	1	1	338	27	31676	Cluster-32412.44651
GO:0098796	membrane protein complex	cellular_component	0.26737	1	31	338	2589	31676	Cluster-32412.21549,Cluster-32412.38239,Cluster-32412.37946,Cluster-32412.30731,Cluster-32412.27707,Cluster-32412.7499,Cluster-32412.34925,Cluster-32412.24501,Cluster-32412.25624,Cluster-32412.29029,Cluster-32412.35149,Cluster-32412.33611,Cluster-32412.30880,Cluster-32412.16507,Cluster-32412.38660,Cluster-32412.15680,Cluster-32412.25586,Cluster-32412.9690,Cluster-32412.30801,Cluster-32412.25808,C…
GO:0008653	lipopolysaccharide metabolic process	biological_process	0.26756	1	1	338	31	31676	Cluster-32412.16306
GO:0009103	lipopolysaccharide biosynthetic process	biological_process	0.26756	1	1	338	31	31676	Cluster-32412.16306
GO:0000049	tRNA binding	molecular_function	0.26856	1	1	338	25	31676	Cluster-32412.33346
GO:0006749	glutathione metabolic process	biological_process	0.2689	1	1	338	27	31676	Cluster-32412.32387
GO:0016568	chromatin modification	biological_process	0.26971	1	5	338	327	31676	Cluster-32412.38660,Cluster-32412.28851,Cluster-32412.33346,Cluster-32412.18227,Cluster-32412.12248
GO:0051321	meiotic cell cycle	biological_process	0.26974	1	2	338	86	31676	Cluster-32412.43841,Cluster-32412.26443
GO:0009892	negative regulation of metabolic process	biological_process	0.2703	1	5	338	308	31676	Cluster-32412.34475,Cluster-32412.41838,Cluster-32412.11429,Cluster-32412.38972,Cluster-32412.50517
GO:1903047	mitotic cell cycle process	biological_process	0.27053	1	3	338	168	31676	Cluster-32412.27613,Cluster-32412.30045,Cluster-32412.42805
GO:0005777	peroxisome	cellular_component	0.2706	1	2	338	94	31676	Cluster-32412.28945,Cluster-32412.36670
GO:0042579	microbody	cellular_component	0.2706	1	2	338	94	31676	Cluster-32412.36670,Cluster-32412.28945
GO:0015886	heme transport	biological_process	0.27229	1	2	338	103	31676	Cluster-32412.31814,Cluster-32412.32642
GO:0048285	organelle fission	biological_process	0.27278	1	4	338	239	31676	Cluster-32412.30045,Cluster-32412.43841,Cluster-32412.27613,Cluster-32412.36670
GO:0030313	cell envelope	cellular_component	0.27293	1	1	338	31	31676	Cluster-32412.28460
GO:0044462	external encapsulating structure part	cellular_component	0.27293	1	1	338	31	31676	Cluster-32412.28460
GO:0034508	centromere complex assembly	biological_process	0.27342	1	2	338	80	31676	Cluster-32412.30731,Cluster-32412.39234
GO:0005057	receptor signaling protein activity	molecular_function	0.27401	1	2	338	95	31676	Cluster-32412.20008,Cluster-32412.40594
GO:0005774	vacuolar membrane	cellular_component	0.27532	1	1	338	25	31676	Cluster-32412.35149
GO:0044437	vacuolar part	cellular_component	0.27532	1	1	338	25	31676	Cluster-32412.35149
GO:0006733	oxidoreduction coenzyme metabolic process	biological_process	0.27621	1	3	338	158	31676	Cluster-32412.16295,Cluster-32412.32688,Cluster-32412.7368
GO:0006476	protein deacetylation	biological_process	0.27715	1	1	338	27	31676	Cluster-32412.33346
GO:0016575	histone deacetylation	biological_process	0.27715	1	1	338	27	31676	Cluster-32412.33346
GO:0035601	protein deacylation	biological_process	0.27715	1	1	338	27	31676	Cluster-32412.33346
GO:0098732	macromolecule deacylation	biological_process	0.27715	1	1	338	27	31676	Cluster-32412.33346
GO:0004932	mating-type factor pheromone receptor activity	molecular_function	0.27808	1	1	338	30	31676	Cluster-32412.30880
GO:0008023	transcription elongation factor complex	cellular_component	0.27837	1	3	338	187	31676	Cluster-32412.18227,Cluster-32412.12248,Cluster-32412.38660
GO:0005576	extracellular region	cellular_component	0.27851	1	24	338	1852	31676	Cluster-32412.33346,Cluster-56913.0,Cluster-32412.12248,Cluster-32412.35393,Cluster-32412.13734,Cluster-32412.50568,Cluster-32412.23831,Cluster-32412.34023,Cluster-32412.38660,Cluster-32412.35866,Cluster-32412.29986,Cluster-32412.36488,Cluster-32412.20339,Cluster-32412.30731,Cluster-32412.34155,Cluster-32412.21549,Cluster-32412.27332,Cluster-32412.27230,Cluster-32412.28486,Cluster-32412.33274,Clu…
GO:0010008	endosome membrane	cellular_component	0.27872	1	1	338	27	31676	Cluster-32412.21549
GO:0046677	response to antibiotic	biological_process	0.27924	1	1	338	28	31676	Cluster-32412.30781
GO:0045048	protein insertion into ER membrane	biological_process	0.27988	1	1	338	30	31676	Cluster-32412.41734
GO:0016050	vesicle organization	biological_process	0.27998	1	1	338	28	31676	Cluster-32412.41374
GO:0051087	chaperone binding	molecular_function	0.28051	1	1	338	27	31676	Cluster-32412.39234
GO:0004675	transmembrane receptor protein serine/threonine kinase activity	molecular_function	0.28064	1	1	338	25	31676	Cluster-32412.52278
GO:0051259	protein oligomerization	biological_process	0.28084	1	2	338	84	31676	Cluster-32412.30731,Cluster-32412.39234
GO:0000271	polysaccharide biosynthetic process	biological_process	0.28265	1	2	338	102	31676	Cluster-32412.30880,Cluster-32412.16306
GO:0042710	biofilm formation	biological_process	0.2828	1	1	338	28	31676	Cluster-32412.23057
GO:0044010	single-species biofilm formation	biological_process	0.2828	1	1	338	28	31676	Cluster-32412.23057
GO:0044262	cellular carbohydrate metabolic process	biological_process	0.2831	1	7	338	546	31676	Cluster-32412.16295,Cluster-32412.30880,Cluster-32412.35304,Cluster-32412.28486,Cluster-32412.15643,Cluster-32412.16306,Cluster-32412.44281
GO:0006275	regulation of DNA replication	biological_process	0.28317	1	1	338	29	31676	Cluster-32412.36750
GO:0016820	hydrolase activity, acting on acid anhydrides, catalyzing transmembrane movement of substances	molecular_function	0.28414	1	4	338	243	31676	Cluster-32412.18995,Cluster-32412.35149,Cluster-32412.40107,Cluster-32412.29338
GO:0042626	ATPase activity, coupled to transmembrane movement of substances	molecular_function	0.28414	1	4	338	243	31676	Cluster-32412.18995,Cluster-32412.35149,Cluster-32412.29338,Cluster-32412.40107
GO:0043492	ATPase activity, coupled to movement of substances	molecular_function	0.28414	1	4	338	243	31676	Cluster-32412.29338,Cluster-32412.40107,Cluster-32412.18995,Cluster-32412.35149
GO:0044711	single-organism biosynthetic process	biological_process	0.28487	1	29	338	2435	31676	Cluster-32412.28739,Cluster-32412.28892,Cluster-32412.30880,Cluster-32412.18223,Cluster-32412.38660,Cluster-32412.55913,Cluster-32412.16507,Cluster-32412.16024,Cluster-32412.33346,Cluster-32412.25808,Cluster-32412.41480,Cluster-32412.38210,Cluster-32412.9559,Cluster-32412.32688,Cluster-40456.0,Cluster-32412.37631,Cluster-32412.29484,Cluster-32412.7368,Cluster-32412.32642,Cluster-32412.19399,Clust…
GO:0006406	mRNA export from nucleus	biological_process	0.28519	1	1	338	31	31676	Cluster-40456.0
GO:0071166	ribonucleoprotein complex localization	biological_process	0.28519	1	1	338	31	31676	Cluster-40456.0
GO:0071426	ribonucleoprotein complex export from nucleus	biological_process	0.28519	1	1	338	31	31676	Cluster-40456.0
GO:0071427	mRNA-containing ribonucleoprotein complex export from nucleus	biological_process	0.28519	1	1	338	31	31676	Cluster-40456.0
GO:0042277	peptide binding	molecular_function	0.28556	1	1	338	27	31676	Cluster-32412.44651
GO:0042470	melanosome	cellular_component	0.28618	1	1	338	38	31676	Cluster-32412.50568
GO:0048770	pigment granule	cellular_component	0.28618	1	1	338	38	31676	Cluster-32412.50568
GO:0004673	protein histidine kinase activity	molecular_function	0.28662	1	2	338	99	31676	Cluster-32412.40594,Cluster-32412.20008
GO:0009365	protein histidine kinase complex	cellular_component	0.28662	1	2	338	99	31676	Cluster-32412.20008,Cluster-32412.40594
GO:0016775	phosphotransferase activity, nitrogenous group as acceptor	molecular_function	0.28662	1	2	338	99	31676	Cluster-32412.40594,Cluster-32412.20008
GO:0051240	positive regulation of multicellular organismal process	biological_process	0.28681	1	2	338	99	31676	Cluster-32412.28892,Cluster-32412.45212
GO:1901678	iron coordination entity transport	biological_process	0.28685	1	2	338	106	31676	Cluster-32412.31814,Cluster-32412.32642
GO:0072348	sulfur compound transport	biological_process	0.28707	1	1	338	30	31676	Cluster-32412.44313
GO:0030269	tetrahydromethanopterin S-methyltransferase activity	molecular_function	0.28989	1	1	338	31	31676	Cluster-32412.12780
GO:0042086	5-methyl-5,6,7,8-tetrahydromethanopterin-dependent methyltransferase activity	molecular_function	0.28989	1	1	338	31	31676	Cluster-32412.12780
GO:0019048	modulation by virus of host morphology or physiology	biological_process	0.2904	1	5	338	340	31676	Cluster-32412.32674,Cluster-32412.47306,Cluster-32412.33321,Cluster-32412.20339,Cluster-32412.31912
GO:0006743	ubiquinone metabolic process	biological_process	0.29201	1	2	338	102	31676	Cluster-32412.7368,Cluster-32412.32688
GO:0006744	ubiquinone biosynthetic process	biological_process	0.29201	1	2	338	102	31676	Cluster-32412.32688,Cluster-32412.7368
GO:0098772	molecular function regulator	molecular_function	0.2927	1	16	338	1201	31676	Cluster-56913.0,Cluster-32412.44651,Cluster-32412.12248,Cluster-32412.50568,Cluster-32412.39063,Cluster-32412.33346,Cluster-32412.16541,Cluster-32412.38660,Cluster-32412.32174,Cluster-32412.39234,Cluster-32412.45032,Cluster-32412.29811,Cluster-32412.28945,Cluster-32412.17419,Cluster-32412.47306,Cluster-32412.34475
GO:0004721	phosphoprotein phosphatase activity	molecular_function	0.29407	1	3	338	148	31676	Cluster-32412.21908,Cluster-32412.30082,Cluster-32412.13675
GO:0052547	regulation of peptidase activity	biological_process	0.29454	1	1	338	31	31676	Cluster-32412.34475
GO:0052548	regulation of endopeptidase activity	biological_process	0.29454	1	1	338	31	31676	Cluster-32412.34475
GO:0000902	cell morphogenesis	biological_process	0.29745	1	6	338	447	31676	Cluster-32412.39595,Cluster-32412.16507,Cluster-32412.34023,Cluster-32412.40594,Cluster-32412.50568,Cluster-32412.12248
GO:0032989	cellular component morphogenesis	biological_process	0.29745	1	6	338	447	31676	Cluster-32412.16507,Cluster-32412.39595,Cluster-32412.34023,Cluster-32412.40594,Cluster-32412.50568,Cluster-32412.12248
GO:0071555	cell wall organization	biological_process	0.29763	1	1	338	38	31676	Cluster-32412.40594
GO:0004177	aminopeptidase activity	molecular_function	0.29836	1	1	338	31	31676	Cluster-32412.36818
GO:0010496	intercellular transport	biological_process	0.29863	1	2	338	109	31676	Cluster-32412.40468,Cluster-32412.34099
GO:0044000	movement in host	biological_process	0.29863	1	2	338	109	31676	Cluster-32412.34099,Cluster-32412.40468
GO:0046739	transport of virus in multicellular host	biological_process	0.29863	1	2	338	109	31676	Cluster-32412.40468,Cluster-32412.34099
GO:0046740	transport of virus in host, cell to cell	biological_process	0.29863	1	2	338	109	31676	Cluster-32412.34099,Cluster-32412.40468
GO:0051814	movement in other organism involved in symbiotic interaction	biological_process	0.29863	1	2	338	109	31676	Cluster-32412.40468,Cluster-32412.34099
GO:1902586	multi-organism intercellular transport	biological_process	0.29863	1	2	338	109	31676	Cluster-32412.40468,Cluster-32412.34099
GO:0005773	vacuole	cellular_component	0.29905	1	1	338	28	31676	Cluster-32412.35149
GO:0006885	regulation of pH	biological_process	0.2998	1	1	338	31	31676	Cluster-32412.32338
GO:0055067	monovalent inorganic cation homeostasis	biological_process	0.2998	1	1	338	31	31676	Cluster-32412.32338
GO:0006405	RNA export from nucleus	biological_process	0.30028	1	1	338	33	31676	Cluster-40456.0
GO:0010181	FMN binding	molecular_function	0.3034	1	1	338	31	31676	Cluster-32412.19443
GO:0055114	oxidation-reduction process	biological_process	0.30413	1	22	338	1653	31676	Cluster-32412.56188,Cluster-32412.40170,Cluster-32412.30145,Cluster-32412.31814,Cluster-32412.7368,Cluster-32412.44281,Cluster-40456.0,Cluster-32412.32387,Cluster-32412.32689,Cluster-32412.15463,Cluster-32412.28710,Cluster-32412.40107,Cluster-32412.44271,Cluster-32412.10594,Cluster-32412.28298,Cluster-32412.36370,Cluster-32412.49139,Cluster-32412.12780,Cluster-32412.28310,Cluster-32412.39250,Clus…
GO:0006979	response to oxidative stress	biological_process	0.30415	1	2	338	101	31676	Cluster-32412.33346,Cluster-32412.32387
GO:0042138	meiotic DNA double-strand break formation	biological_process	0.30645	1	1	338	34	31676	Cluster-32412.43841
GO:0006576	cellular biogenic amine metabolic process	biological_process	0.30666	1	3	338	147	31676	Cluster-32412.35393,Cluster-32412.42805,Cluster-32412.27630
GO:0044106	cellular amine metabolic process	biological_process	0.30666	1	3	338	147	31676	Cluster-32412.42805,Cluster-32412.35393,Cluster-32412.27630
GO:0003713	transcription coactivator activity	molecular_function	0.30747	1	1	338	32	31676	Cluster-40456.0
GO:0030155	regulation of cell adhesion	biological_process	0.30787	1	1	338	32	31676	Cluster-32412.29164
GO:0070887	cellular response to chemical stimulus	biological_process	0.30824	1	4	338	237	31676	Cluster-32756.0,Cluster-32412.33346,Cluster-32412.39788,Cluster-32412.35393
GO:0016052	carbohydrate catabolic process	biological_process	0.30963	1	2	338	89	31676	Cluster-32412.44281,Cluster-32412.16295
GO:0072527	pyrimidine-containing compound metabolic process	biological_process	0.30975	1	4	338	239	31676	Cluster-32412.30082,Cluster-32412.28052,Cluster-32412.37631,Cluster-32412.47245
GO:0042127	regulation of cell proliferation	biological_process	0.31066	1	1	338	33	31676	Cluster-32412.45212
GO:0051536	iron-sulfur cluster binding	molecular_function	0.31138	1	3	338	164	31676	Cluster-32412.35800,Cluster-32412.42805,Cluster-32412.23831
GO:0051540	metal cluster binding	molecular_function	0.31138	1	3	338	164	31676	Cluster-32412.42805,Cluster-32412.23831,Cluster-32412.35800
GO:0071495	cellular response to endogenous stimulus	biological_process	0.31193	1	1	338	41	31676	Cluster-32756.0
GO:0005802	trans-Golgi network	cellular_component	0.31268	1	1	338	34	31676	Cluster-32412.7385
GO:0006893	Golgi to plasma membrane transport	biological_process	0.31268	1	1	338	34	31676	Cluster-32412.7385
GO:0032386	regulation of intracellular transport	biological_process	0.31268	1	1	338	34	31676	Cluster-32412.7385
GO:0032388	positive regulation of intracellular transport	biological_process	0.31268	1	1	338	34	31676	Cluster-32412.7385
GO:0033157	regulation of intracellular protein transport	biological_process	0.31268	1	1	338	34	31676	Cluster-32412.7385
GO:0042996	regulation of Golgi to plasma membrane protein transport	biological_process	0.31268	1	1	338	34	31676	Cluster-32412.7385
GO:0042998	positive regulation of Golgi to plasma membrane protein transport	biological_process	0.31268	1	1	338	34	31676	Cluster-32412.7385
GO:0043001	Golgi to plasma membrane protein transport	biological_process	0.31268	1	1	338	34	31676	Cluster-32412.7385
GO:0051222	positive regulation of protein transport	biological_process	0.31268	1	1	338	34	31676	Cluster-32412.7385
GO:0071253	connexin binding	molecular_function	0.31268	1	1	338	34	31676	Cluster-32412.7385
GO:0072659	protein localization to plasma membrane	biological_process	0.31268	1	1	338	34	31676	Cluster-32412.7385
GO:0090002	establishment of protein localization to plasma membrane	biological_process	0.31268	1	1	338	34	31676	Cluster-32412.7385
GO:0090003	regulation of establishment of protein localization to plasma membrane	biological_process	0.31268	1	1	338	34	31676	Cluster-32412.7385
GO:0090004	positive regulation of establishment of protein localization to plasma membrane	biological_process	0.31268	1	1	338	34	31676	Cluster-32412.7385
GO:0090316	positive regulation of intracellular protein transport	biological_process	0.31268	1	1	338	34	31676	Cluster-32412.7385
GO:1903076	regulation of protein localization to plasma membrane	biological_process	0.31268	1	1	338	34	31676	Cluster-32412.7385
GO:1903078	positive regulation of protein localization to plasma membrane	biological_process	0.31268	1	1	338	34	31676	Cluster-32412.7385
GO:1903649	regulation of cytoplasmic transport	biological_process	0.31268	1	1	338	34	31676	Cluster-32412.7385
GO:1903651	positive regulation of cytoplasmic transport	biological_process	0.31268	1	1	338	34	31676	Cluster-32412.7385
GO:1903729	regulation of plasma membrane organization	biological_process	0.31268	1	1	338	34	31676	Cluster-32412.7385
GO:1903827	regulation of cellular protein localization	biological_process	0.31268	1	1	338	34	31676	Cluster-32412.7385
GO:1903829	positive regulation of cellular protein localization	biological_process	0.31268	1	1	338	34	31676	Cluster-32412.7385
GO:1904375	regulation of protein localization to cell periphery	biological_process	0.31268	1	1	338	34	31676	Cluster-32412.7385
GO:1904377	positive regulation of protein localization to cell periphery	biological_process	0.31268	1	1	338	34	31676	Cluster-32412.7385
GO:1990778	protein localization to cell periphery	biological_process	0.31268	1	1	338	34	31676	Cluster-32412.7385
GO:0031589	cell-substrate adhesion	biological_process	0.31356	1	1	338	33	31676	Cluster-32412.23057
GO:0006626	protein targeting to mitochondrion	biological_process	0.31357	1	1	338	35	31676	Cluster-32412.16507
GO:0030150	protein import into mitochondrial matrix	biological_process	0.31357	1	1	338	35	31676	Cluster-32412.16507
GO:0051181	cofactor transport	biological_process	0.31454	1	2	338	116	31676	Cluster-32412.31814,Cluster-32412.32642
GO:0009252	peptidoglycan biosynthetic process	biological_process	0.31547	1	1	338	31	31676	Cluster-32412.16024
GO:0051205	protein insertion into membrane	biological_process	0.31724	1	1	338	35	31676	Cluster-32412.41734
GO:0007178	transmembrane receptor protein serine/threonine kinase signaling pathway	biological_process	0.31846	1	1	338	29	31676	Cluster-32412.52278
GO:0044699	single-organism process	biological_process	0.31889	1	169	338	15054	31676	Cluster-32412.10594,Cluster-32412.40107,Cluster-32412.42805,Cluster-32412.24501,Cluster-32412.39250,Cluster-32412.29811,Cluster-32412.27613,Cluster-32412.6924,Cluster-32412.39595,Cluster-32412.33611,Cluster-32412.52278,Cluster-32412.29544,Cluster-32412.55913,Cluster-32412.30880,Cluster-32412.38660,Cluster-32412.16507,Cluster-32412.28237,Cluster-32412.44651,Cluster-32412.47734,Cluster-32412.50568,…
GO:0004175	endopeptidase activity	molecular_function	0.3191	1	20	338	1645	31676	Cluster-32412.17815,Cluster-32412.49171,Cluster-32412.49170,Cluster-32412.11429,Cluster-32412.28460,Cluster-32412.7385,Cluster-32412.12982,Cluster-32412.35591,Cluster-32412.7788,Cluster-32412.17114,Cluster-32412.50568,Cluster-32412.25808,Cluster-32412.17477,Cluster-32412.48961,Cluster-32412.30801,Cluster-32412.21802,Cluster-32412.32174,Cluster-32412.10367,Cluster-32412.19399,Cluster-32412.17514
GO:0046915	transition metal ion transmembrane transporter activity	molecular_function	0.31921	1	4	338	275	31676	Cluster-54582.0,Cluster-32412.50568,Cluster-32412.44651,Cluster-32412.33346
GO:0006625	protein targeting to peroxisome	biological_process	0.32059	1	1	338	40	31676	Cluster-32412.28945
GO:0043574	peroxisomal transport	biological_process	0.32059	1	1	338	40	31676	Cluster-32412.28945
GO:0072662	protein localization to peroxisome	biological_process	0.32059	1	1	338	40	31676	Cluster-32412.28945
GO:0072663	establishment of protein localization to peroxisome	biological_process	0.32059	1	1	338	40	31676	Cluster-32412.28945
GO:0034637	cellular carbohydrate biosynthetic process	biological_process	0.32099	1	2	338	111	31676	Cluster-32412.30880,Cluster-32412.16306
GO:0006570	tyrosine metabolic process	biological_process	0.32177	1	3	338	154	31676	Cluster-32412.21908,Cluster-32412.30082,Cluster-32412.13675
GO:0042178	xenobiotic catabolic process	biological_process	0.32315	1	1	338	32	31676	Cluster-32412.39788
GO:0060627	regulation of vesicle-mediated transport	biological_process	0.32334	1	1	338	35	31676	Cluster-32412.7385
GO:0051186	cofactor metabolic process	biological_process	0.3235	1	7	338	464	31676	Cluster-32412.28052,Cluster-32412.7368,Cluster-32412.42805,Cluster-32412.12780,Cluster-32412.41570,Cluster-32412.32688,Cluster-32412.16295
GO:0044766	multi-organism transport	biological_process	0.32471	1	3	338	194	31676	Cluster-32412.25586,Cluster-32412.40468,Cluster-32412.34099
GO:0046794	transport of virus	biological_process	0.32471	1	3	338	194	31676	Cluster-32412.25586,Cluster-32412.34099,Cluster-32412.40468
GO:1902579	multi-organism localization	biological_process	0.32471	1	3	338	194	31676	Cluster-32412.25586,Cluster-32412.40468,Cluster-32412.34099
GO:0000270	peptidoglycan metabolic process	biological_process	0.32614	1	1	338	32	31676	Cluster-32412.16024
GO:0005227	calcium activated cation channel activity	molecular_function	0.32707	1	1	338	34	31676	Cluster-32412.28125
GO:0015269	calcium-activated potassium channel activity	molecular_function	0.32707	1	1	338	34	31676	Cluster-32412.28125
GO:0022839	ion gated channel activity	molecular_function	0.32707	1	1	338	34	31676	Cluster-32412.28125
GO:0009451	RNA modification	biological_process	0.32746	1	5	338	286	31676	Cluster-32412.42805,Cluster-32412.35393,Cluster-32412.27332,Cluster-32412.33346,Cluster-32412.18052
GO:1901661	quinone metabolic process	biological_process	0.32748	1	2	338	110	31676	Cluster-32412.7368,Cluster-32412.32688
GO:1901663	quinone biosynthetic process	biological_process	0.32748	1	2	338	110	31676	Cluster-32412.7368,Cluster-32412.32688
GO:0007030	Golgi organization	biological_process	0.32758	1	1	338	28	31676	Cluster-32412.39234
GO:0051287	NAD binding	molecular_function	0.32771	1	2	338	89	31676	Cluster-32412.27096,Cluster-32412.49139
GO:0072350	tricarboxylic acid metabolic process	biological_process	0.32851	1	1	338	34	31676	Cluster-32412.31814
GO:0006313	transposition, DNA-mediated	biological_process	0.32926	1	3	338	155	31676	Cluster-32412.28002,Cluster-32412.45150,Cluster-32412.29811
GO:0032196	transposition	biological_process	0.32926	1	3	338	155	31676	Cluster-32412.29811,Cluster-32412.45150,Cluster-32412.28002
GO:0045735	nutrient reservoir activity	molecular_function	0.3295	1	1	338	32	31676	Cluster-32412.34586
GO:0019901	protein kinase binding	molecular_function	0.32959	1	1	338	32	31676	Cluster-32412.27332
GO:0031406	carboxylic acid binding	molecular_function	0.33067	1	1	338	36	31676	Cluster-32412.43922
GO:0043177	organic acid binding	molecular_function	0.33067	1	1	338	36	31676	Cluster-32412.43922
GO:0033014	tetrapyrrole biosynthetic process	biological_process	0.33156	1	4	338	275	31676	Cluster-32412.41570,Cluster-32412.38660,Cluster-40456.0,Cluster-32412.19399
GO:0065004	protein-DNA complex assembly	biological_process	0.33327	1	2	338	95	31676	Cluster-32412.30731,Cluster-32412.39234
GO:0019915	lipid storage	biological_process	0.3335	1	1	338	39	31676	Cluster-32412.45212
GO:0014065	phosphatidylinositol 3-kinase signaling	biological_process	0.33543	1	1	338	39	31676	Cluster-32412.35304
GO:0014066	regulation of phosphatidylinositol 3-kinase signaling	biological_process	0.33543	1	1	338	39	31676	Cluster-32412.35304
GO:0014068	positive regulation of phosphatidylinositol 3-kinase signaling	biological_process	0.33543	1	1	338	39	31676	Cluster-32412.35304
GO:0043548	phosphatidylinositol 3-kinase binding	molecular_function	0.33543	1	1	338	39	31676	Cluster-32412.35304
GO:0048015	phosphatidylinositol-mediated signaling	biological_process	0.33543	1	1	338	39	31676	Cluster-32412.35304
GO:0048017	inositol lipid-mediated signaling	biological_process	0.33543	1	1	338	39	31676	Cluster-32412.35304
GO:0016503	pheromone receptor activity	molecular_function	0.33547	1	1	338	36	31676	Cluster-32412.30880
GO:0001070	RNA binding transcription factor activity	molecular_function	0.33564	1	1	338	35	31676	Cluster-32412.40594
GO:0048524	positive regulation of viral process	biological_process	0.33564	1	1	338	35	31676	Cluster-32412.40594
GO:0050434	positive regulation of viral transcription	biological_process	0.33564	1	1	338	35	31676	Cluster-32412.40594
GO:1903902	positive regulation of viral life cycle	biological_process	0.33564	1	1	338	35	31676	Cluster-32412.40594
GO:0044440	endosomal part	cellular_component	0.33713	1	1	338	35	31676	Cluster-32412.21549
GO:0009653	anatomical structure morphogenesis	biological_process	0.33751	1	9	338	726	31676	Cluster-32412.12248,Cluster-32412.50568,Cluster-32412.47734,Cluster-32412.34023,Cluster-32412.16507,Cluster-32412.35866,Cluster-32412.40594,Cluster-32412.39595,Cluster-32412.10226
GO:0032880	regulation of protein localization	biological_process	0.33836	1	1	338	37	31676	Cluster-32412.7385
GO:0051223	regulation of protein transport	biological_process	0.33836	1	1	338	37	31676	Cluster-32412.7385
GO:0070201	regulation of establishment of protein localization	biological_process	0.33836	1	1	338	37	31676	Cluster-32412.7385
GO:0005200	structural constituent of cytoskeleton	molecular_function	0.34092	1	1	338	31	31676	Cluster-32412.36488
GO:0008408	3'-5' exonuclease activity	molecular_function	0.34115	1	1	338	30	31676	Cluster-32412.28435
GO:1901617	organic hydroxy compound biosynthetic process	biological_process	0.34149	1	1	338	33	31676	Cluster-32412.23863
GO:0043085	positive regulation of catalytic activity	biological_process	0.34154	1	1	338	42	31676	Cluster-32412.47370
GO:0006118	obsolete electron transport	biological_process	0.34265	1	6	338	413	31676	Cluster-32412.29854,Cluster-32412.31746,Cluster-32412.35800,Cluster-32412.29029,Cluster-32412.44345,Cluster-32412.38620
GO:0000160	phosphorelay signal transduction system	biological_process	0.34305	1	2	338	112	31676	Cluster-32412.20008,Cluster-32412.40594
GO:0042181	ketone biosynthetic process	biological_process	0.34464	1	2	338	115	31676	Cluster-32412.32688,Cluster-32412.7368
GO:1902911	protein kinase complex	cellular_component	0.34466	1	2	338	112	31676	Cluster-32412.40594,Cluster-32412.20008
GO:0006777	Mo-molybdopterin cofactor biosynthetic process	biological_process	0.34478	1	1	338	32	31676	Cluster-32412.42805
GO:0019720	Mo-molybdopterin cofactor metabolic process	biological_process	0.34478	1	1	338	32	31676	Cluster-32412.42805
GO:0045229	external encapsulating structure organization	biological_process	0.34541	1	1	338	44	31676	Cluster-32412.40594
GO:0043086	negative regulation of catalytic activity	biological_process	0.34685	1	2	338	105	31676	Cluster-32412.34475,Cluster-32412.41838
GO:0044092	negative regulation of molecular function	biological_process	0.34685	1	2	338	105	31676	Cluster-32412.41838,Cluster-32412.34475
GO:0010558	negative regulation of macromolecule biosynthetic process	biological_process	0.34768	1	2	338	111	31676	Cluster-32412.11429,Cluster-32412.50517
GO:0031327	negative regulation of cellular biosynthetic process	biological_process	0.34768	1	2	338	111	31676	Cluster-32412.11429,Cluster-32412.50517
GO:2000113	negative regulation of cellular macromolecule biosynthetic process	biological_process	0.34768	1	2	338	111	31676	Cluster-32412.50517,Cluster-32412.11429
GO:0010629	negative regulation of gene expression	biological_process	0.34779	1	3	338	189	31676	Cluster-32412.38972,Cluster-32412.11429,Cluster-32412.50517
GO:0016861	intramolecular oxidoreductase activity, interconverting aldoses and ketoses	molecular_function	0.34842	1	1	338	35	31676	Cluster-32412.16295
GO:0015849	organic acid transport	biological_process	0.3485	1	3	338	201	31676	Cluster-32412.19399,Cluster-32412.50568,Cluster-32412.41838
GO:0046942	carboxylic acid transport	biological_process	0.3485	1	3	338	201	31676	Cluster-32412.41838,Cluster-32412.19399,Cluster-32412.50568
GO:0070585	protein localization to mitochondrion	biological_process	0.34918	1	1	338	40	31676	Cluster-32412.16507
GO:0072655	establishment of protein localization to mitochondrion	biological_process	0.34918	1	1	338	40	31676	Cluster-32412.16507
GO:0042802	identical protein binding	molecular_function	0.34947	1	2	338	91	31676	Cluster-32412.39234,Cluster-32412.36387
GO:0009401	phosphoenolpyruvate-dependent sugar phosphotransferase system	biological_process	0.35163	1	2	338	124	31676	Cluster-32412.13675,Cluster-32412.33346
GO:0006892	post-Golgi vesicle-mediated transport	biological_process	0.35187	1	1	338	39	31676	Cluster-32412.7385
GO:0042623	ATPase activity, coupled	molecular_function	0.35204	1	4	338	266	31676	Cluster-32412.35149,Cluster-32412.18995,Cluster-32412.29338,Cluster-32412.40107
GO:0015399	primary active transmembrane transporter activity	molecular_function	0.35254	1	4	338	278	31676	Cluster-32412.35149,Cluster-32412.18995,Cluster-32412.29338,Cluster-32412.40107
GO:0015405	P-P-bond-hydrolysis-driven transmembrane transporter activity	molecular_function	0.35254	1	4	338	278	31676	Cluster-32412.40107,Cluster-32412.29338,Cluster-32412.18995,Cluster-32412.35149
GO:0009297	pilus assembly	biological_process	0.35325	1	6	338	499	31676	Cluster-32412.21908,Cluster-32412.28892,Cluster-32412.19332,Cluster-32412.14073,Cluster-32412.21802,Cluster-32412.28945
GO:0043711	pilus organization	biological_process	0.35325	1	6	338	499	31676	Cluster-32412.28945,Cluster-32412.28892,Cluster-32412.21908,Cluster-32412.21802,Cluster-32412.19332,Cluster-32412.14073
GO:0044003	modification by symbiont of host morphology or physiology	biological_process	0.3535	1	5	338	368	31676	Cluster-32412.31912,Cluster-32412.20339,Cluster-32412.32674,Cluster-32412.47306,Cluster-32412.33321
GO:0006325	chromatin organization	biological_process	0.35363	1	5	338	365	31676	Cluster-32412.38660,Cluster-32412.28851,Cluster-32412.18227,Cluster-32412.33346,Cluster-32412.12248
GO:0045184	establishment of protein localization	biological_process	0.35492	1	15	338	1206	31676	Cluster-32412.7385,Cluster-32412.39234,Cluster-32412.44266,Cluster-32412.44281,Cluster-32412.27332,Cluster-32412.46041,Cluster-32412.36387,Cluster-32412.30880,Cluster-32412.16507,Cluster-43422.0,Cluster-32412.42805,Cluster-32412.41734,Cluster-32412.44651,Cluster-32412.28945,Cluster-32412.35393
GO:0005779	integral component of peroxisomal membrane	cellular_component	0.35499	1	1	338	40	31676	Cluster-32412.36670
GO:0031231	intrinsic component of peroxisomal membrane	cellular_component	0.35499	1	1	338	40	31676	Cluster-32412.36670
GO:0051649	establishment of localization in cell	biological_process	0.35537	1	17	338	1329	31676	Cluster-32412.39234,Cluster-32412.27332,Cluster-32412.21549,Cluster-32412.36387,Cluster-32412.42805,Cluster-32412.28945,Cluster-32412.41838,Cluster-32412.7385,Cluster-32412.44281,Cluster-32412.32221,Cluster-40456.0,Cluster-32412.30880,Cluster-32412.16507,Cluster-32412.25586,Cluster-32412.44651,Cluster-32412.35393,Cluster-43422.0
GO:0033218	amide binding	molecular_function	0.35616	1	1	338	37	31676	Cluster-32412.44651
GO:0007005	mitochondrion organization	biological_process	0.35632	1	4	338	277	31676	Cluster-32412.17883,Cluster-32412.16507,Cluster-32412.28945,Cluster-32412.35393
GO:0051817	modification of morphology or physiology of other organism involved in symbiotic interaction	biological_process	0.35747	1	5	338	370	31676	Cluster-32412.32674,Cluster-32412.47306,Cluster-32412.33321,Cluster-32412.31912,Cluster-32412.20339
GO:0006096	glycolytic process	biological_process	0.35784	1	1	338	34	31676	Cluster-32412.16295
GO:0006165	nucleoside diphosphate phosphorylation	biological_process	0.35784	1	1	338	34	31676	Cluster-32412.16295
GO:0006757	ATP generation from ADP	biological_process	0.35784	1	1	338	34	31676	Cluster-32412.16295
GO:0009135	purine nucleoside diphosphate metabolic process	biological_process	0.35784	1	1	338	34	31676	Cluster-32412.16295
GO:0009179	purine ribonucleoside diphosphate metabolic process	biological_process	0.35784	1	1	338	34	31676	Cluster-32412.16295
GO:0009185	ribonucleoside diphosphate metabolic process	biological_process	0.35784	1	1	338	34	31676	Cluster-32412.16295
GO:0046031	ADP metabolic process	biological_process	0.35784	1	1	338	34	31676	Cluster-32412.16295
GO:0046939	nucleotide phosphorylation	biological_process	0.35784	1	1	338	34	31676	Cluster-32412.16295
GO:0051052	regulation of DNA metabolic process	biological_process	0.35819	1	1	338	38	31676	Cluster-32412.36750
GO:0000041	transition metal ion transport	biological_process	0.35888	1	4	338	291	31676	Cluster-32412.33346,Cluster-54582.0,Cluster-32412.50568,Cluster-32412.44651
GO:0040011	locomotion	biological_process	0.35937	1	9	338	739	31676	Cluster-32412.34099,Cluster-32412.40468,Cluster-32412.39595,Cluster-32412.39234,Cluster-32412.40594,Cluster-32412.50568,Cluster-32412.12248,Cluster-32412.16507,Cluster-32412.34023
GO:0008172	S-methyltransferase activity	molecular_function	0.35937	1	1	338	39	31676	Cluster-32412.12780
GO:0016616	oxidoreductase activity, acting on the CH-OH group of donors, NAD or NADP as acceptor	molecular_function	0.36103	1	2	338	95	31676	Cluster-32412.49139,Cluster-32412.31814
GO:0046660	female sex differentiation	biological_process	0.36188	1	1	338	36	31676	Cluster-32412.35793
GO:0016887	ATPase activity	molecular_function	0.36454	1	7	338	471	31676	Cluster-32412.29338,Cluster-32412.40107,Cluster-32412.35149,Cluster-32412.18995,Cluster-32412.35393,Cluster-32412.42805,Cluster-32412.27630
GO:0009725	response to hormone	biological_process	0.36462	1	1	338	51	31676	Cluster-32756.0
GO:0000413	protein peptidyl-prolyl isomerization	biological_process	0.36482	1	1	338	33	31676	Cluster-32412.27230
GO:1903522	regulation of blood circulation	biological_process	0.36482	1	1	338	42	31676	Cluster-32412.28892
GO:0071702	organic substance transport	biological_process	0.36483	1	24	338	2021	31676	Cluster-32412.35393,Cluster-32412.44651,Cluster-32412.50568,Cluster-43422.0,Cluster-32412.33346,Cluster-32412.31814,Cluster-32412.30880,Cluster-32412.16507,Cluster-40456.0,Cluster-32412.44281,Cluster-32412.41838,Cluster-32412.38972,Cluster-32412.7385,Cluster-32412.42805,Cluster-32412.19399,Cluster-32412.28945,Cluster-32412.32642,Cluster-32412.46041,Cluster-32412.36387,Cluster-32412.27332,Cluster-…
GO:0006913	nucleocytoplasmic transport	biological_process	0.36531	1	2	338	103	31676	Cluster-40456.0,Cluster-32412.39234
GO:0036094	small molecule binding	molecular_function	0.36598	1	29	338	2108	31676	Cluster-32412.19443,Cluster-32412.42805,Cluster-32412.19399,Cluster-32412.11368,Cluster-32412.40107,Cluster-32412.31420,Cluster-32412.39234,Cluster-32412.49139,Cluster-32412.35800,Cluster-32412.39250,Cluster-32412.52278,Cluster-32412.32174,Cluster-32412.27096,Cluster-32412.27332,Cluster-32412.56188,Cluster-32412.24659,Cluster-32412.31068,Cluster-32412.17114,Cluster-32412.27630,Cluster-32412.35393…
GO:0005890	sodium:potassium-exchanging ATPase complex	cellular_component	0.36614	1	1	338	41	31676	Cluster-32412.9690
GO:0008380	RNA splicing	biological_process	0.36627	1	3	338	195	31676	Cluster-32412.34346,Cluster-32412.31912,Cluster-32412.25579
GO:0009036	Type II site-specific deoxyribonuclease activity	molecular_function	0.36855	1	1	338	46	31676	Cluster-40456.0
GO:0009359	Type II site-specific deoxyribonuclease complex	cellular_component	0.36855	1	1	338	46	31676	Cluster-40456.0
GO:0015666	restriction endodeoxyribonuclease activity	molecular_function	0.36855	1	1	338	46	31676	Cluster-40456.0
GO:0022610	biological adhesion	biological_process	0.36878	1	7	338	508	31676	Cluster-32412.38660,Cluster-32412.21549,Cluster-32412.36387,Cluster-32412.12248,Cluster-32412.23057,Cluster-32412.16306,Cluster-32412.29164
GO:0006066	alcohol metabolic process	biological_process	0.3693	1	2	338	106	31676	Cluster-32412.16295,Cluster-32412.44281
GO:0009890	negative regulation of biosynthetic process	biological_process	0.36988	1	2	338	116	31676	Cluster-32412.50517,Cluster-32412.11429
GO:0098589	membrane region	cellular_component	0.37001	1	1	338	41	31676	Cluster-32412.29164
GO:0009308	amine metabolic process	biological_process	0.37038	1	3	338	165	31676	Cluster-32412.42805,Cluster-32412.35393,Cluster-32412.27630
GO:0016628	oxidoreductase activity, acting on the CH-CH group of donors, NAD or NADP as acceptor	molecular_function	0.37126	1	1	338	34	31676	Cluster-32412.27096
GO:0009273	peptidoglycan-based cell wall biogenesis	biological_process	0.37157	1	1	338	38	31676	Cluster-32412.16024
GO:0000278	mitotic cell cycle	biological_process	0.37217	1	3	338	198	31676	Cluster-32412.27613,Cluster-32412.42805,Cluster-32412.30045
GO:0001816	cytokine production	biological_process	0.37305	1	1	338	42	31676	Cluster-32412.45212
GO:0001817	regulation of cytokine production	biological_process	0.37305	1	1	338	42	31676	Cluster-32412.45212
GO:0001819	positive regulation of cytokine production	biological_process	0.37305	1	1	338	42	31676	Cluster-32412.45212
GO:0016684	oxidoreductase activity, acting on peroxide as acceptor	molecular_function	0.37329	1	1	338	36	31676	Cluster-32412.32387
GO:0043565	sequence-specific DNA binding	molecular_function	0.37335	1	5	338	311	31676	Cluster-32412.36387,Cluster-32412.27683,Cluster-32412.21908,Cluster-32412.39234,Cluster-32412.21891
GO:0051274	beta-glucan biosynthetic process	biological_process	0.37407	1	1	338	47	31676	Cluster-32412.30880
GO:0019199	transmembrane receptor protein kinase activity	molecular_function	0.37454	1	1	338	35	31676	Cluster-32412.52278
GO:0032324	molybdopterin cofactor biosynthetic process	biological_process	0.3747	1	1	338	35	31676	Cluster-32412.42805
GO:0043545	molybdopterin cofactor metabolic process	biological_process	0.3747	1	1	338	35	31676	Cluster-32412.42805
GO:0019898	extrinsic component of membrane	cellular_component	0.37533	1	2	338	120	31676	Cluster-32412.38660,Cluster-32412.12248
GO:0007548	sex differentiation	biological_process	0.37569	1	1	338	39	31676	Cluster-32412.35793
GO:0051172	negative regulation of nitrogen compound metabolic process	biological_process	0.37605	1	2	338	117	31676	Cluster-32412.11429,Cluster-32412.50517
GO:0019725	cellular homeostasis	biological_process	0.37643	1	5	338	360	31676	Cluster-32412.28945,Cluster-32412.44651,Cluster-32412.50568,Cluster-32412.33346,Cluster-32412.30145
GO:0030436	asexual sporulation	biological_process	0.37748	1	1	338	47	31676	Cluster-32412.7385
GO:0000166	nucleotide binding	molecular_function	0.37753	1	28	338	2037	31676	Cluster-32412.15042,Cluster-32412.10905,Cluster-32412.30082,Cluster-32412.28052,Cluster-32412.32221,Cluster-40456.0,Cluster-32412.31068,Cluster-32412.24659,Cluster-32412.56188,Cluster-32412.29338,Cluster-32412.18995,Cluster-32412.17114,Cluster-32412.35393,Cluster-32412.27630,Cluster-32412.49139,Cluster-32412.35800,Cluster-32412.39250,Cluster-32412.31420,Cluster-32412.39234,Cluster-32412.27332,Clu…
GO:1901265	nucleoside phosphate binding	molecular_function	0.37753	1	28	338	2037	31676	Cluster-32412.35393,Cluster-32412.27630,Cluster-32412.17114,Cluster-32412.18995,Cluster-32412.29338,Cluster-32412.24659,Cluster-32412.56188,Cluster-32412.31068,Cluster-32412.32221,Cluster-32412.28052,Cluster-40456.0,Cluster-32412.30082,Cluster-32412.10905,Cluster-32412.15042,Cluster-32412.42805,Cluster-32412.19399,Cluster-32412.11368,Cluster-32412.40107,Cluster-32412.19443,Cluster-32412.32174,Clu…
GO:0071554	cell wall organization or biogenesis	biological_process	0.37816	1	2	338	119	31676	Cluster-32412.40594,Cluster-32412.16024
GO:0009987	cellular process	biological_process	0.37851	1	208	338	18748	31676	Cluster-32412.15315,Cluster-32412.28892,Cluster-32412.30432,Cluster-32412.23240,Cluster-32412.20512,Cluster-32412.16024,Cluster-43422.0,Cluster-32412.17477,Cluster-32412.38620,Cluster-32412.28435,Cluster-32412.42632,Cluster-32412.32688,Cluster-32412.40468,Cluster-32412.37946,Cluster-32412.32642,Cluster-32412.39788,Cluster-32412.43276,Cluster-32412.35149,Cluster-32412.16306,Cluster-32412.21029,Clu…
GO:0010605	negative regulation of macromolecule metabolic process	biological_process	0.379	1	4	338	273	31676	Cluster-32412.50517,Cluster-32412.34475,Cluster-32412.38972,Cluster-32412.11429
GO:0031324	negative regulation of cellular metabolic process	biological_process	0.38034	1	3	338	191	31676	Cluster-32412.50517,Cluster-32412.34475,Cluster-32412.11429
GO:0006805	xenobiotic metabolic process	biological_process	0.38224	1	2	338	95	31676	Cluster-32412.35393,Cluster-32412.39788
GO:0009410	response to xenobiotic stimulus	biological_process	0.38224	1	2	338	95	31676	Cluster-32412.35393,Cluster-32412.39788
GO:0071466	cellular response to xenobiotic stimulus	biological_process	0.38224	1	2	338	95	31676	Cluster-32412.39788,Cluster-32412.35393
GO:0016070	RNA metabolic process	biological_process	0.38328	1	58	338	4940	31676	Cluster-32412.34346,Cluster-32412.15687,Cluster-32412.11429,Cluster-32412.30082,Cluster-32412.26773,Cluster-32412.47245,Cluster-40456.0,Cluster-32412.16770,Cluster-32412.33986,Cluster-32412.18227,Cluster-32756.0,Cluster-32412.35793,Cluster-32412.33346,Cluster-32412.29338,Cluster-32412.21891,Cluster-32412.35393,Cluster-32412.30763,Cluster-32412.12248,Cluster-32412.44114,Cluster-32412.38150,Cluster…
GO:0009067	aspartate family amino acid biosynthetic process	biological_process	0.38387	1	1	338	36	31676	Cluster-32412.27096
GO:0030258	lipid modification	biological_process	0.38415	1	1	338	47	31676	Cluster-32412.44083
GO:0051701	interaction with host	biological_process	0.38448	1	7	338	558	31676	Cluster-32412.31912,Cluster-32412.20339,Cluster-32412.40468,Cluster-32412.34099,Cluster-32412.47306,Cluster-32412.33321,Cluster-32412.32674
GO:0009110	vitamin biosynthetic process	biological_process	0.38479	1	4	338	285	31676	Cluster-32412.38660,Cluster-32412.23863,Cluster-32412.12780,Cluster-32412.19399
GO:0042364	water-soluble vitamin biosynthetic process	biological_process	0.38479	1	4	338	285	31676	Cluster-32412.38660,Cluster-32412.23863,Cluster-32412.12780,Cluster-32412.19399
GO:0050790	regulation of catalytic activity	biological_process	0.38508	1	6	338	412	31676	Cluster-32412.28493,Cluster-32412.47370,Cluster-32412.17419,Cluster-32412.41838,Cluster-32412.34475,Cluster-32412.21802
GO:0044057	regulation of system process	biological_process	0.38528	1	1	338	45	31676	Cluster-32412.28892
GO:0098805	whole membrane	cellular_component	0.38535	1	5	338	354	31676	Cluster-32412.30880,Cluster-32412.36670,Cluster-32412.21549,Cluster-32412.29164,Cluster-32412.35149
GO:0009307	DNA restriction-modification system	biological_process	0.38655	1	1	338	48	31676	Cluster-40456.0
GO:0044355	clearance of foreign intracellular DNA	biological_process	0.38655	1	1	338	48	31676	Cluster-40456.0
GO:0006928	movement of cell or subcellular component	biological_process	0.3868	1	7	338	556	31676	Cluster-32412.12248,Cluster-32412.50568,Cluster-32412.34023,Cluster-32412.39234,Cluster-32412.40594,Cluster-32412.39595,Cluster-32412.16507
GO:0015948	methanogenesis	biological_process	0.38913	1	1	338	41	31676	Cluster-32412.12780
GO:0015975	energy derivation by oxidation of reduced inorganic compounds	biological_process	0.38913	1	1	338	41	31676	Cluster-32412.12780
GO:0043447	alkane biosynthetic process	biological_process	0.38913	1	1	338	41	31676	Cluster-32412.12780
GO:0033013	tetrapyrrole metabolic process	biological_process	0.38924	1	4	338	295	31676	Cluster-32412.38660,Cluster-32412.41570,Cluster-32412.19399,Cluster-40456.0
GO:0019054	modulation by virus of host process	biological_process	0.38925	1	1	338	45	31676	Cluster-32412.47306
GO:0044068	modulation by symbiont of host cellular process	biological_process	0.38925	1	1	338	45	31676	Cluster-32412.47306
GO:0016853	isomerase activity	molecular_function	0.39037	1	4	338	253	31676	Cluster-32412.16295,Cluster-32412.22440,Cluster-32412.34080,Cluster-32412.27230
GO:0016491	oxidoreductase activity	molecular_function	0.39062	1	20	338	1557	31676	Cluster-32412.40170,Cluster-32412.31814,Cluster-32412.30145,Cluster-32412.56188,Cluster-32412.7368,Cluster-32412.44281,Cluster-40456.0,Cluster-32412.32688,Cluster-32412.10594,Cluster-32412.28710,Cluster-32412.44271,Cluster-32412.32387,Cluster-32412.29854,Cluster-32412.27096,Cluster-32412.29029,Cluster-32412.21908,Cluster-32412.28298,Cluster-32412.39250,Cluster-32412.31746,Cluster-32412.49139
GO:0051179	localization	biological_process	0.39116	1	78	338	7012	31676	Cluster-32412.42156,Cluster-32412.28359,Cluster-32412.24396,Cluster-32412.24501,Cluster-32412.21908,Cluster-32412.39234,Cluster-32412.40107,Cluster-32412.30743,Cluster-32412.18771,Cluster-54582.0,Cluster-32412.28945,Cluster-32412.42805,Cluster-32412.26804,Cluster-32412.21549,Cluster-32412.32221,Cluster-32412.38210,Cluster-32412.9559,Cluster-32412.38972,Cluster-32412.41838,Cluster-32412.28237,Clus…
GO:0009060	aerobic respiration	biological_process	0.39117	1	1	338	45	31676	Cluster-32412.31814
GO:1990542	mitochondrial transmembrane transport	biological_process	0.39332	1	1	338	47	31676	Cluster-32412.16507
GO:0035251	UDP-glucosyltransferase activity	molecular_function	0.39344	1	1	338	48	31676	Cluster-32412.30880
GO:0051189	prosthetic group metabolic process	biological_process	0.39388	1	1	338	37	31676	Cluster-32412.42805
GO:0071203	WASH complex	cellular_component	0.39557	1	1	338	42	31676	Cluster-32412.33346
GO:0046782	regulation of viral transcription	biological_process	0.39563	1	1	338	42	31676	Cluster-32412.40594
GO:1903900	regulation of viral life cycle	biological_process	0.39563	1	1	338	42	31676	Cluster-32412.40594
GO:0048037	cofactor binding	molecular_function	0.39583	1	6	338	387	31676	Cluster-32412.56188,Cluster-32412.19443,Cluster-32412.49139,Cluster-32412.39250,Cluster-32412.27096,Cluster-40456.0
GO:0009522	photosystem I	cellular_component	0.3961	1	1	338	44	31676	Cluster-32412.29029
GO:0016655	oxidoreductase activity, acting on NAD(P)H, quinone or similar compound as acceptor	molecular_function	0.39631	1	2	338	130	31676	Cluster-32412.7368,Cluster-32412.31746
GO:0070011	peptidase activity, acting on L-amino acid peptides	molecular_function	0.39631	1	22	338	1863	31676	Cluster-32412.10367,Cluster-32412.32174,Cluster-32412.19399,Cluster-32412.17514,Cluster-32412.17815,Cluster-32412.49170,Cluster-32412.49171,Cluster-32412.11429,Cluster-32412.12982,Cluster-32412.35591,Cluster-32412.7385,Cluster-32412.36818,Cluster-32412.28460,Cluster-32412.17114,Cluster-32412.50568,Cluster-32412.7788,Cluster-32412.25808,Cluster-32412.31912,Cluster-32412.17477,Cluster-32412.48961,C…
GO:0090533	cation-transporting ATPase complex	cellular_component	0.39646	1	1	338	45	31676	Cluster-32412.9690
GO:0051169	nuclear transport	biological_process	0.3971	1	2	338	114	31676	Cluster-32412.39234,Cluster-40456.0
GO:0050909	sensory perception of taste	biological_process	0.39716	1	1	338	50	31676	Cluster-32412.27746
GO:0060341	regulation of cellular localization	biological_process	0.39787	1	1	338	44	31676	Cluster-32412.7385
GO:0019900	kinase binding	molecular_function	0.39808	1	1	338	41	31676	Cluster-32412.27332
GO:0019072	viral genome packaging	biological_process	0.39856	1	1	338	41	31676	Cluster-32412.42805
GO:0030031	cell projection assembly	biological_process	0.39873	1	6	338	520	31676	Cluster-32412.28945,Cluster-32412.21908,Cluster-32412.28892,Cluster-32412.19332,Cluster-32412.21802,Cluster-32412.14073
GO:0003779	actin binding	molecular_function	0.3989	1	2	338	110	31676	Cluster-32412.24396,Cluster-32412.32387
GO:0007029	endoplasmic reticulum organization	biological_process	0.39904	1	1	338	47	31676	Cluster-32412.41734
GO:0006403	RNA localization	biological_process	0.39971	1	3	338	218	31676	Cluster-32412.38972,Cluster-32412.50568,Cluster-40456.0
GO:0050657	nucleic acid transport	biological_process	0.39971	1	3	338	218	31676	Cluster-40456.0,Cluster-32412.50568,Cluster-32412.38972
GO:0050658	RNA transport	biological_process	0.39971	1	3	338	218	31676	Cluster-32412.38972,Cluster-40456.0,Cluster-32412.50568
GO:0051236	establishment of RNA localization	biological_process	0.39971	1	3	338	218	31676	Cluster-32412.38972,Cluster-40456.0,Cluster-32412.50568
GO:0009250	glucan biosynthetic process	biological_process	0.40013	1	1	338	51	31676	Cluster-32412.30880
GO:0032040	small-subunit processome	cellular_component	0.40025	1	3	338	196	31676	Cluster-32412.38660,Cluster-32412.19399,Cluster-32412.12248
GO:0051273	beta-glucan metabolic process	biological_process	0.40199	1	1	338	51	31676	Cluster-32412.30880
GO:0007034	vacuolar transport	biological_process	0.40527	1	1	338	41	31676	Cluster-32412.32221
GO:0043902	positive regulation of multi-organism process	biological_process	0.40553	1	1	338	43	31676	Cluster-32412.40594
GO:0018208	peptidyl-proline modification	biological_process	0.40627	1	1	338	38	31676	Cluster-32412.27230
GO:0000070	mitotic sister chromatid segregation	biological_process	0.40734	1	2	338	133	31676	Cluster-32412.27613,Cluster-32412.30045
GO:0000819	sister chromatid segregation	biological_process	0.40734	1	2	338	133	31676	Cluster-32412.27613,Cluster-32412.30045
GO:0009719	response to endogenous stimulus	biological_process	0.40896	1	1	338	57	31676	Cluster-32756.0
GO:0005789	endoplasmic reticulum membrane	cellular_component	0.41078	1	15	338	1352	31676	Cluster-32412.7499,Cluster-32412.44651,Cluster-32412.12248,Cluster-32412.28945,Cluster-32412.50568,Cluster-32412.27845,Cluster-32412.33346,Cluster-32412.30731,Cluster-32412.15680,Cluster-32412.38239,Cluster-32412.40468,Cluster-32412.33611,Cluster-32412.18227,Cluster-32412.30540,Cluster-32412.32674
GO:0019867	outer membrane	cellular_component	0.41137	1	9	338	794	31676	Cluster-32412.30880,Cluster-32412.28892,Cluster-32412.21802,Cluster-32412.19332,Cluster-32412.28945,Cluster-32412.39788,Cluster-32412.40107,Cluster-32412.21908,Cluster-32412.14073
GO:0030119	AP-type membrane coat adaptor complex	cellular_component	0.41261	1	1	338	48	31676	Cluster-32412.44281
GO:0010876	lipid localization	biological_process	0.41301	1	3	338	203	31676	Cluster-32412.50568,Cluster-32412.45212,Cluster-32412.24396
GO:0051234	establishment of localization	biological_process	0.41397	1	74	338	6673	31676	Cluster-32412.42632,Cluster-47828.0,Cluster-32412.25714,Cluster-32412.40468,Cluster-32412.7368,Cluster-32412.17815,Cluster-43422.0,Cluster-32412.17477,Cluster-56913.0,Cluster-32412.35149,Cluster-32412.34099,Cluster-32412.32174,Cluster-32412.37946,Cluster-32412.32642,Cluster-32412.34925,Cluster-32412.14012,Cluster-40456.0,Cluster-32412.41374,Cluster-32412.25586,Cluster-32412.31814,Cluster-32412.18…
GO:0042180	cellular ketone metabolic process	biological_process	0.41402	1	2	338	133	31676	Cluster-32412.7368,Cluster-32412.32688
GO:0051168	nuclear export	biological_process	0.41474	1	1	338	49	31676	Cluster-40456.0
GO:0090305	nucleic acid phosphodiester bond hydrolysis	biological_process	0.41541	1	1	338	49	31676	Cluster-32412.43841
GO:0045861	negative regulation of proteolysis	biological_process	0.41562	1	1	338	43	31676	Cluster-32412.34475
GO:0006368	transcription elongation from RNA polymerase II promoter	biological_process	0.41601	1	3	338	237	31676	Cluster-32412.12248,Cluster-32412.18227,Cluster-32412.38660
GO:0005778	peroxisomal membrane	cellular_component	0.41689	1	1	338	51	31676	Cluster-32412.36670
GO:0031903	microbody membrane	cellular_component	0.41689	1	1	338	51	31676	Cluster-32412.36670
GO:0044438	microbody part	cellular_component	0.41689	1	1	338	51	31676	Cluster-32412.36670
GO:0044439	peroxisomal part	cellular_component	0.41689	1	1	338	51	31676	Cluster-32412.36670
GO:0001906	cell killing	biological_process	0.4171	1	1	338	46	31676	Cluster-32412.36488
GO:0031640	killing of cells of other organism	biological_process	0.4171	1	1	338	46	31676	Cluster-32412.36488
GO:0044364	disruption of cells of other organism	biological_process	0.4171	1	1	338	46	31676	Cluster-32412.36488
GO:0007586	digestion	biological_process	0.41812	1	1	338	43	31676	Cluster-32412.29811
GO:0007617	mating behavior	biological_process	0.4188	1	1	338	54	31676	Cluster-32412.16295
GO:0019098	reproductive behavior	biological_process	0.4188	1	1	338	54	31676	Cluster-32412.16295
GO:0044705	multi-organism reproductive behavior	biological_process	0.4188	1	1	338	54	31676	Cluster-32412.16295
GO:0042175	nuclear outer membrane-endoplasmic reticulum membrane network	cellular_component	0.41935	1	15	338	1360	31676	Cluster-32412.33346,Cluster-32412.7499,Cluster-32412.44651,Cluster-32412.28945,Cluster-32412.12248,Cluster-32412.50568,Cluster-32412.27845,Cluster-32412.15680,Cluster-32412.30731,Cluster-32412.38239,Cluster-32412.33611,Cluster-32412.40468,Cluster-32412.18227,Cluster-32412.30540,Cluster-32412.32674
GO:0051336	regulation of hydrolase activity	biological_process	0.41949	1	4	338	262	31676	Cluster-32412.34475,Cluster-32412.41838,Cluster-32412.17419,Cluster-32412.28493
GO:0030154	cell differentiation	biological_process	0.41991	1	6	338	486	31676	Cluster-32412.34023,Cluster-32412.40594,Cluster-32412.39595,Cluster-32412.10226,Cluster-32412.50568,Cluster-32412.35866
GO:0042592	homeostatic process	biological_process	0.42021	1	7	338	556	31676	Cluster-32412.32338,Cluster-32412.33346,Cluster-32412.32221,Cluster-32412.30145,Cluster-32412.28945,Cluster-32412.44651,Cluster-32412.50568
GO:0016788	hydrolase activity, acting on ester bonds	molecular_function	0.42119	1	15	338	1115	31676	Cluster-32412.30432,Cluster-32412.47306,Cluster-32412.44271,Cluster-32412.35393,Cluster-32412.11368,Cluster-32412.28435,Cluster-32412.21831,Cluster-32412.44083,Cluster-32412.29811,Cluster-32412.41838,Cluster-32412.21908,Cluster-32412.30082,Cluster-32412.45150,Cluster-40456.0,Cluster-32412.13675
GO:0015031	protein transport	biological_process	0.42145	1	14	338	1173	31676	Cluster-32412.42805,Cluster-32412.28945,Cluster-32412.35393,Cluster-32412.44651,Cluster-43422.0,Cluster-32412.16507,Cluster-32412.30880,Cluster-32412.36387,Cluster-32412.46041,Cluster-32412.44281,Cluster-32412.44266,Cluster-32412.27332,Cluster-32412.39234,Cluster-32412.7385
GO:0000280	nuclear division	biological_process	0.42349	1	3	338	216	31676	Cluster-32412.43841,Cluster-32412.30045,Cluster-32412.27613
GO:0006473	protein acetylation	biological_process	0.42365	1	1	338	46	31676	Cluster-32412.18336
GO:0043543	protein acylation	biological_process	0.42365	1	1	338	46	31676	Cluster-32412.18336
GO:0005786	signal recognition particle, endoplasmic reticulum targeting	cellular_component	0.42646	1	1	338	45	31676	Cluster-32412.44651
GO:0006396	RNA processing	biological_process	0.42685	1	13	338	1011	31676	Cluster-32412.42632,Cluster-32412.34346,Cluster-32412.41838,Cluster-32412.40594,Cluster-32412.27332,Cluster-32412.25579,Cluster-32412.28332,Cluster-32412.33346,Cluster-32412.35793,Cluster-32412.18052,Cluster-32412.31912,Cluster-32412.42805,Cluster-32412.35393
GO:1990234	transferase complex	cellular_component	0.42749	1	19	338	1629	31676	Cluster-32412.33611,Cluster-32412.40594,Cluster-32412.19399,Cluster-32412.7499,Cluster-32412.21549,Cluster-32412.38239,Cluster-32412.9895,Cluster-40456.0,Cluster-32412.18227,Cluster-32412.18336,Cluster-32412.32674,Cluster-32412.30763,Cluster-32412.12248,Cluster-32412.50568,Cluster-32412.33346,Cluster-32412.15680,Cluster-32412.38660,Cluster-32412.30880,Cluster-32412.20008
GO:0006094	gluconeogenesis	biological_process	0.42766	1	1	338	43	31676	Cluster-32412.16295
GO:0019319	hexose biosynthetic process	biological_process	0.42766	1	1	338	43	31676	Cluster-32412.16295
GO:0046364	monosaccharide biosynthetic process	biological_process	0.42766	1	1	338	43	31676	Cluster-32412.16295
GO:0008200	ion channel inhibitor activity	molecular_function	0.4283	1	4	338	313	31676	Cluster-32412.32174,Cluster-32412.50568,Cluster-56913.0,Cluster-32412.33346
GO:0016248	channel inhibitor activity	molecular_function	0.4283	1	4	338	313	31676	Cluster-32412.33346,Cluster-32412.50568,Cluster-32412.32174,Cluster-56913.0
GO:0048646	anatomical structure formation involved in morphogenesis	biological_process	0.42898	1	2	338	131	31676	Cluster-32412.35866,Cluster-32412.10226
GO:0065009	regulation of molecular function	biological_process	0.43012	1	6	338	431	31676	Cluster-32412.41838,Cluster-32412.34475,Cluster-32412.21802,Cluster-32412.28493,Cluster-32412.47370,Cluster-32412.17419
GO:0003013	circulatory system process	biological_process	0.43254	1	1	338	52	31676	Cluster-32412.28892
GO:0008015	blood circulation	biological_process	0.43254	1	1	338	52	31676	Cluster-32412.28892
GO:0007167	enzyme linked receptor protein signaling pathway	biological_process	0.43256	1	1	338	43	31676	Cluster-32412.52278
GO:0046488	phosphatidylinositol metabolic process	biological_process	0.43346	1	4	338	334	31676	Cluster-32412.33346,Cluster-32412.30880,Cluster-32412.18223,Cluster-32412.44083
GO:0007166	cell surface receptor signaling pathway	biological_process	0.43375	1	4	338	295	31676	Cluster-32412.21908,Cluster-32412.52278,Cluster-32412.22941,Cluster-32412.13675
GO:0009061	anaerobic respiration	biological_process	0.43383	1	1	338	47	31676	Cluster-32412.12780
GO:0008053	mitochondrial fusion	biological_process	0.43451	1	1	338	50	31676	Cluster-32412.17883
GO:0051704	multi-organism process	biological_process	0.43503	1	37	338	3326	31676	Cluster-32412.40594,Cluster-32412.38150,Cluster-32412.27230,Cluster-32412.47306,Cluster-32412.33321,Cluster-32412.26443,Cluster-32412.29164,Cluster-32412.36488,Cluster-32412.34586,Cluster-32412.23057,Cluster-32412.20339,Cluster-32412.32674,Cluster-32412.33986,Cluster-32412.35866,Cluster-40456.0,Cluster-32412.25586,Cluster-32412.33346,Cluster-32412.16295,Cluster-32412.34099,Cluster-32412.32174,Clu…
GO:0043087	regulation of GTPase activity	biological_process	0.43511	1	2	338	107	31676	Cluster-32412.28493,Cluster-32412.17419
GO:0007067	mitotic nuclear division	biological_process	0.4354	1	2	338	140	31676	Cluster-32412.30045,Cluster-32412.27613
GO:0009132	nucleoside diphosphate metabolic process	biological_process	0.43574	1	1	338	47	31676	Cluster-32412.16295
GO:0098588	bounding membrane of organelle	cellular_component	0.43604	1	19	338	1709	31676	Cluster-32412.15680,Cluster-32412.30880,Cluster-32412.33346,Cluster-32412.44651,Cluster-32412.12248,Cluster-32412.27845,Cluster-32412.50568,Cluster-32412.30540,Cluster-32412.32674,Cluster-32412.40468,Cluster-32412.18227,Cluster-32412.30731,Cluster-32412.38239,Cluster-32412.21549,Cluster-32412.36670,Cluster-32412.28945,Cluster-32412.7499,Cluster-32412.33611,Cluster-32412.35149
GO:0015947	methane metabolic process	biological_process	0.43645	1	1	338	47	31676	Cluster-32412.12780
GO:0043446	cellular alkane metabolic process	biological_process	0.43645	1	1	338	47	31676	Cluster-32412.12780
GO:0016246	RNA interference	biological_process	0.43763	1	1	338	52	31676	Cluster-32412.38972
GO:0046655	folic acid metabolic process	biological_process	0.4381	1	1	338	50	31676	Cluster-32412.12780
GO:0046656	folic acid biosynthetic process	biological_process	0.4381	1	1	338	50	31676	Cluster-32412.12780
GO:0048609	multicellular organismal reproductive process	biological_process	0.43817	1	3	338	218	31676	Cluster-32412.26300,Cluster-32412.35866,Cluster-32412.16295
GO:0006024	glycosaminoglycan biosynthetic process	biological_process	0.4387	1	1	338	46	31676	Cluster-32412.16024
GO:0044877	macromolecular complex binding	molecular_function	0.439	1	8	338	638	31676	Cluster-32412.39234,Cluster-32412.34346,Cluster-32412.16507,Cluster-32412.36387,Cluster-32412.31325,Cluster-32412.50518,Cluster-32412.41784,Cluster-32412.31912
GO:0022406	membrane docking	biological_process	0.43914	1	1	338	50	31676	Cluster-32412.28945
GO:0044446	intracellular organelle part	cellular_component	0.43996	1	61	338	5519	31676	Cluster-32412.40468,Cluster-32412.25579,Cluster-32412.17883,Cluster-32412.41480,Cluster-32412.38210,Cluster-32412.41838,Cluster-32412.50518,Cluster-32412.50568,Cluster-32412.27845,Cluster-32412.25808,Cluster-32412.31912,Cluster-32412.44651,Cluster-32412.38660,Cluster-32412.30880,Cluster-32412.16507,Cluster-32412.15680,Cluster-32412.34145,Cluster-32412.21029,Cluster-32412.33611,Cluster-32412.35149…
GO:0006354	DNA-templated transcription, elongation	biological_process	0.4408	1	3	338	245	31676	Cluster-32412.12248,Cluster-32412.18227,Cluster-32412.38660
GO:0016311	dephosphorylation	biological_process	0.44117	1	4	338	281	31676	Cluster-32412.13675,Cluster-32412.21908,Cluster-32412.30082,Cluster-32412.44083
GO:0006090	pyruvate metabolic process	biological_process	0.44164	1	4	338	327	31676	Cluster-32412.16295,Cluster-32412.16507,Cluster-32412.38660,Cluster-32412.31814
GO:0007618	mating	biological_process	0.44194	1	1	338	57	31676	Cluster-32412.16295
GO:0003008	system process	biological_process	0.44245	1	4	338	300	31676	Cluster-32412.11368,Cluster-32412.27746,Cluster-32412.28892,Cluster-32412.30880
GO:0002098	tRNA wobble uridine modification	biological_process	0.44286	1	1	338	45	31676	Cluster-32412.33346
GO:0044038	cell wall macromolecule biosynthetic process	biological_process	0.44325	1	1	338	49	31676	Cluster-32412.16024
GO:0070589	cellular component macromolecule biosynthetic process	biological_process	0.44325	1	1	338	49	31676	Cluster-32412.16024
GO:0031090	organelle membrane	cellular_component	0.44379	1	26	338	2383	31676	Cluster-32412.33346,Cluster-32412.50568,Cluster-32412.27845,Cluster-32412.25808,Cluster-32412.44651,Cluster-32412.35393,Cluster-32412.12248,Cluster-32412.25586,Cluster-32412.16507,Cluster-32412.30880,Cluster-32412.15680,Cluster-32412.18227,Cluster-32412.40468,Cluster-32412.32674,Cluster-32412.30540,Cluster-32412.38210,Cluster-32412.41838,Cluster-32412.28945,Cluster-32412.7499,Cluster-32412.21549,…
GO:0006397	mRNA processing	biological_process	0.44395	1	6	338	471	31676	Cluster-32412.34346,Cluster-32412.41838,Cluster-32412.25579,Cluster-32412.35793,Cluster-32412.31912,Cluster-32412.28332
GO:0005747	mitochondrial respiratory chain complex I	cellular_component	0.44614	1	1	338	53	31676	Cluster-32412.25586
GO:0030964	NADH dehydrogenase complex	cellular_component	0.44614	1	1	338	53	31676	Cluster-32412.25586
GO:0045271	respiratory chain complex I	cellular_component	0.44614	1	1	338	53	31676	Cluster-32412.25586
GO:0006810	transport	biological_process	0.44732	1	73	338	6640	31676	Cluster-32412.50242,Cluster-32412.9690,Cluster-32412.35393,Cluster-32412.29338,Cluster-32412.7385,Cluster-32412.32338,Cluster-32412.28125,Cluster-32412.44281,Cluster-32412.17808,Cluster-32412.40594,Cluster-32412.41570,Cluster-32412.11157,Cluster-32412.32340,Cluster-32412.25624,Cluster-32412.13675,Cluster-32412.27332,Cluster-32412.30880,Cluster-32412.38660,Cluster-32412.16507,Cluster-32412.25808,C…
GO:0016071	mRNA metabolic process	biological_process	0.4486	1	7	338	551	31676	Cluster-32412.25579,Cluster-32412.35793,Cluster-32412.31912,Cluster-32412.28332,Cluster-32412.34346,Cluster-32412.28435,Cluster-32412.41838
GO:0046983	protein dimerization activity	molecular_function	0.4512	1	5	338	368	31676	Cluster-32412.36387,Cluster-32412.38660,Cluster-32412.39234,Cluster-32412.33346,Cluster-32412.50568
GO:0005730	nucleolus	cellular_component	0.45122	1	6	338	504	31676	Cluster-32412.30082,Cluster-32412.18227,Cluster-32412.21029,Cluster-32412.15547,Cluster-32412.47245,Cluster-32412.12248
GO:0006650	glycerophospholipid metabolic process	biological_process	0.45218	1	4	338	341	31676	Cluster-32412.44083,Cluster-32412.18223,Cluster-32412.30880,Cluster-32412.33346
GO:0006487	protein N-linked glycosylation	biological_process	0.45382	1	1	338	53	31676	Cluster-32412.32674
GO:0016888	endodeoxyribonuclease activity, producing 5'-phosphomonoesters	molecular_function	0.45456	1	1	338	57	31676	Cluster-40456.0
GO:0051705	multi-organism behavior	biological_process	0.45584	1	1	338	60	31676	Cluster-32412.16295
GO:0031975	envelope	cellular_component	0.45628	1	11	338	986	31676	Cluster-40456.0,Cluster-32412.25579,Cluster-32412.41838,Cluster-32412.38210,Cluster-32412.25624,Cluster-32412.28460,Cluster-32412.35393,Cluster-32412.25808,Cluster-32412.30880,Cluster-32412.16507,Cluster-32412.25586
GO:0043232	intracellular non-membrane-bounded organelle	cellular_component	0.4564	1	32	338	2743	31676	Cluster-32412.21029,Cluster-32412.28359,Cluster-32412.27613,Cluster-32412.34775,Cluster-32412.39234,Cluster-32412.24294,Cluster-32412.41784,Cluster-32412.8830,Cluster-32412.42805,Cluster-32412.25194,Cluster-32412.36670,Cluster-32412.17883,Cluster-32412.42632,Cluster-32412.25515,Cluster-32412.50518,Cluster-32412.31912,Cluster-32412.31188,Cluster-32412.16507,Cluster-32412.38150,Cluster-32412.45951,…
GO:0006790	sulfur compound metabolic process	biological_process	0.45698	1	2	338	125	31676	Cluster-32412.28052,Cluster-32412.32387
GO:0019207	kinase regulator activity	molecular_function	0.45699	1	2	338	139	31676	Cluster-32412.38660,Cluster-32412.12248
GO:0006091	generation of precursor metabolites and energy	biological_process	0.45739	1	8	338	667	31676	Cluster-32412.12780,Cluster-32412.28310,Cluster-32412.16295,Cluster-32412.7368,Cluster-32412.29029,Cluster-32412.34925,Cluster-32412.31814,Cluster-32412.15463
GO:0006629	lipid metabolic process	biological_process	0.45752	1	13	338	1125	31676	Cluster-32412.21802,Cluster-32412.30880,Cluster-32412.18223,Cluster-32412.16024,Cluster-32412.33346,Cluster-32412.14073,Cluster-32412.49139,Cluster-32412.24793,Cluster-32412.29811,Cluster-32412.44083,Cluster-32412.16295,Cluster-32412.16306,Cluster-32412.33611
GO:0034599	cellular response to oxidative stress	biological_process	0.45816	1	1	338	60	31676	Cluster-32412.33346
GO:0006006	glucose metabolic process	biological_process	0.45833	1	1	338	48	31676	Cluster-32412.16295
GO:0016893	endonuclease activity, active with either ribo- or deoxyribonucleic acids and producing 5'-phosphomonoesters	molecular_function	0.46113	1	2	338	139	31676	Cluster-32412.47306,Cluster-40456.0
GO:0044264	cellular polysaccharide metabolic process	biological_process	0.46387	1	5	338	479	31676	Cluster-32412.15643,Cluster-32412.28486,Cluster-32412.35304,Cluster-32412.16306,Cluster-32412.30880
GO:1902578	single-organism localization	biological_process	0.46521	1	60	338	5462	31676	Cluster-32412.30801,Cluster-32412.9690,Cluster-32412.50242,Cluster-32412.18995,Cluster-32412.31814,Cluster-32412.33346,Cluster-32412.29338,Cluster-32412.35393,Cluster-32412.41734,Cluster-32412.32338,Cluster-32412.7385,Cluster-32412.28125,Cluster-40456.0,Cluster-32412.29899,Cluster-32412.30731,Cluster-32412.17808,Cluster-32412.42400,Cluster-32412.34586,Cluster-32412.19399,Cluster-32412.32340,Clust…
GO:0016441	posttranscriptional gene silencing	biological_process	0.46531	1	1	338	56	31676	Cluster-32412.38972
GO:0035194	posttranscriptional gene silencing by RNA	biological_process	0.46531	1	1	338	56	31676	Cluster-32412.38972
GO:0030430	host cell cytoplasm	cellular_component	0.46581	1	1	338	61	31676	Cluster-32412.47372
GO:0051050	positive regulation of transport	biological_process	0.46778	1	1	338	53	31676	Cluster-32412.7385
GO:0009072	aromatic amino acid family metabolic process	biological_process	0.47114	1	3	338	197	31676	Cluster-32412.13675,Cluster-32412.30082,Cluster-32412.21908
GO:0006000	fructose metabolic process	biological_process	0.47122	1	1	338	48	31676	Cluster-32412.16295
GO:0000150	recombinase activity	molecular_function	0.47268	1	1	338	51	31676	Cluster-32412.27683
GO:0050792	regulation of viral process	biological_process	0.47333	1	1	338	52	31676	Cluster-32412.40594
GO:0016651	oxidoreductase activity, acting on NAD(P)H	molecular_function	0.4753	1	2	338	149	31676	Cluster-32412.7368,Cluster-32412.31746
GO:0010941	regulation of cell death	biological_process	0.47586	1	2	338	143	31676	Cluster-32412.37136,Cluster-32412.40594
GO:0042981	regulation of apoptotic process	biological_process	0.47586	1	2	338	143	31676	Cluster-32412.40594,Cluster-32412.37136
GO:0043067	regulation of programmed cell death	biological_process	0.47586	1	2	338	143	31676	Cluster-32412.37136,Cluster-32412.40594
GO:0044033	multi-organism metabolic process	biological_process	0.47593	1	2	338	133	31676	Cluster-32412.21549,Cluster-32412.40594
GO:0000428	DNA-directed RNA polymerase complex	cellular_component	0.47608	1	6	338	503	31676	Cluster-32412.38660,Cluster-32412.18227,Cluster-32412.50568,Cluster-32412.30763,Cluster-32412.12248,Cluster-32412.19399
GO:0055029	nuclear DNA-directed RNA polymerase complex	cellular_component	0.47608	1	6	338	503	31676	Cluster-32412.18227,Cluster-32412.50568,Cluster-32412.30763,Cluster-32412.12248,Cluster-32412.19399,Cluster-32412.38660
GO:0051028	mRNA transport	biological_process	0.4774	1	1	338	57	31676	Cluster-40456.0
GO:0016836	hydro-lyase activity	molecular_function	0.47809	1	1	338	52	31676	Cluster-32412.41570
GO:0005887	integral component of plasma membrane	cellular_component	0.47833	1	7	338	642	31676	Cluster-32412.9559,Cluster-32412.9690,Cluster-32412.24501,Cluster-32412.23863,Cluster-32412.32700,Cluster-32412.50568,Cluster-32412.20512
GO:0042995	cell projection	cellular_component	0.47847	1	4	338	336	31676	Cluster-32412.12248,Cluster-32412.39234,Cluster-32412.21549,Cluster-32412.16507
GO:0043650	dicarboxylic acid biosynthetic process	biological_process	0.47872	1	1	338	56	31676	Cluster-32412.12780
GO:0004523	RNA-DNA hybrid ribonuclease activity	molecular_function	0.4794	1	1	338	56	31676	Cluster-32412.47306
GO:0000785	chromatin	cellular_component	0.48086	1	5	338	450	31676	Cluster-32412.16507,Cluster-32412.34346,Cluster-32412.31325,Cluster-32412.31912,Cluster-32412.41784
GO:0006206	pyrimidine nucleobase metabolic process	biological_process	0.48098	1	3	338	218	31676	Cluster-32412.30082,Cluster-32412.37631,Cluster-32412.47245
GO:0008121	ubiquinol-cytochrome-c reductase activity	molecular_function	0.48128	1	1	338	54	31676	Cluster-32412.29029
GO:0016681	oxidoreductase activity, acting on diphenols and related substances as donors, cytochrome as acceptor	molecular_function	0.48128	1	1	338	54	31676	Cluster-32412.29029
GO:0016702	oxidoreductase activity, acting on single donors with incorporation of molecular oxygen, incorporation of two atoms of oxygen	molecular_function	0.4819	1	1	338	56	31676	Cluster-32412.44271
GO:0005770	late endosome	cellular_component	0.48338	1	1	338	60	31676	Cluster-32412.38972
GO:0098797	plasma membrane protein complex	cellular_component	0.48347	1	6	338	532	31676	Cluster-32412.17477,Cluster-32412.9690,Cluster-32412.9559,Cluster-32412.30801,Cluster-32412.24501,Cluster-32412.30880
GO:0043228	non-membrane-bounded organelle	cellular_component	0.48421	1	32	338	2776	31676	Cluster-32412.21029,Cluster-32412.28359,Cluster-32412.27613,Cluster-32412.34775,Cluster-32412.39234,Cluster-32412.24294,Cluster-32412.41784,Cluster-32412.8830,Cluster-32412.42805,Cluster-32412.25194,Cluster-32412.36670,Cluster-32412.17883,Cluster-32412.42632,Cluster-32412.25515,Cluster-32412.50518,Cluster-32412.31912,Cluster-32412.31188,Cluster-32412.16507,Cluster-32412.45951,Cluster-32412.38150,…
GO:0001510	RNA methylation	biological_process	0.48535	1	1	338	51	31676	Cluster-32412.18052
GO:0007155	cell adhesion	biological_process	0.48653	1	6	338	482	31676	Cluster-32412.12248,Cluster-32412.23057,Cluster-32412.16306,Cluster-32412.29164,Cluster-32412.38660,Cluster-32412.36387
GO:0046486	glycerolipid metabolic process	biological_process	0.48671	1	5	338	434	31676	Cluster-32412.33346,Cluster-32412.30880,Cluster-32412.18223,Cluster-32412.16295,Cluster-32412.44083
GO:0048500	signal recognition particle	cellular_component	0.48802	1	1	338	57	31676	Cluster-32412.44651
GO:0098533	ATPase dependent transmembrane transport complex	cellular_component	0.48871	1	1	338	59	31676	Cluster-32412.9690
GO:1904564	Nbp35-Cfd1 ATPase complex	cellular_component	0.48871	1	1	338	59	31676	Cluster-32412.9690
GO:0015103	inorganic anion transmembrane transporter activity	molecular_function	0.48912	1	1	338	52	31676	Cluster-32412.44313
GO:0044093	positive regulation of molecular function	biological_process	0.49015	1	1	338	61	31676	Cluster-32412.47370
GO:0044459	plasma membrane part	cellular_component	0.49021	1	10	338	932	31676	Cluster-32412.24501,Cluster-32412.9559,Cluster-32412.23863,Cluster-32412.30801,Cluster-32412.9690,Cluster-32412.32700,Cluster-32412.30880,Cluster-32412.17477,Cluster-32412.50568,Cluster-32412.20512
GO:0044422	organelle part	cellular_component	0.49224	1	61	338	5614	31676	Cluster-32412.30880,Cluster-32412.16507,Cluster-32412.38660,Cluster-32412.34145,Cluster-32412.15680,Cluster-32412.25808,Cluster-32412.50518,Cluster-32412.50568,Cluster-32412.27845,Cluster-32412.31912,Cluster-32412.44651,Cluster-32412.41838,Cluster-32412.17883,Cluster-32412.41480,Cluster-32412.38210,Cluster-32412.25579,Cluster-32412.40468,Cluster-32412.36670,Cluster-32412.21549,Cluster-32412.25194…
GO:0000772	mating pheromone activity	molecular_function	0.494	1	1	338	63	31676	Cluster-32412.6924
GO:0002097	tRNA wobble base modification	biological_process	0.49478	1	1	338	55	31676	Cluster-32412.33346
GO:0006023	aminoglycan biosynthetic process	biological_process	0.49493	1	1	338	56	31676	Cluster-32412.16024
GO:0048284	organelle fusion	biological_process	0.49569	1	1	338	59	31676	Cluster-32412.17883
GO:0003755	peptidyl-prolyl cis-trans isomerase activity	molecular_function	0.4967	1	1	338	49	31676	Cluster-32412.27230
GO:0016859	cis-trans isomerase activity	molecular_function	0.4967	1	1	338	49	31676	Cluster-32412.27230
GO:0015711	organic anion transport	biological_process	0.49708	1	3	338	251	31676	Cluster-32412.19399,Cluster-32412.50568,Cluster-32412.41838
GO:0031226	intrinsic component of plasma membrane	cellular_component	0.4977	1	7	338	654	31676	Cluster-32412.9559,Cluster-32412.9690,Cluster-32412.23863,Cluster-32412.24501,Cluster-32412.32700,Cluster-32412.50568,Cluster-32412.20512
GO:0030529	ribonucleoprotein complex	cellular_component	0.49885	1	14	338	1191	31676	Cluster-32412.31188,Cluster-32412.36670,Cluster-32412.38660,Cluster-32412.24294,Cluster-32412.25515,Cluster-32412.31912,Cluster-32412.19399,Cluster-32412.44651,Cluster-32412.12248,Cluster-32412.42632,Cluster-32412.34775,Cluster-32412.34346,Cluster-32412.34540,Cluster-32412.25579
GO:0042302	structural constituent of cuticle	molecular_function	0.49973	1	2	338	171	31676	Cluster-32412.17074,Cluster-32412.29984
GO:0071824	protein-DNA complex subunit organization	biological_process	0.49981	1	2	338	137	31676	Cluster-32412.30731,Cluster-32412.39234
GO:0007275	multicellular organismal development	biological_process	0.50117	1	9	338	796	31676	Cluster-32412.34023,Cluster-32412.35793,Cluster-32412.50568,Cluster-32412.47734,Cluster-32412.28009,Cluster-32412.26777,Cluster-32412.39595,Cluster-32412.40594,Cluster-32412.27230
GO:0019083	viral transcription	biological_process	0.50142	1	1	338	60	31676	Cluster-32412.40594
GO:0043903	regulation of symbiosis, encompassing mutualism through parasitism	biological_process	0.50287	1	1	338	56	31676	Cluster-32412.40594
GO:0031514	motile cilium	cellular_component	0.50303	1	1	338	50	31676	Cluster-32412.39234
GO:0046148	pigment biosynthetic process	biological_process	0.50329	1	1	338	64	31676	Cluster-32412.41570
GO:0008033	tRNA processing	biological_process	0.5052	1	4	338	288	31676	Cluster-32412.42805,Cluster-32412.35393,Cluster-32412.33346,Cluster-32412.27332
GO:2000026	regulation of multicellular organismal development	biological_process	0.50634	1	1	338	64	31676	Cluster-32412.27230
GO:0016197	endosomal transport	biological_process	0.50984	1	1	338	65	31676	Cluster-32412.21549
GO:0009607	response to biotic stimulus	biological_process	0.51048	1	5	338	442	31676	Cluster-32412.43841,Cluster-32412.27230,Cluster-32412.33986,Cluster-32412.38150,Cluster-32412.21831
GO:0043207	response to external biotic stimulus	biological_process	0.51048	1	5	338	442	31676	Cluster-32412.33986,Cluster-32412.27230,Cluster-32412.43841,Cluster-32412.21831,Cluster-32412.38150
GO:0051707	response to other organism	biological_process	0.51048	1	5	338	442	31676	Cluster-32412.27230,Cluster-32412.33986,Cluster-32412.43841,Cluster-32412.21831,Cluster-32412.38150
GO:0016247	channel regulator activity	molecular_function	0.5112	1	4	338	350	31676	Cluster-32412.50568,Cluster-32412.32174,Cluster-56913.0,Cluster-32412.33346
GO:0046496	nicotinamide nucleotide metabolic process	biological_process	0.5113	1	1	338	53	31676	Cluster-32412.16295
GO:0044272	sulfur compound biosynthetic process	biological_process	0.51323	1	1	338	62	31676	Cluster-32412.28052
GO:0046527	glucosyltransferase activity	molecular_function	0.51448	1	1	338	66	31676	Cluster-32412.30880
GO:0044432	endoplasmic reticulum part	cellular_component	0.51494	1	17	338	1687	31676	Cluster-32412.18227,Cluster-32412.40468,Cluster-32412.32674,Cluster-32412.30540,Cluster-32412.27845,Cluster-32412.50568,Cluster-32412.44651,Cluster-32412.35304,Cluster-32412.12248,Cluster-32412.33346,Cluster-32412.15680,Cluster-32412.33611,Cluster-32412.28945,Cluster-32412.15643,Cluster-32412.7499,Cluster-32412.38239,Cluster-32412.30731
GO:0090482	vitamin transmembrane transporter activity	molecular_function	0.51755	1	1	338	77	31676	Cluster-32412.33346
GO:0003006	developmental process involved in reproduction	biological_process	0.5188	1	2	338	150	31676	Cluster-32412.35793,Cluster-32412.35866
GO:0009112	nucleobase metabolic process	biological_process	0.51899	1	6	338	478	31676	Cluster-32412.37631,Cluster-32412.47245,Cluster-32412.11368,Cluster-32412.30432,Cluster-32412.21549,Cluster-32412.30082
GO:0008250	oligosaccharyltransferase complex	cellular_component	0.51944	1	1	338	68	31676	Cluster-32412.32674
GO:0044710	single-organism metabolic process	biological_process	0.5211	1	76	338	6806	31676	Cluster-32412.28486,Cluster-32412.16306,Cluster-32412.49139,Cluster-32412.15463,Cluster-32412.39788,Cluster-32412.32642,Cluster-32412.29484,Cluster-32412.7368,Cluster-32412.21831,Cluster-32412.32688,Cluster-32412.16024,Cluster-32412.28892,Cluster-32412.34145,Cluster-32412.56188,Cluster-32412.30432,Cluster-32412.27096,Cluster-32412.23863,Cluster-32412.14073,Cluster-32412.24793,Cluster-32412.19399,…
GO:0048869	cellular developmental process	biological_process	0.52112	1	8	338	747	31676	Cluster-32412.35866,Cluster-32412.10226,Cluster-32412.40594,Cluster-32412.39595,Cluster-32412.12248,Cluster-32412.50568,Cluster-32412.34023,Cluster-32412.16507
GO:0046916	cellular transition metal ion homeostasis	biological_process	0.52118	1	1	338	63	31676	Cluster-32412.30145
GO:0032504	multicellular organism reproduction	biological_process	0.52147	1	3	338	252	31676	Cluster-32412.16295,Cluster-32412.26300,Cluster-32412.35866
GO:0007009	plasma membrane organization	biological_process	0.52275	1	1	338	69	31676	Cluster-32412.7385
GO:0016860	intramolecular oxidoreductase activity	molecular_function	0.52298	1	1	338	61	31676	Cluster-32412.16295
GO:0030684	preribosome	cellular_component	0.523	1	3	338	244	31676	Cluster-32412.38660,Cluster-32412.12248,Cluster-32412.19399
GO:0006606	protein import into nucleus	biological_process	0.52514	1	1	338	54	31676	Cluster-32412.39234
GO:0034504	protein localization to nucleus	biological_process	0.52514	1	1	338	54	31676	Cluster-32412.39234
GO:0044744	protein targeting to nucleus	biological_process	0.52514	1	1	338	54	31676	Cluster-32412.39234
GO:0051170	nuclear import	biological_process	0.52514	1	1	338	54	31676	Cluster-32412.39234
GO:1902593	single-organism nuclear import	biological_process	0.52514	1	1	338	54	31676	Cluster-32412.39234
GO:0005929	cilium	cellular_component	0.52581	1	3	338	270	31676	Cluster-32412.16507,Cluster-32412.39234,Cluster-32412.12248
GO:0030261	chromosome condensation	biological_process	0.52696	1	1	338	73	31676	Cluster-32412.35393
GO:0008643	carbohydrate transport	biological_process	0.52791	1	2	338	166	31676	Cluster-32412.33346,Cluster-32412.13675
GO:0051537	2 iron, 2 sulfur cluster binding	molecular_function	0.52828	1	1	338	66	31676	Cluster-32412.23831
GO:0004540	ribonuclease activity	molecular_function	0.52888	1	2	338	149	31676	Cluster-32412.47306,Cluster-32412.28435
GO:0033176	proton-transporting V-type ATPase complex	cellular_component	0.52906	1	3	338	271	31676	Cluster-32412.30731,Cluster-32412.50568,Cluster-32412.35149
GO:0044036	cell wall macromolecule metabolic process	biological_process	0.52926	1	1	338	64	31676	Cluster-32412.16024
GO:0032774	RNA biosynthetic process	biological_process	0.53103	1	42	338	3812	31676	Cluster-32412.27683,Cluster-32412.55913,Cluster-32412.38660,Cluster-32412.16507,Cluster-32412.23316,Cluster-32412.50568,Cluster-32412.41480,Cluster-32412.43841,Cluster-32412.29484,Cluster-32412.50517,Cluster-32412.37946,Cluster-32412.31975,Cluster-32530.0,Cluster-32412.21908,Cluster-32412.39234,Cluster-32412.45150,Cluster-32412.21029,Cluster-32412.43276,Cluster-32412.11487,Cluster-32756.0,Cluster…
GO:0019362	pyridine nucleotide metabolic process	biological_process	0.53126	1	1	338	56	31676	Cluster-32412.16295
GO:0007600	sensory perception	biological_process	0.53336	1	3	338	245	31676	Cluster-32412.27746,Cluster-32412.30880,Cluster-32412.11368
GO:0050877	neurological system process	biological_process	0.53336	1	3	338	245	31676	Cluster-32412.11368,Cluster-32412.27746,Cluster-32412.30880
GO:0016459	myosin complex	cellular_component	0.5337	1	1	338	58	31676	Cluster-32412.39234
GO:0007059	chromosome segregation	biological_process	0.53556	1	3	338	248	31676	Cluster-32412.27613,Cluster-32412.35393,Cluster-32412.30045
GO:0005267	potassium channel activity	molecular_function	0.5368	1	3	338	277	31676	Cluster-32412.28125,Cluster-32412.11157,Cluster-32412.24501
GO:0001534	radial spoke	cellular_component	0.53757	1	2	338	195	31676	Cluster-32412.16507,Cluster-32412.12248
GO:0005930	axoneme	cellular_component	0.53757	1	2	338	195	31676	Cluster-32412.16507,Cluster-32412.12248
GO:0032838	cell projection cytoplasm	cellular_component	0.53757	1	2	338	195	31676	Cluster-32412.16507,Cluster-32412.12248
GO:0044447	axoneme part	cellular_component	0.53757	1	2	338	195	31676	Cluster-32412.12248,Cluster-32412.16507
GO:0060285	cilium-dependent cell motility	biological_process	0.53757	1	2	338	195	31676	Cluster-32412.16507,Cluster-32412.12248
GO:0060294	cilium movement involved in cell motility	biological_process	0.53757	1	2	338	195	31676	Cluster-32412.12248,Cluster-32412.16507
GO:0097014	ciliary cytoplasm	cellular_component	0.53757	1	2	338	195	31676	Cluster-32412.16507,Cluster-32412.12248
GO:0030479	actin cortical patch	cellular_component	0.53809	1	1	338	82	31676	Cluster-32412.26946
GO:0061645	endocytic patch	cellular_component	0.53809	1	1	338	82	31676	Cluster-32412.26946
GO:1902533	positive regulation of intracellular signal transduction	biological_process	0.53872	1	1	338	74	31676	Cluster-32412.35304
GO:0031967	organelle envelope	cellular_component	0.54353	1	10	338	955	31676	Cluster-32412.25624,Cluster-32412.38210,Cluster-32412.41838,Cluster-40456.0,Cluster-32412.25579,Cluster-32412.25586,Cluster-32412.16507,Cluster-32412.30880,Cluster-32412.35393,Cluster-32412.25808
GO:0016032	viral process	biological_process	0.54372	1	16	338	1509	31676	Cluster-32412.32674,Cluster-32412.40468,Cluster-32412.25586,Cluster-32412.23240,Cluster-32412.31912,Cluster-32412.40594,Cluster-32412.18162,Cluster-32412.28359,Cluster-32412.34099,Cluster-32412.21549,Cluster-32412.26443,Cluster-32412.47306,Cluster-32412.33321,Cluster-32412.20339,Cluster-32412.42805,Cluster-32412.29164
GO:0004520	endodeoxyribonuclease activity	molecular_function	0.54441	1	1	338	72	31676	Cluster-40456.0
GO:0005743	mitochondrial inner membrane	cellular_component	0.54492	1	7	338	669	31676	Cluster-32412.35393,Cluster-32412.25808,Cluster-32412.38210,Cluster-32412.25624,Cluster-32412.25586,Cluster-32412.41838,Cluster-32412.16507
GO:0005976	polysaccharide metabolic process	biological_process	0.54498	1	5	338	513	31676	Cluster-32412.28486,Cluster-32412.15643,Cluster-32412.35304,Cluster-32412.16306,Cluster-32412.30880
GO:0015743	malate transport	biological_process	0.54637	1	1	338	76	31676	Cluster-32412.19399
GO:0045333	cellular respiration	biological_process	0.54654	1	4	338	356	31676	Cluster-32412.7368,Cluster-32412.31814,Cluster-32412.28310,Cluster-32412.12780
GO:0003341	cilium movement	biological_process	0.54678	1	2	338	198	31676	Cluster-32412.12248,Cluster-32412.16507
GO:0006013	mannose metabolic process	biological_process	0.547	1	1	338	59	31676	Cluster-32412.16295
GO:0000746	conjugation	biological_process	0.54937	1	2	338	173	31676	Cluster-32412.39788,Cluster-32412.40107
GO:0006779	porphyrin-containing compound biosynthetic process	biological_process	0.54939	1	1	338	71	31676	Cluster-32412.41570
GO:0005982	starch metabolic process	biological_process	0.55036	1	4	338	423	31676	Cluster-32412.35304,Cluster-32412.28486,Cluster-32412.15643,Cluster-32412.30880
GO:0005985	sucrose metabolic process	biological_process	0.55036	1	4	338	423	31676	Cluster-32412.15643,Cluster-32412.28486,Cluster-32412.35304,Cluster-32412.30880
GO:0016055	Wnt signaling pathway	biological_process	0.55086	1	1	338	70	31676	Cluster-32412.22941
GO:0006814	sodium ion transport	biological_process	0.55092	1	5	338	487	31676	Cluster-32412.38660,Cluster-32412.16507,Cluster-32412.32338,Cluster-32412.9690,Cluster-32412.7368
GO:0006508	proteolysis	biological_process	0.55104	1	19	338	1685	31676	Cluster-32412.7788,Cluster-32412.50568,Cluster-32412.25808,Cluster-32412.31912,Cluster-32412.21802,Cluster-32412.15680,Cluster-32412.49170,Cluster-32412.49171,Cluster-32412.7385,Cluster-32412.35591,Cluster-32412.28460,Cluster-32412.36818,Cluster-32412.11429,Cluster-32412.47370,Cluster-32412.19399,Cluster-32412.7499,Cluster-32412.34475,Cluster-32412.38239,Cluster-32412.33611
GO:0016458	gene silencing	biological_process	0.55208	1	1	338	71	31676	Cluster-32412.38972
GO:0031047	gene silencing by RNA	biological_process	0.55208	1	1	338	71	31676	Cluster-32412.38972
GO:0006351	transcription, DNA-templated	biological_process	0.55242	1	41	338	3753	31676	Cluster-32412.29164,Cluster-32412.15547,Cluster-32412.19399,Cluster-32412.36387,Cluster-32412.30731,Cluster-32412.28851,Cluster-32412.38150,Cluster-32412.29338,Cluster-32412.21891,Cluster-32412.44114,Cluster-32412.12248,Cluster-32412.30763,Cluster-32756.0,Cluster-32412.33986,Cluster-32412.16770,Cluster-32412.18227,Cluster-32412.47245,Cluster-40456.0,Cluster-32412.15687,Cluster-32412.26773,Cluster…
GO:0097659	nucleic acid-templated transcription	biological_process	0.55242	1	41	338	3753	31676	Cluster-32412.28851,Cluster-32412.38150,Cluster-32412.30731,Cluster-32412.36387,Cluster-32412.19399,Cluster-32412.29164,Cluster-32412.15547,Cluster-32412.26773,Cluster-32412.30082,Cluster-32412.11429,Cluster-32412.15687,Cluster-32412.16770,Cluster-32412.33986,Cluster-32412.18227,Cluster-32412.47245,Cluster-40456.0,Cluster-32756.0,Cluster-32412.44114,Cluster-32412.30763,Cluster-32412.12248,Cluster…
GO:0009396	folic acid-containing compound biosynthetic process	biological_process	0.55247	1	1	338	66	31676	Cluster-32412.12780
GO:0051130	positive regulation of cellular component organization	biological_process	0.55312	1	1	338	68	31676	Cluster-32412.7385
GO:0043044	ATP-dependent chromatin remodeling	biological_process	0.55364	1	1	338	72	31676	Cluster-32412.28851
GO:0006694	steroid biosynthetic process	biological_process	0.55489	1	1	338	65	31676	Cluster-32412.49139
GO:0051016	barbed-end actin filament capping	biological_process	0.55636	1	1	338	85	31676	Cluster-32412.26946
GO:0006402	mRNA catabolic process	biological_process	0.55821	1	1	338	67	31676	Cluster-32412.28435
GO:0006497	protein lipidation	biological_process	0.55909	1	3	338	288	31676	Cluster-32412.33346,Cluster-32412.18223,Cluster-32412.30880
GO:0006505	GPI anchor metabolic process	biological_process	0.55909	1	3	338	288	31676	Cluster-32412.33346,Cluster-32412.30880,Cluster-32412.18223
GO:0006506	GPI anchor biosynthetic process	biological_process	0.55909	1	3	338	288	31676	Cluster-32412.33346,Cluster-32412.30880,Cluster-32412.18223
GO:0006661	phosphatidylinositol biosynthetic process	biological_process	0.55909	1	3	338	288	31676	Cluster-32412.18223,Cluster-32412.30880,Cluster-32412.33346
GO:1901362	organic cyclic compound biosynthetic process	biological_process	0.55969	1	53	338	4849	31676	Cluster-32412.44114,Cluster-32412.12248,Cluster-32412.30763,Cluster-32412.21891,Cluster-32412.29338,Cluster-32756.0,Cluster-32412.16770,Cluster-32412.33986,Cluster-32412.18227,Cluster-40456.0,Cluster-32412.47245,Cluster-32412.28052,Cluster-32412.26773,Cluster-32412.30082,Cluster-32412.11429,Cluster-32412.15687,Cluster-32412.19399,Cluster-32412.29164,Cluster-32412.15547,Cluster-32412.30731,Cluster…
GO:0005739	mitochondrion	cellular_component	0.56213	1	11	338	1045	31676	Cluster-32412.41838,Cluster-32412.38210,Cluster-32412.42632,Cluster-32412.25624,Cluster-32412.16507,Cluster-32412.30880,Cluster-32412.29571,Cluster-32412.25586,Cluster-32412.25808,Cluster-32412.28945,Cluster-32412.35393
GO:0019222	regulation of metabolic process	biological_process	0.56261	1	44	338	3990	31676	Cluster-32412.28493,Cluster-32412.40594,Cluster-32412.38150,Cluster-32412.15547,Cluster-32412.29164,Cluster-32412.47306,Cluster-32412.30731,Cluster-32412.34475,Cluster-32412.36387,Cluster-32412.36750,Cluster-40456.0,Cluster-32412.18227,Cluster-32412.33986,Cluster-32412.11429,Cluster-32412.34540,Cluster-32412.26773,Cluster-32412.15687,Cluster-32412.12248,Cluster-32412.44114,Cluster-32412.21891,Clu…
GO:0030414	peptidase inhibitor activity	molecular_function	0.56356	1	2	338	157	31676	Cluster-32412.39063,Cluster-32412.34475
GO:0061134	peptidase regulator activity	molecular_function	0.56356	1	2	338	157	31676	Cluster-32412.34475,Cluster-32412.39063
GO:0012505	endomembrane system	cellular_component	0.56369	1	23	338	2270	31676	Cluster-32412.11393,Cluster-32412.33611,Cluster-32412.21549,Cluster-32412.38239,Cluster-32412.30731,Cluster-32412.28945,Cluster-32412.7499,Cluster-32412.15643,Cluster-32412.7385,Cluster-32412.30540,Cluster-32412.32674,Cluster-32412.38972,Cluster-32412.18227,Cluster-40456.0,Cluster-32412.25579,Cluster-32412.40468,Cluster-32412.15680,Cluster-32412.33346,Cluster-32412.50568,Cluster-32412.27845,Clust…
GO:0002065	columnar/cuboidal epithelial cell differentiation	biological_process	0.5637	1	1	338	73	31676	Cluster-32412.35866
GO:0002066	columnar/cuboidal epithelial cell development	biological_process	0.5637	1	1	338	73	31676	Cluster-32412.35866
GO:0005213	structural constituent of chorion	molecular_function	0.5637	1	1	338	73	31676	Cluster-32412.35866
GO:0007292	female gamete generation	biological_process	0.5637	1	1	338	73	31676	Cluster-32412.35866
GO:0007304	chorion-containing eggshell formation	biological_process	0.5637	1	1	338	73	31676	Cluster-32412.35866
GO:0030703	eggshell formation	biological_process	0.5637	1	1	338	73	31676	Cluster-32412.35866
GO:0030707	ovarian follicle cell development	biological_process	0.5637	1	1	338	73	31676	Cluster-32412.35866
GO:0048477	oogenesis	biological_process	0.5637	1	1	338	73	31676	Cluster-32412.35866
GO:0071310	cellular response to organic substance	biological_process	0.56371	1	1	338	79	31676	Cluster-32756.0
GO:0008654	phospholipid biosynthetic process	biological_process	0.56394	1	4	338	387	31676	Cluster-32412.30880,Cluster-32412.18223,Cluster-32412.33611,Cluster-32412.33346
GO:0005186	pheromone activity	molecular_function	0.5642	1	1	338	75	31676	Cluster-32412.6924
GO:0007127	meiosis I	biological_process	0.56447	1	1	338	71	31676	Cluster-32412.43841
GO:0015980	energy derivation by oxidation of organic compounds	biological_process	0.5647	1	4	338	364	31676	Cluster-32412.7368,Cluster-32412.31814,Cluster-32412.12780,Cluster-32412.28310
GO:0042158	lipoprotein biosynthetic process	biological_process	0.56525	1	3	338	291	31676	Cluster-32412.18223,Cluster-32412.30880,Cluster-32412.33346
GO:0009236	cobalamin biosynthetic process	biological_process	0.56558	1	2	338	184	31676	Cluster-32412.38660,Cluster-32412.19399
GO:0019079	viral genome replication	biological_process	0.56696	1	1	338	70	31676	Cluster-32412.21549
GO:0006144	purine nucleobase metabolic process	biological_process	0.56824	1	5	338	418	31676	Cluster-32412.11368,Cluster-32412.47245,Cluster-32412.30082,Cluster-32412.21549,Cluster-32412.30432
GO:0006470	protein dephosphorylation	biological_process	0.56873	1	3	338	235	31676	Cluster-32412.30082,Cluster-32412.21908,Cluster-32412.13675
GO:0019866	organelle inner membrane	cellular_component	0.56952	1	7	338	685	31676	Cluster-32412.25586,Cluster-32412.38210,Cluster-32412.25624,Cluster-32412.16507,Cluster-32412.41838,Cluster-32412.25808,Cluster-32412.35393
GO:0030880	RNA polymerase complex	cellular_component	0.56999	1	7	338	643	31676	Cluster-32412.30763,Cluster-32412.12248,Cluster-32412.19399,Cluster-32412.50568,Cluster-32412.18227,Cluster-32412.21549,Cluster-32412.38660
GO:0030042	actin filament depolymerization	biological_process	0.57017	1	1	338	88	31676	Cluster-32412.26946
GO:0030834	regulation of actin filament depolymerization	biological_process	0.57017	1	1	338	88	31676	Cluster-32412.26946
GO:0030835	negative regulation of actin filament depolymerization	biological_process	0.57017	1	1	338	88	31676	Cluster-32412.26946
GO:0030837	negative regulation of actin filament polymerization	biological_process	0.57017	1	1	338	88	31676	Cluster-32412.26946
GO:0031333	negative regulation of protein complex assembly	biological_process	0.57017	1	1	338	88	31676	Cluster-32412.26946
GO:0032272	negative regulation of protein polymerization	biological_process	0.57017	1	1	338	88	31676	Cluster-32412.26946
GO:0051261	protein depolymerization	biological_process	0.57017	1	1	338	88	31676	Cluster-32412.26946
GO:0051693	actin filament capping	biological_process	0.57017	1	1	338	88	31676	Cluster-32412.26946
GO:1901879	regulation of protein depolymerization	biological_process	0.57017	1	1	338	88	31676	Cluster-32412.26946
GO:1901880	negative regulation of protein depolymerization	biological_process	0.57017	1	1	338	88	31676	Cluster-32412.26946
GO:0009235	cobalamin metabolic process	biological_process	0.57305	1	2	338	186	31676	Cluster-32412.19399,Cluster-32412.38660
GO:0018130	heterocycle biosynthetic process	biological_process	0.57324	1	52	338	4785	31676	Cluster-32412.15687,Cluster-32412.26773,Cluster-32412.30082,Cluster-32412.11429,Cluster-32412.18227,Cluster-32412.16770,Cluster-32412.33986,Cluster-32412.28052,Cluster-40456.0,Cluster-32412.47245,Cluster-32756.0,Cluster-32412.29338,Cluster-32412.21891,Cluster-32412.44114,Cluster-32412.12248,Cluster-32412.30763,Cluster-32412.12780,Cluster-32412.41570,Cluster-32412.25624,Cluster-32412.23863,Cluster…
GO:0005886	plasma membrane	cellular_component	0.57328	1	15	338	1499	31676	Cluster-32412.30801,Cluster-32412.9690,Cluster-32412.32700,Cluster-32412.16541,Cluster-32412.30880,Cluster-32412.17477,Cluster-32412.29164,Cluster-32412.50568,Cluster-32412.20512,Cluster-32412.24501,Cluster-32412.46020,Cluster-32412.9559,Cluster-32412.23863,Cluster-32412.12982,Cluster-32412.17815
GO:0005179	hormone activity	molecular_function	0.57337	1	3	338	263	31676	Cluster-32412.29986,Cluster-32412.20339,Cluster-32412.16295
GO:0008047	enzyme activator activity	molecular_function	0.57397	1	2	338	159	31676	Cluster-32412.29811,Cluster-32412.16541
GO:0006073	cellular glucan metabolic process	biological_process	0.57517	1	4	338	436	31676	Cluster-32412.30880,Cluster-32412.28486,Cluster-32412.15643,Cluster-32412.35304
GO:0044042	glucan metabolic process	biological_process	0.57517	1	4	338	436	31676	Cluster-32412.35304,Cluster-32412.28486,Cluster-32412.15643,Cluster-32412.30880
GO:0048856	anatomical structure development	biological_process	0.57524	1	10	338	975	31676	Cluster-32412.16507,Cluster-32412.34023,Cluster-32412.50568,Cluster-32412.47734,Cluster-32412.12248,Cluster-32412.10226,Cluster-32412.39595,Cluster-32412.40594,Cluster-32412.27230,Cluster-32412.35866
GO:0008202	steroid metabolic process	biological_process	0.57527	1	1	338	68	31676	Cluster-32412.49139
GO:0005984	disaccharide metabolic process	biological_process	0.57545	1	4	338	433	31676	Cluster-32412.30880,Cluster-32412.35304,Cluster-32412.28486,Cluster-32412.15643
GO:0052126	movement in host environment	biological_process	0.57566	1	2	338	183	31676	Cluster-32412.40468,Cluster-32412.34099
GO:0052192	movement in environment of other organism involved in symbiotic interaction	biological_process	0.57566	1	2	338	183	31676	Cluster-32412.40468,Cluster-32412.34099
GO:0006869	lipid transport	biological_process	0.57636	1	2	338	164	31676	Cluster-32412.24396,Cluster-32412.50568
GO:0001664	G-protein coupled receptor binding	molecular_function	0.57655	1	1	338	79	31676	Cluster-32412.28892
GO:0044765	single-organism transport	biological_process	0.57715	1	57	338	5360	31676	Cluster-32412.7368,Cluster-32412.17815,Cluster-32412.25714,Cluster-32412.32221,Cluster-32412.41838,Cluster-32412.42632,Cluster-32412.38210,Cluster-32412.44651,Cluster-32412.25808,Cluster-32412.50568,Cluster-32412.28237,Cluster-32412.17477,Cluster-32412.38660,Cluster-32412.30880,Cluster-32412.16507,Cluster-32412.28359,Cluster-32412.35149,Cluster-32412.42156,Cluster-32412.39234,Cluster-32412.24501,…
GO:0046474	glycerophospholipid biosynthetic process	biological_process	0.57851	1	3	338	295	31676	Cluster-32412.18223,Cluster-32412.30880,Cluster-32412.33346
GO:0042537	benzene-containing compound metabolic process	biological_process	0.57878	1	1	338	67	31676	Cluster-32412.39788
GO:0019219	regulation of nucleobase-containing compound metabolic process	biological_process	0.57955	1	35	338	3237	31676	Cluster-32412.37946,Cluster-32412.21029,Cluster-32412.43276,Cluster-32412.11487,Cluster-32412.21908,Cluster-32412.45150,Cluster-32412.39234,Cluster-32530.0,Cluster-32412.23316,Cluster-32412.55913,Cluster-32412.27683,Cluster-32412.43841,Cluster-32412.29484,Cluster-32412.50517,Cluster-32412.41480,Cluster-32412.28435,Cluster-32412.29164,Cluster-32412.15547,Cluster-32412.30731,Cluster-32412.47306,Clu…
GO:0044764	multi-organism cellular process	biological_process	0.58009	1	19	338	1835	31676	Cluster-32412.18162,Cluster-32412.28359,Cluster-32412.34099,Cluster-32412.40594,Cluster-32412.23057,Cluster-32412.20339,Cluster-32412.42805,Cluster-32412.29164,Cluster-32412.39788,Cluster-32412.40107,Cluster-32412.21549,Cluster-32412.47306,Cluster-32412.33321,Cluster-32412.26443,Cluster-32412.40468,Cluster-32412.32674,Cluster-32412.23240,Cluster-32412.31912,Cluster-32412.25586
GO:0042559	pteridine-containing compound biosynthetic process	biological_process	0.5806	1	1	338	71	31676	Cluster-32412.12780
GO:0042546	cell wall biogenesis	biological_process	0.58078	1	1	338	73	31676	Cluster-32412.16024
GO:0044428	nuclear part	cellular_component	0.58091	1	22	338	2030	31676	Cluster-32412.28851,Cluster-32412.40594,Cluster-32530.0,Cluster-32412.21029,Cluster-32412.36387,Cluster-32412.19399,Cluster-32412.42805,Cluster-32412.15547,Cluster-32412.30082,Cluster-32412.41480,Cluster-32412.34346,Cluster-32412.18227,Cluster-32412.47245,Cluster-32412.25579,Cluster-32412.9895,Cluster-40456.0,Cluster-32412.38660,Cluster-32412.34145,Cluster-32412.50568,Cluster-32412.12248,Cluster-…
GO:0016879	ligase activity, forming carbon-nitrogen bonds	molecular_function	0.58109	1	1	338	70	31676	Cluster-32412.37631
GO:0030863	cortical cytoskeleton	cellular_component	0.58164	1	1	338	91	31676	Cluster-32412.26946
GO:0030864	cortical actin cytoskeleton	cellular_component	0.58164	1	1	338	91	31676	Cluster-32412.26946
GO:0003899	DNA-directed RNA polymerase activity	molecular_function	0.58264	1	2	338	165	31676	Cluster-32412.47245,Cluster-32412.30082
GO:0019438	aromatic compound biosynthetic process	biological_process	0.5831	1	51	338	4719	31676	Cluster-32412.19399,Cluster-32412.15547,Cluster-32412.29164,Cluster-32412.30731,Cluster-32412.36387,Cluster-32412.40594,Cluster-32412.38150,Cluster-32412.28851,Cluster-32412.23863,Cluster-32412.25624,Cluster-32412.12780,Cluster-32412.41570,Cluster-32412.30763,Cluster-32412.12248,Cluster-32412.44114,Cluster-32412.29338,Cluster-32412.21891,Cluster-32756.0,Cluster-32412.28052,Cluster-40456.0,Cluster…
GO:0006760	folic acid-containing compound metabolic process	biological_process	0.58373	1	1	338	71	31676	Cluster-32412.12780
GO:0009967	positive regulation of signal transduction	biological_process	0.58428	1	1	338	82	31676	Cluster-32412.35304
GO:0010647	positive regulation of cell communication	biological_process	0.58428	1	1	338	82	31676	Cluster-32412.35304
GO:0023056	positive regulation of signaling	biological_process	0.58428	1	1	338	82	31676	Cluster-32412.35304
GO:0010467	gene expression	biological_process	0.58628	1	66	338	6017	31676	Cluster-32412.55913,Cluster-32412.38660,Cluster-32412.16507,Cluster-32412.15680,Cluster-32412.31188,Cluster-32412.31068,Cluster-32412.27683,Cluster-32412.50568,Cluster-32412.18052,Cluster-32412.23316,Cluster-32412.38972,Cluster-32412.41838,Cluster-32412.41480,Cluster-32412.43841,Cluster-32412.50517,Cluster-32412.31975,Cluster-32412.42805,Cluster-32412.24294,Cluster-32412.21908,Cluster-32412.39234…
GO:0042440	pigment metabolic process	biological_process	0.58689	1	1	338	78	31676	Cluster-32412.41570
GO:0051183	vitamin transporter activity	molecular_function	0.5908	1	1	338	92	31676	Cluster-32412.33346
GO:0034654	nucleobase-containing compound biosynthetic process	biological_process	0.59255	1	47	338	4378	31676	Cluster-32412.43276,Cluster-32412.11487,Cluster-32412.21029,Cluster-32530.0,Cluster-32412.21908,Cluster-32412.39234,Cluster-32412.45150,Cluster-32412.32642,Cluster-32412.37946,Cluster-32412.31975,Cluster-32412.37631,Cluster-32412.50517,Cluster-32412.43841,Cluster-32412.29484,Cluster-32412.38210,Cluster-32412.41480,Cluster-32412.23316,Cluster-32412.50568,Cluster-32412.25808,Cluster-32412.27683,Clu…
GO:0040029	regulation of gene expression, epigenetic	biological_process	0.5929	1	1	338	77	31676	Cluster-32412.38972
GO:0006304	DNA modification	biological_process	0.59312	1	1	338	80	31676	Cluster-40456.0
GO:0008608	attachment of spindle microtubules to kinetochore	biological_process	0.59367	1	1	338	73	31676	Cluster-32412.30045
GO:0045017	glycerolipid biosynthetic process	biological_process	0.59492	1	3	338	302	31676	Cluster-32412.33346,Cluster-32412.18223,Cluster-32412.30880
GO:0048513	organ development	biological_process	0.59596	1	1	338	78	31676	Cluster-32412.27230
GO:0005783	endoplasmic reticulum	cellular_component	0.59596	1	18	338	1866	31676	Cluster-32412.11393,Cluster-32412.33611,Cluster-32412.15643,Cluster-32412.28945,Cluster-32412.7499,Cluster-32412.38239,Cluster-32412.30731,Cluster-32412.18227,Cluster-32412.40468,Cluster-32412.30540,Cluster-32412.32674,Cluster-32412.50568,Cluster-32412.27845,Cluster-32412.35304,Cluster-32412.44651,Cluster-32412.12248,Cluster-32412.33346,Cluster-32412.15680
GO:0005746	mitochondrial respiratory chain	cellular_component	0.59606	1	1	338	84	31676	Cluster-32412.25586
GO:0007126	meiotic nuclear division	biological_process	0.59632	1	1	338	77	31676	Cluster-32412.43841
GO:1903046	meiotic cell cycle process	biological_process	0.59632	1	1	338	77	31676	Cluster-32412.43841
GO:0006560	proline metabolic process	biological_process	0.59898	1	3	338	306	31676	Cluster-32412.31068,Cluster-32412.38660,Cluster-32412.16507
GO:0006644	phospholipid metabolic process	biological_process	0.59905	1	5	338	501	31676	Cluster-32412.44083,Cluster-32412.30880,Cluster-32412.18223,Cluster-32412.33611,Cluster-32412.33346
GO:0072686	mitotic spindle	cellular_component	0.60078	1	1	338	74	31676	Cluster-32412.42805
GO:0000226	microtubule cytoskeleton organization	biological_process	0.60146	1	2	338	169	31676	Cluster-32412.42805,Cluster-32412.30045
GO:0060590	ATPase regulator activity	molecular_function	0.60213	1	1	338	83	31676	Cluster-32412.39234
GO:0015740	C4-dicarboxylate transport	biological_process	0.60243	1	1	338	89	31676	Cluster-32412.19399
GO:0009055	electron carrier activity	molecular_function	0.60281	1	4	338	368	31676	Cluster-32412.35800,Cluster-32412.29854,Cluster-32412.44345,Cluster-32412.38620
GO:0075733	intracellular transport of virus	biological_process	0.60312	1	1	338	85	31676	Cluster-32412.25586
GO:1902583	multi-organism intracellular transport	biological_process	0.60312	1	1	338	85	31676	Cluster-32412.25586
GO:0060271	cilium morphogenesis	biological_process	0.6034	1	2	338	215	31676	Cluster-32412.16507,Cluster-32412.12248
GO:0008982	protein-N(PI)-phosphohistidine-sugar phosphotransferase activity	molecular_function	0.60371	1	1	338	96	31676	Cluster-32412.33346
GO:0009357	protein-N(PI)-phosphohistidine-sugar phosphotransferase complex	cellular_component	0.60371	1	1	338	96	31676	Cluster-32412.33346
GO:0019013	viral nucleocapsid	cellular_component	0.60394	1	2	338	195	31676	Cluster-32412.50568,Cluster-32412.28359
GO:0044723	single-organism carbohydrate metabolic process	biological_process	0.60409	1	9	338	896	31676	Cluster-32412.28486,Cluster-32412.16306,Cluster-32412.44281,Cluster-32412.16295,Cluster-32412.32674,Cluster-32412.41570,Cluster-32412.35304,Cluster-32412.15643,Cluster-32412.30880
GO:0009605	response to external stimulus	biological_process	0.60748	1	9	338	905	31676	Cluster-32412.39595,Cluster-32412.38150,Cluster-32412.40594,Cluster-32412.21831,Cluster-32412.43841,Cluster-32412.27230,Cluster-32412.33986,Cluster-32412.34023,Cluster-32412.50568
GO:0015994	chlorophyll metabolic process	biological_process	0.60772	1	1	338	80	31676	Cluster-32412.41570
GO:0061630	ubiquitin protein ligase activity	molecular_function	0.60792	1	2	338	154	31676	Cluster-32412.13675,Cluster-32412.30731
GO:0061659	ubiquitin-like protein ligase activity	molecular_function	0.60792	1	2	338	154	31676	Cluster-32412.13675,Cluster-32412.30731
GO:0044282	small molecule catabolic process	biological_process	0.60803	1	2	338	160	31676	Cluster-32412.39788,Cluster-32412.44281
GO:0043242	negative regulation of protein complex disassembly	biological_process	0.60815	1	1	338	95	31676	Cluster-32412.26946
GO:0034453	microtubule anchoring	biological_process	0.60937	1	1	338	76	31676	Cluster-32412.30045
GO:0009636	response to toxic substance	biological_process	0.61019	1	1	338	80	31676	Cluster-32412.30781
GO:0003993	acid phosphatase activity	molecular_function	0.61065	1	1	338	63	31676	Cluster-32412.35393
GO:0051180	vitamin transport	biological_process	0.61088	1	1	338	96	31676	Cluster-32412.33346
GO:1903509	liposaccharide metabolic process	biological_process	0.6135	1	4	338	405	31676	Cluster-32412.33346,Cluster-32412.16306,Cluster-32412.30880,Cluster-32412.18223
GO:0044444	cytoplasmic part	cellular_component	0.61405	1	48	338	4674	31676	Cluster-32412.45951,Cluster-32412.38150,Cluster-32412.25624,Cluster-32412.15643,Cluster-32412.7499,Cluster-32412.38239,Cluster-32412.30731,Cluster-32412.18227,Cluster-40456.0,Cluster-32412.44281,Cluster-32412.34540,Cluster-32412.30540,Cluster-32412.32674,Cluster-32412.7385,Cluster-32412.18336,Cluster-32412.12248,Cluster-32412.35304,Cluster-32412.35393,Cluster-32412.33346,Cluster-32412.26946,Clust…
GO:0008137	NADH dehydrogenase (ubiquinone) activity	molecular_function	0.61407	1	1	338	90	31676	Cluster-32412.7368
GO:0050136	NADH dehydrogenase (quinone) activity	molecular_function	0.61407	1	1	338	90	31676	Cluster-32412.7368
GO:0031984	organelle subcompartment	cellular_component	0.61481	1	1	338	82	31676	Cluster-32412.7385
GO:0098791	Golgi subcompartment	cellular_component	0.61481	1	1	338	82	31676	Cluster-32412.7385
GO:0016209	antioxidant activity	molecular_function	0.61517	1	1	338	71	31676	Cluster-32412.32387
GO:0006310	DNA recombination	biological_process	0.61524	1	5	338	424	31676	Cluster-32412.28002,Cluster-32412.43841,Cluster-32412.29811,Cluster-32412.27683,Cluster-32412.45150
GO:0002064	epithelial cell development	biological_process	0.6153	1	1	338	82	31676	Cluster-32412.35866
GO:0016891	endoribonuclease activity, producing 5'-phosphomonoesters	molecular_function	0.61606	1	1	338	82	31676	Cluster-32412.47306
GO:0044767	single-organism developmental process	biological_process	0.61918	1	14	338	1393	31676	Cluster-32412.35793,Cluster-32412.47734,Cluster-32412.50568,Cluster-32412.12248,Cluster-32412.16507,Cluster-32412.34023,Cluster-32412.27230,Cluster-32412.35866,Cluster-32412.7385,Cluster-32412.10226,Cluster-32412.28009,Cluster-32412.39595,Cluster-32412.26777,Cluster-32412.40594
GO:0060589	nucleoside-triphosphatase regulator activity	molecular_function	0.61935	1	2	338	176	31676	Cluster-32412.16541,Cluster-32412.39234
GO:0017176	phosphatidylinositol N-acetylglucosaminyltransferase activity	molecular_function	0.61955	1	1	338	95	31676	Cluster-32412.18223
GO:0004497	monooxygenase activity	molecular_function	0.61977	1	1	338	77	31676	Cluster-32412.32688
GO:0042558	pteridine-containing compound metabolic process	biological_process	0.62049	1	1	338	78	31676	Cluster-32412.12780
GO:0030855	epithelial cell differentiation	biological_process	0.62128	1	1	338	83	31676	Cluster-32412.35866
GO:0044427	chromosomal part	cellular_component	0.62144	1	10	338	940	31676	Cluster-32412.31325,Cluster-32412.30731,Cluster-32412.16507,Cluster-32412.42805,Cluster-32412.31912,Cluster-32412.41784,Cluster-32412.30045,Cluster-32412.34346,Cluster-32412.27613,Cluster-32412.39234
GO:0030203	glycosaminoglycan metabolic process	biological_process	0.62183	1	1	338	78	31676	Cluster-32412.16024
GO:0006399	tRNA metabolic process	biological_process	0.62238	1	5	338	417	31676	Cluster-32412.42805,Cluster-32412.35393,Cluster-32412.33346,Cluster-32412.27332,Cluster-32412.31068
GO:0044441	ciliary part	cellular_component	0.6251	1	2	338	222	31676	Cluster-32412.12248,Cluster-32412.16507
GO:0015629	actin cytoskeleton	cellular_component	0.62563	1	2	338	190	31676	Cluster-32412.39234,Cluster-32412.26946
GO:0031966	mitochondrial membrane	cellular_component	0.62588	1	8	338	823	31676	Cluster-32412.41838,Cluster-32412.25624,Cluster-32412.38210,Cluster-32412.16507,Cluster-32412.30880,Cluster-32412.25586,Cluster-32412.25808,Cluster-32412.35393
GO:0017076	purine nucleotide binding	molecular_function	0.62648	1	22	338	1802	31676	Cluster-32412.40107,Cluster-32412.11368,Cluster-32412.42805,Cluster-32412.19399,Cluster-32412.35800,Cluster-32412.31420,Cluster-32412.39234,Cluster-32412.27332,Cluster-32412.52278,Cluster-32412.32174,Cluster-32412.31068,Cluster-32412.24659,Cluster-32412.29338,Cluster-32412.18995,Cluster-32412.17114,Cluster-32412.27630,Cluster-32412.35393,Cluster-32412.10905,Cluster-32412.30082,Cluster-32412.28052…
GO:0033646	host intracellular part	cellular_component	0.6275	1	7	338	694	31676	Cluster-32412.21908,Cluster-32412.40594,Cluster-32412.16770,Cluster-32412.35793,Cluster-32412.43276,Cluster-32412.18162,Cluster-32412.47372
GO:0043656	intracellular region of host	cellular_component	0.6275	1	7	338	694	31676	Cluster-32412.40594,Cluster-32412.21908,Cluster-32412.47372,Cluster-32412.18162,Cluster-32412.35793,Cluster-32412.43276,Cluster-32412.16770
GO:0003954	NADH dehydrogenase activity	molecular_function	0.62791	1	1	338	93	31676	Cluster-32412.7368
GO:0030554	adenyl nucleotide binding	molecular_function	0.62839	1	19	338	1562	31676	Cluster-32412.19399,Cluster-32412.42805,Cluster-32412.40107,Cluster-32412.52278,Cluster-32412.32174,Cluster-32412.27332,Cluster-32412.39234,Cluster-32412.31420,Cluster-32412.35800,Cluster-32412.27630,Cluster-32412.35393,Cluster-32412.17114,Cluster-32412.18995,Cluster-32412.29338,Cluster-32412.24659,Cluster-32412.31068,Cluster-32412.32221,Cluster-32412.28052,Cluster-32412.30082
GO:0000003	reproduction	biological_process	0.62978	1	6	338	581	31676	Cluster-32412.16295,Cluster-32412.26443,Cluster-32412.7385,Cluster-32412.43841,Cluster-32412.35866,Cluster-32412.26300
GO:0006813	potassium ion transport	biological_process	0.63032	1	4	338	406	31676	Cluster-32412.28125,Cluster-32412.9690,Cluster-32412.11157,Cluster-32412.24501
GO:0017080	sodium channel regulator activity	molecular_function	0.63103	1	1	338	85	31676	Cluster-56913.0
GO:0019871	sodium channel inhibitor activity	molecular_function	0.63103	1	1	338	85	31676	Cluster-56913.0
GO:0007610	behavior	biological_process	0.63103	1	1	338	91	31676	Cluster-32412.16295
GO:0051252	regulation of RNA metabolic process	biological_process	0.63158	1	34	338	3214	31676	Cluster-32412.45150,Cluster-32412.21908,Cluster-32412.39234,Cluster-32530.0,Cluster-32412.43276,Cluster-32412.11487,Cluster-32412.21029,Cluster-32412.37946,Cluster-32412.41480,Cluster-32412.28435,Cluster-32412.29484,Cluster-32412.43841,Cluster-32412.50517,Cluster-32412.55913,Cluster-32412.27683,Cluster-32412.23316,Cluster-32412.40594,Cluster-32412.38150,Cluster-32412.47306,Cluster-32412.30731,Clu…
GO:0032553	ribonucleotide binding	molecular_function	0.63179	1	22	338	1809	31676	Cluster-32412.24659,Cluster-32412.31068,Cluster-32412.17114,Cluster-32412.35393,Cluster-32412.27630,Cluster-32412.29338,Cluster-32412.18995,Cluster-32412.10905,Cluster-32412.30082,Cluster-32412.32221,Cluster-32412.28052,Cluster-40456.0,Cluster-32412.19443,Cluster-32412.11368,Cluster-32412.42805,Cluster-32412.19399,Cluster-32412.40107,Cluster-32412.31420,Cluster-32412.35800,Cluster-32412.52278,Clu…
GO:0006525	arginine metabolic process	biological_process	0.6318	1	3	338	318	31676	Cluster-32412.38660,Cluster-32412.16507,Cluster-32412.31068
GO:0015931	nucleobase-containing compound transport	biological_process	0.63318	1	3	338	312	31676	Cluster-40456.0,Cluster-32412.50568,Cluster-32412.38972
GO:0006401	RNA catabolic process	biological_process	0.63375	1	1	338	85	31676	Cluster-32412.28435
GO:0008146	sulfotransferase activity	molecular_function	0.63753	1	1	338	80	31676	Cluster-32412.17430
GO:0070069	cytochrome complex	cellular_component	0.63869	1	2	338	201	31676	Cluster-32412.44345,Cluster-32412.38620
GO:0016765	transferase activity, transferring alkyl or aryl (other than methyl) groups	molecular_function	0.639	1	1	338	90	31676	Cluster-32412.39788
GO:0005496	steroid binding	molecular_function	0.6397	1	2	338	232	31676	Cluster-32412.37946,Cluster-32756.0
GO:0004519	endonuclease activity	molecular_function	0.64077	1	3	338	293	31676	Cluster-40456.0,Cluster-32412.47306,Cluster-32412.21831
GO:0005096	GTPase activator activity	molecular_function	0.64121	1	1	338	82	31676	Cluster-32412.16541
GO:0019684	photosynthesis, light reaction	biological_process	0.64149	1	1	338	91	31676	Cluster-32412.34925
GO:0044283	small molecule biosynthetic process	biological_process	0.64199	1	7	338	657	31676	Cluster-32412.7368,Cluster-32412.19399,Cluster-32412.27096,Cluster-32412.38660,Cluster-32412.23863,Cluster-32412.32688,Cluster-32412.12780
GO:0061695	transferase complex, transferring phosphorus-containing groups	cellular_component	0.64216	1	10	338	974	31676	Cluster-32412.40594,Cluster-32412.18227,Cluster-32412.20008,Cluster-32412.21549,Cluster-32412.38660,Cluster-32412.33346,Cluster-32412.12248,Cluster-32412.30763,Cluster-32412.19399,Cluster-32412.50568
GO:0008610	lipid biosynthetic process	biological_process	0.64318	1	6	338	605	31676	Cluster-32412.16306,Cluster-32412.33611,Cluster-32412.33346,Cluster-32412.30880,Cluster-32412.18223,Cluster-32412.49139
GO:0002683	negative regulation of immune system process	biological_process	0.64439	1	1	338	99	31676	Cluster-32412.29164
GO:0032403	protein complex binding	molecular_function	0.6445	1	3	338	247	31676	Cluster-32412.50518,Cluster-32412.36387,Cluster-32412.39234
GO:0009893	positive regulation of metabolic process	biological_process	0.64625	1	3	338	303	31676	Cluster-32412.40594,Cluster-40456.0,Cluster-32412.47370
GO:0019080	viral gene expression	biological_process	0.64892	1	1	338	88	31676	Cluster-32412.40594
GO:0033227	dsRNA transport	biological_process	0.65023	1	1	338	107	31676	Cluster-32412.50568
GO:0051032	nucleic acid transmembrane transporter activity	molecular_function	0.65023	1	1	338	107	31676	Cluster-32412.50568
GO:0051033	RNA transmembrane transporter activity	molecular_function	0.65023	1	1	338	107	31676	Cluster-32412.50568
GO:0015079	potassium ion transmembrane transporter activity	molecular_function	0.65228	1	3	338	326	31676	Cluster-32412.24501,Cluster-32412.11157,Cluster-32412.28125
GO:0033179	proton-transporting V-type ATPase, V0 domain	cellular_component	0.65433	1	2	338	222	31676	Cluster-32412.50568,Cluster-32412.30731
GO:0016679	oxidoreductase activity, acting on diphenols and related substances as donors	molecular_function	0.65458	1	1	338	92	31676	Cluster-32412.29029
GO:0019497	hexachlorocyclohexane metabolic process	biological_process	0.65524	1	1	338	72	31676	Cluster-32412.35393
GO:2001141	regulation of RNA biosynthetic process	biological_process	0.65661	1	32	338	3072	31676	Cluster-32412.29164,Cluster-32412.15547,Cluster-32412.30731,Cluster-32412.36387,Cluster-32412.40594,Cluster-32412.38150,Cluster-32412.44114,Cluster-32412.12248,Cluster-32412.21891,Cluster-32412.29338,Cluster-32756.0,Cluster-32412.33986,Cluster-32412.18227,Cluster-40456.0,Cluster-32412.26773,Cluster-32412.11429,Cluster-32412.15687,Cluster-32412.37946,Cluster-32412.21029,Cluster-32412.11487,Cluster…
GO:0050793	regulation of developmental process	biological_process	0.65711	1	1	338	96	31676	Cluster-32412.27230
GO:0044403	symbiosis, encompassing mutualism through parasitism	biological_process	0.65739	1	17	338	1711	31676	Cluster-32412.21549,Cluster-32412.33321,Cluster-32412.47306,Cluster-32412.26443,Cluster-32412.29164,Cluster-32412.20339,Cluster-32412.42805,Cluster-32412.40594,Cluster-32412.34099,Cluster-32412.18162,Cluster-32412.28359,Cluster-32412.25586,Cluster-32412.47734,Cluster-32412.23240,Cluster-32412.31912,Cluster-32412.32674,Cluster-32412.40468
GO:0090407	organophosphate biosynthetic process	biological_process	0.65755	1	10	338	1036	31676	Cluster-32412.33611,Cluster-32412.37631,Cluster-32412.28052,Cluster-32412.38210,Cluster-32412.25624,Cluster-32412.25808,Cluster-32412.42805,Cluster-32412.33346,Cluster-32412.18223,Cluster-32412.30880
GO:0005740	mitochondrial envelope	cellular_component	0.6577	1	8	338	843	31676	Cluster-32412.25586,Cluster-32412.30880,Cluster-32412.16507,Cluster-32412.25808,Cluster-32412.35393,Cluster-32412.38210,Cluster-32412.25624,Cluster-32412.41838
GO:0032787	monocarboxylic acid metabolic process	biological_process	0.65822	1	5	338	497	31676	Cluster-32412.31814,Cluster-32412.39788,Cluster-32412.16295,Cluster-32412.38660,Cluster-32412.16507
GO:0007276	gamete generation	biological_process	0.65824	1	2	338	201	31676	Cluster-32412.26300,Cluster-32412.35866
GO:0034470	ncRNA processing	biological_process	0.65836	1	5	338	457	31676	Cluster-32412.42805,Cluster-32412.35393,Cluster-32412.27332,Cluster-32412.33346,Cluster-32412.18052
GO:0003712	transcription cofactor activity	molecular_function	0.65873	1	6	338	606	31676	Cluster-32412.36387,Cluster-32530.0,Cluster-32412.41480,Cluster-32412.9895,Cluster-40456.0,Cluster-32412.16306
GO:0044419	interspecies interaction between organisms	biological_process	0.65921	1	17	338	1714	31676	Cluster-32412.47306,Cluster-32412.33321,Cluster-32412.26443,Cluster-32412.21549,Cluster-32412.42805,Cluster-32412.20339,Cluster-32412.29164,Cluster-32412.40594,Cluster-32412.28359,Cluster-32412.18162,Cluster-32412.34099,Cluster-32412.25586,Cluster-32412.31912,Cluster-32412.23240,Cluster-32412.47734,Cluster-32412.32674,Cluster-32412.40468
GO:0048870	cell motility	biological_process	0.66057	1	3	338	325	31676	Cluster-32412.12248,Cluster-32412.39234,Cluster-32412.16507
GO:0051674	localization of cell	biological_process	0.66057	1	3	338	325	31676	Cluster-32412.39234,Cluster-32412.16507,Cluster-32412.12248
GO:0000989	transcription factor activity, transcription factor binding	molecular_function	0.66085	1	6	338	607	31676	Cluster-32412.9895,Cluster-32412.16306,Cluster-40456.0,Cluster-32412.41480,Cluster-32412.36387,Cluster-32530.0
GO:0034062	RNA polymerase activity	molecular_function	0.66206	1	3	338	292	31676	Cluster-32412.47245,Cluster-32412.21549,Cluster-32412.30082
GO:0016787	hydrolase activity	molecular_function	0.66225	1	57	338	5151	31676	Cluster-32412.17514,Cluster-32412.26443,Cluster-32412.47306,Cluster-32412.38239,Cluster-32412.36488,Cluster-32412.44271,Cluster-32412.19399,Cluster-32412.15643,Cluster-32412.11368,Cluster-32412.7499,Cluster-32412.13675,Cluster-32412.27332,Cluster-32412.10367,Cluster-32412.30801,Cluster-32412.48961,Cluster-32412.18995,Cluster-32412.29338,Cluster-32412.35304,Cluster-32412.35393,Cluster-32412.7788,C…
GO:0043624	cellular protein complex disassembly	biological_process	0.66427	1	1	338	108	31676	Cluster-32412.26946
GO:0006553	lysine metabolic process	biological_process	0.66496	1	1	338	77	31676	Cluster-32412.27096
GO:0000940	condensed chromosome outer kinetochore	cellular_component	0.66627	1	1	338	89	31676	Cluster-32412.42805
GO:0000942	condensed nuclear chromosome outer kinetochore	cellular_component	0.66627	1	1	338	89	31676	Cluster-32412.42805
GO:0042729	DASH complex	cellular_component	0.66627	1	1	338	89	31676	Cluster-32412.42805
GO:0006575	cellular modified amino acid metabolic process	biological_process	0.66724	1	2	338	182	31676	Cluster-32412.32387,Cluster-32412.12780
GO:0008064	regulation of actin polymerization or depolymerization	biological_process	0.66768	1	1	338	108	31676	Cluster-32412.26946
GO:0008154	actin polymerization or depolymerization	biological_process	0.66768	1	1	338	108	31676	Cluster-32412.26946
GO:0030041	actin filament polymerization	biological_process	0.66768	1	1	338	108	31676	Cluster-32412.26946
GO:0030832	regulation of actin filament length	biological_process	0.66768	1	1	338	108	31676	Cluster-32412.26946
GO:0030833	regulation of actin filament polymerization	biological_process	0.66768	1	1	338	108	31676	Cluster-32412.26946
GO:0032271	regulation of protein polymerization	biological_process	0.66768	1	1	338	108	31676	Cluster-32412.26946
GO:0032535	regulation of cellular component size	biological_process	0.66768	1	1	338	108	31676	Cluster-32412.26946
GO:0032956	regulation of actin cytoskeleton organization	biological_process	0.66768	1	1	338	108	31676	Cluster-32412.26946
GO:0032970	regulation of actin filament-based process	biological_process	0.66768	1	1	338	108	31676	Cluster-32412.26946
GO:0043254	regulation of protein complex assembly	biological_process	0.66768	1	1	338	108	31676	Cluster-32412.26946
GO:0048522	positive regulation of cellular process	biological_process	0.66987	1	5	338	503	31676	Cluster-40456.0,Cluster-32412.35304,Cluster-32412.7385,Cluster-32412.45212,Cluster-32412.40594
GO:0006771	riboflavin metabolic process	biological_process	0.67	1	1	338	75	31676	Cluster-32412.35393
GO:0042726	flavin-containing compound metabolic process	biological_process	0.67	1	1	338	75	31676	Cluster-32412.35393
GO:0031248	protein acetyltransferase complex	cellular_component	0.67092	1	3	338	321	31676	Cluster-32412.9895,Cluster-40456.0,Cluster-32412.18336
GO:1902493	acetyltransferase complex	cellular_component	0.67092	1	3	338	321	31676	Cluster-32412.18336,Cluster-40456.0,Cluster-32412.9895
GO:0006835	dicarboxylic acid transport	biological_process	0.67171	1	1	338	111	31676	Cluster-32412.19399
GO:0001653	peptide receptor activity	molecular_function	0.67173	1	1	338	90	31676	Cluster-32412.30880
GO:0008528	G-protein coupled peptide receptor activity	molecular_function	0.67173	1	1	338	90	31676	Cluster-32412.30880
GO:0016835	carbon-oxygen lyase activity	molecular_function	0.67223	1	1	338	91	31676	Cluster-32412.41570
GO:0051171	regulation of nitrogen compound metabolic process	biological_process	0.67239	1	36	338	3444	31676	Cluster-32412.38150,Cluster-32412.40594,Cluster-32412.29164,Cluster-32412.15547,Cluster-32412.47306,Cluster-32412.30731,Cluster-32412.36387,Cluster-32412.18227,Cluster-32412.33986,Cluster-32412.36750,Cluster-40456.0,Cluster-32412.34540,Cluster-32412.26773,Cluster-32412.11429,Cluster-32412.15687,Cluster-32412.44114,Cluster-32412.12248,Cluster-32412.29338,Cluster-32412.21891,Cluster-32756.0,Cluster…
GO:0044463	cell projection part	cellular_component	0.67252	1	2	338	241	31676	Cluster-32412.12248,Cluster-32412.16507
GO:0008173	RNA methyltransferase activity	molecular_function	0.67259	1	1	338	87	31676	Cluster-32412.18052
GO:0000988	transcription factor activity, protein binding	molecular_function	0.67442	1	7	338	712	31676	Cluster-32412.41480,Cluster-32412.27683,Cluster-32412.36387,Cluster-32530.0,Cluster-40456.0,Cluster-32412.9895,Cluster-32412.16306
GO:0016485	protein processing	biological_process	0.67505	1	7	338	768	31676	Cluster-32412.47370,Cluster-32412.19399,Cluster-32412.7499,Cluster-32412.50568,Cluster-32412.33611,Cluster-32412.15680,Cluster-32412.38239
GO:0009247	glycolipid biosynthetic process	biological_process	0.67518	1	3	338	336	31676	Cluster-32412.33346,Cluster-32412.30880,Cluster-32412.18223
GO:0046467	membrane lipid biosynthetic process	biological_process	0.67518	1	3	338	336	31676	Cluster-32412.33346,Cluster-32412.18223,Cluster-32412.30880
GO:0009311	oligosaccharide metabolic process	biological_process	0.67572	1	4	338	480	31676	Cluster-32412.30880,Cluster-32412.15643,Cluster-32412.28486,Cluster-32412.35304
GO:0016192	vesicle-mediated transport	biological_process	0.67627	1	8	338	791	31676	Cluster-47828.0,Cluster-32412.7385,Cluster-32412.21908,Cluster-32412.39234,Cluster-32412.44281,Cluster-32412.41374,Cluster-32412.37946,Cluster-32412.18771
GO:0098662	inorganic cation transmembrane transport	biological_process	0.67658	1	11	338	1194	31676	Cluster-32412.33346,Cluster-54582.0,Cluster-32412.50568,Cluster-32412.25808,Cluster-32412.44651,Cluster-32412.16507,Cluster-32412.38660,Cluster-32412.30731,Cluster-32412.35149,Cluster-32412.25624,Cluster-32412.38210
GO:0009888	tissue development	biological_process	0.67696	1	2	338	214	31676	Cluster-32412.35866,Cluster-32412.27230
GO:0016796	exonuclease activity, active with either ribo- or deoxyribonucleic acids and producing 5'-phosphomonoesters	molecular_function	0.67804	1	1	338	84	31676	Cluster-32412.28435
GO:0098660	inorganic ion transmembrane transport	biological_process	0.67822	1	11	338	1196	31676	Cluster-32412.30731,Cluster-32412.16507,Cluster-32412.38660,Cluster-32412.33346,Cluster-32412.44651,Cluster-54582.0,Cluster-32412.50568,Cluster-32412.25808,Cluster-32412.38210,Cluster-32412.25624,Cluster-32412.35149
GO:0032801	receptor catabolic process	biological_process	0.67957	1	1	338	126	31676	Cluster-32412.28359
GO:0005085	guanyl-nucleotide exchange factor activity	molecular_function	0.68045	1	1	338	80	31676	Cluster-32412.17419
GO:0005654	nucleoplasm	cellular_component	0.68065	1	11	338	1109	31676	Cluster-32412.19399,Cluster-32412.30763,Cluster-32412.12248,Cluster-32412.50568,Cluster-32412.36387,Cluster-32412.38660,Cluster-32412.9895,Cluster-40456.0,Cluster-32412.18227,Cluster-32412.41480,Cluster-32530.0
GO:0044451	nucleoplasm part	cellular_component	0.68065	1	11	338	1109	31676	Cluster-32412.30763,Cluster-32412.12248,Cluster-32412.19399,Cluster-32412.50568,Cluster-32412.38660,Cluster-32412.36387,Cluster-32412.9895,Cluster-40456.0,Cluster-32412.18227,Cluster-32412.41480,Cluster-32530.0
GO:0098655	cation transmembrane transport	biological_process	0.68135	1	11	338	1197	31676	Cluster-32412.35149,Cluster-32412.38210,Cluster-32412.25624,Cluster-32412.33346,Cluster-32412.44651,Cluster-32412.25808,Cluster-32412.50568,Cluster-54582.0,Cluster-32412.30731,Cluster-32412.38660,Cluster-32412.16507
GO:0000778	condensed nuclear chromosome kinetochore	cellular_component	0.68241	1	1	338	93	31676	Cluster-32412.42805
GO:0000780	condensed nuclear chromosome, centromeric region	cellular_component	0.68241	1	1	338	93	31676	Cluster-32412.42805
GO:0032555	purine ribonucleotide binding	molecular_function	0.68751	1	21	338	1780	31676	Cluster-32412.40107,Cluster-32412.19399,Cluster-32412.42805,Cluster-32412.11368,Cluster-32412.27332,Cluster-32412.32174,Cluster-32412.52278,Cluster-32412.35800,Cluster-32412.31420,Cluster-32412.29338,Cluster-32412.18995,Cluster-32412.17114,Cluster-32412.35393,Cluster-32412.27630,Cluster-32412.31068,Cluster-32412.24659,Cluster-32412.32221,Cluster-32412.28052,Cluster-40456.0,Cluster-32412.10905,Clu…
GO:0008092	cytoskeletal protein binding	molecular_function	0.68775	1	3	338	286	31676	Cluster-32412.24396,Cluster-32412.32387,Cluster-32412.50518
GO:0006338	chromatin remodeling	biological_process	0.68917	1	1	338	102	31676	Cluster-32412.28851
GO:0005694	chromosome	cellular_component	0.69074	1	10	338	990	31676	Cluster-32412.39234,Cluster-32412.27613,Cluster-32412.34346,Cluster-32412.30045,Cluster-32412.41784,Cluster-32412.42805,Cluster-32412.31912,Cluster-32412.16507,Cluster-32412.30731,Cluster-32412.31325
GO:0042196	chlorinated hydrocarbon metabolic process	biological_process	0.69137	1	1	338	82	31676	Cluster-32412.35393
GO:0042197	halogenated hydrocarbon metabolic process	biological_process	0.69137	1	1	338	82	31676	Cluster-32412.35393
GO:0010556	regulation of macromolecule biosynthetic process	biological_process	0.69183	1	34	338	3296	31676	Cluster-32412.27683,Cluster-32412.55913,Cluster-32412.23316,Cluster-32412.41480,Cluster-32412.43841,Cluster-32412.50517,Cluster-32412.29484,Cluster-32412.37946,Cluster-32530.0,Cluster-32412.21908,Cluster-32412.45150,Cluster-32412.39234,Cluster-32412.11487,Cluster-32412.43276,Cluster-32412.21029,Cluster-32756.0,Cluster-32412.21891,Cluster-32412.29338,Cluster-32412.12248,Cluster-32412.44114,Cluster…
GO:0031326	regulation of cellular biosynthetic process	biological_process	0.69183	1	34	338	3296	31676	Cluster-32412.36387,Cluster-32412.30731,Cluster-32412.15547,Cluster-32412.29164,Cluster-32412.38150,Cluster-32412.40594,Cluster-32756.0,Cluster-32412.21891,Cluster-32412.29338,Cluster-32412.12248,Cluster-32412.44114,Cluster-32412.15687,Cluster-32412.11429,Cluster-32412.34540,Cluster-32412.26773,Cluster-40456.0,Cluster-32412.36750,Cluster-32412.33986,Cluster-32412.18227,Cluster-32412.37946,Cluster…
GO:0005524	ATP binding	molecular_function	0.69191	1	18	338	1540	31676	Cluster-32412.19399,Cluster-32412.42805,Cluster-32412.40107,Cluster-32412.31420,Cluster-32412.35800,Cluster-32412.32174,Cluster-32412.52278,Cluster-32412.27332,Cluster-32412.24659,Cluster-32412.31068,Cluster-32412.17114,Cluster-32412.35393,Cluster-32412.27630,Cluster-32412.29338,Cluster-32412.18995,Cluster-32412.30082,Cluster-32412.32221,Cluster-32412.28052
GO:0020037	heme binding	molecular_function	0.6924	1	2	338	214	31676	Cluster-32412.29648,Cluster-32412.10594
GO:0030695	GTPase regulator activity	molecular_function	0.6928	1	1	338	93	31676	Cluster-32412.16541
GO:0022804	active transmembrane transporter activity	molecular_function	0.69291	1	5	338	552	31676	Cluster-32412.40107,Cluster-32412.29338,Cluster-32412.18995,Cluster-32412.33346,Cluster-32412.35149
GO:0006778	porphyrin-containing compound metabolic process	biological_process	0.69357	1	1	338	101	31676	Cluster-32412.41570
GO:0006355	regulation of transcription, DNA-templated	biological_process	0.69404	1	31	338	3033	31676	Cluster-32412.44114,Cluster-32412.12248,Cluster-32412.23316,Cluster-32412.21891,Cluster-32412.29338,Cluster-32412.55913,Cluster-32756.0,Cluster-32412.27683,Cluster-32412.43841,Cluster-32412.50517,Cluster-32412.29484,Cluster-32412.33986,Cluster-32412.18227,Cluster-40456.0,Cluster-32412.26773,Cluster-32412.11429,Cluster-32412.15687,Cluster-32412.41480,Cluster-32412.29164,Cluster-32412.15547,Cluster…
GO:1903506	regulation of nucleic acid-templated transcription	biological_process	0.69404	1	31	338	3033	31676	Cluster-32412.36387,Cluster-32412.30731,Cluster-32412.37946,Cluster-32412.15547,Cluster-32412.29164,Cluster-32530.0,Cluster-32412.38150,Cluster-32412.21908,Cluster-32412.45150,Cluster-32412.39234,Cluster-32412.11487,Cluster-32412.43276,Cluster-32412.21029,Cluster-32412.27683,Cluster-32756.0,Cluster-32412.55913,Cluster-32412.21891,Cluster-32412.23316,Cluster-32412.29338,Cluster-32412.12248,Cluster…
GO:0007281	germ cell development	biological_process	0.69406	1	1	338	104	31676	Cluster-32412.35866
GO:1901361	organic cyclic compound catabolic process	biological_process	0.69479	1	3	338	295	31676	Cluster-32412.28435,Cluster-40456.0,Cluster-32412.39788
GO:0007015	actin filament organization	biological_process	0.69553	1	1	338	115	31676	Cluster-32412.26946
GO:0043112	receptor metabolic process	biological_process	0.6956	1	1	338	131	31676	Cluster-32412.28359
GO:0009889	regulation of biosynthetic process	biological_process	0.6956	1	34	338	3301	31676	Cluster-32412.18227,Cluster-32412.33986,Cluster-40456.0,Cluster-32412.36750,Cluster-32412.34540,Cluster-32412.26773,Cluster-32412.11429,Cluster-32412.15687,Cluster-32412.44114,Cluster-32412.12248,Cluster-32412.29338,Cluster-32412.21891,Cluster-32756.0,Cluster-32412.38150,Cluster-32412.40594,Cluster-32412.29164,Cluster-32412.15547,Cluster-32412.30731,Cluster-32412.36387,Cluster-32412.29484,Cluster…
GO:0051494	negative regulation of cytoskeleton organization	biological_process	0.69586	1	1	338	118	31676	Cluster-32412.26946
GO:0022414	reproductive process	biological_process	0.69723	1	4	338	433	31676	Cluster-32412.35866,Cluster-32412.35793,Cluster-32412.26300,Cluster-32412.16295
GO:0033643	host cell part	cellular_component	0.69781	1	8	338	860	31676	Cluster-32412.40594,Cluster-32412.21908,Cluster-32412.18162,Cluster-32412.28359,Cluster-32412.47372,Cluster-32412.16770,Cluster-32412.43276,Cluster-32412.35793
GO:0043229	intracellular organelle	cellular_component	0.6987	1	88	338	8593	31676	Cluster-32412.36488,Cluster-32412.15547,Cluster-32412.15643,Cluster-32412.25624,Cluster-32412.38150,Cluster-32412.40594,Cluster-32412.29338,Cluster-32412.35393,Cluster-32412.9895,Cluster-32412.32674,Cluster-32412.7385,Cluster-32412.34346,Cluster-32412.24294,Cluster-32412.40492,Cluster-54582.0,Cluster-32412.28945,Cluster-32412.42805,Cluster-32412.25194,Cluster-32412.21549,Cluster-32412.11393,Clust…
GO:0032559	adenyl ribonucleotide binding	molecular_function	0.69871	1	18	338	1546	31676	Cluster-32412.24659,Cluster-32412.31068,Cluster-32412.27630,Cluster-32412.35393,Cluster-32412.17114,Cluster-32412.18995,Cluster-32412.29338,Cluster-32412.30082,Cluster-32412.32221,Cluster-32412.28052,Cluster-32412.19399,Cluster-32412.42805,Cluster-32412.40107,Cluster-32412.31420,Cluster-32412.35800,Cluster-32412.32174,Cluster-32412.52278,Cluster-32412.27332
GO:0006820	anion transport	biological_process	0.69951	1	4	338	434	31676	Cluster-32412.41838,Cluster-32412.50568,Cluster-32412.19399,Cluster-32412.44313
GO:0098813	nuclear chromosome segregation	biological_process	0.7001	1	2	338	217	31676	Cluster-32412.30045,Cluster-32412.27613
GO:0018995	host	cellular_component	0.70015	1	8	338	862	31676	Cluster-32412.35793,Cluster-32412.18162,Cluster-32412.47372,Cluster-32412.28359,Cluster-32412.16770,Cluster-32412.43276,Cluster-32412.40594,Cluster-32412.21908
GO:0043657	host cell	cellular_component	0.70015	1	8	338	862	31676	Cluster-32412.43276,Cluster-32412.16770,Cluster-32412.47372,Cluster-32412.28359,Cluster-32412.18162,Cluster-32412.40594,Cluster-32412.21908,Cluster-32412.35793
GO:0016782	transferase activity, transferring sulfur-containing groups	molecular_function	0.70046	1	1	338	96	31676	Cluster-32412.17430
GO:0042025	host cell nucleus	cellular_component	0.70108	1	6	338	644	31676	Cluster-32412.21908,Cluster-32412.40594,Cluster-32412.43276,Cluster-32412.35793,Cluster-32412.16770,Cluster-32412.18162
GO:0051607	defense response to virus	biological_process	0.70187	1	1	338	113	31676	Cluster-32412.21831
GO:0044215	other organism	cellular_component	0.70192	1	8	338	863	31676	Cluster-32412.35793,Cluster-32412.18162,Cluster-32412.47372,Cluster-32412.28359,Cluster-32412.16770,Cluster-32412.43276,Cluster-32412.21908,Cluster-32412.40594
GO:0044216	other organism cell	cellular_component	0.70192	1	8	338	863	31676	Cluster-32412.35793,Cluster-32412.47372,Cluster-32412.28359,Cluster-32412.18162,Cluster-32412.43276,Cluster-32412.16770,Cluster-32412.40594,Cluster-32412.21908
GO:0044217	other organism part	cellular_component	0.70192	1	8	338	863	31676	Cluster-32412.21908,Cluster-32412.40594,Cluster-32412.43276,Cluster-32412.16770,Cluster-32412.47372,Cluster-32412.28359,Cluster-32412.18162,Cluster-32412.35793
GO:0045935	positive regulation of nucleobase-containing compound metabolic process	biological_process	0.7022	1	2	338	217	31676	Cluster-32412.40594,Cluster-40456.0
GO:0051254	positive regulation of RNA metabolic process	biological_process	0.7022	1	2	338	217	31676	Cluster-32412.40594,Cluster-40456.0
GO:1902680	positive regulation of RNA biosynthetic process	biological_process	0.7022	1	2	338	217	31676	Cluster-40456.0,Cluster-32412.40594
GO:0005634	nucleus	cellular_component	0.7023	1	44	338	4423	31676	Cluster-32412.23316,Cluster-32412.26075,Cluster-32412.50568,Cluster-32412.44651,Cluster-32412.31912,Cluster-32412.45300,Cluster-32412.55913,Cluster-32412.38660,Cluster-32412.16507,Cluster-32412.34145,Cluster-32412.25579,Cluster-32412.29484,Cluster-32412.41480,Cluster-32412.28435,Cluster-32412.40492,Cluster-32412.41784,Cluster-54582.0,Cluster-32412.42805,Cluster-32412.37946,Cluster-32412.21029,Clu…
GO:0005737	cytoplasm	cellular_component	0.70359	1	52	338	5166	31676	Cluster-32412.38972,Cluster-32412.41838,Cluster-32412.38210,Cluster-32412.28435,Cluster-32412.42632,Cluster-32412.17883,Cluster-32412.13977,Cluster-32412.40468,Cluster-32412.15680,Cluster-32412.30880,Cluster-32412.16507,Cluster-32412.31188,Cluster-32412.44651,Cluster-32412.50568,Cluster-32412.25808,Cluster-32412.27845,Cluster-32412.25515,Cluster-32412.34775,Cluster-32412.28359,Cluster-32412.28332…
GO:0034220	ion transmembrane transport	biological_process	0.70364	1	11	338	1217	31676	Cluster-32412.16507,Cluster-32412.38660,Cluster-32412.30731,Cluster-54582.0,Cluster-32412.50568,Cluster-32412.25808,Cluster-32412.44651,Cluster-32412.33346,Cluster-32412.38210,Cluster-32412.25624,Cluster-32412.35149
GO:0000996	core DNA-dependent RNA polymerase binding promoter specificity activity	molecular_function	0.70444	1	1	338	107	31676	Cluster-32412.27683
GO:0016987	sigma factor activity	molecular_function	0.70444	1	1	338	107	31676	Cluster-32412.27683
GO:0051213	dioxygenase activity	molecular_function	0.70451	1	1	338	111	31676	Cluster-32412.44271
GO:0019439	aromatic compound catabolic process	biological_process	0.70459	1	3	338	299	31676	Cluster-32412.28435,Cluster-32412.39788,Cluster-40456.0
GO:0009405	pathogenesis	biological_process	0.70477	1	8	338	847	31676	Cluster-40456.0,Cluster-32412.32174,Cluster-32412.28486,Cluster-32412.34586,Cluster-32412.33346,Cluster-32412.50568,Cluster-32412.23831,Cluster-56913.0
GO:0016567	protein ubiquitination	biological_process	0.70536	1	2	338	192	31676	Cluster-32412.30731,Cluster-32412.13675
GO:0003677	DNA binding	molecular_function	0.70575	1	37	338	3497	31676	Cluster-32756.0,Cluster-32412.21891,Cluster-32412.35393,Cluster-32412.12248,Cluster-32412.44114,Cluster-32412.34346,Cluster-32412.30082,Cluster-32412.26773,Cluster-32412.15042,Cluster-32412.47245,Cluster-40456.0,Cluster-32412.36750,Cluster-32412.16770,Cluster-32412.18227,Cluster-32412.36387,Cluster-32412.31325,Cluster-32412.15547,Cluster-32412.19399,Cluster-32412.15946,Cluster-32412.28002,Cluster…
GO:0008194	UDP-glycosyltransferase activity	molecular_function	0.70752	1	2	338	226	31676	Cluster-32412.30880,Cluster-32412.18223
GO:0000990	transcription factor activity, core RNA polymerase binding	molecular_function	0.70859	1	1	338	108	31676	Cluster-32412.27683
GO:0097367	carbohydrate derivative binding	molecular_function	0.70867	1	23	338	1987	31676	Cluster-32412.31068,Cluster-32412.24659,Cluster-32412.18995,Cluster-32412.29338,Cluster-32412.27630,Cluster-32412.35393,Cluster-32412.17114,Cluster-32412.30082,Cluster-32412.10905,Cluster-32412.32221,Cluster-32412.28052,Cluster-40456.0,Cluster-32412.34155,Cluster-32412.19443,Cluster-32412.40107,Cluster-32412.19399,Cluster-32412.42805,Cluster-32412.11368,Cluster-32412.35800,Cluster-32412.31420,Clu…
GO:0009064	glutamine family amino acid metabolic process	biological_process	0.70961	1	3	338	350	31676	Cluster-32412.31068,Cluster-32412.38660,Cluster-32412.16507
GO:0015144	carbohydrate transmembrane transporter activity	molecular_function	0.70967	1	1	338	120	31676	Cluster-32412.33346
GO:1901476	carbohydrate transporter activity	molecular_function	0.70967	1	1	338	120	31676	Cluster-32412.33346
GO:0031981	nuclear lumen	cellular_component	0.71165	1	17	338	1717	31676	Cluster-32412.19399,Cluster-32412.42805,Cluster-32412.15547,Cluster-32412.36387,Cluster-32412.21029,Cluster-32412.40594,Cluster-32530.0,Cluster-32412.12248,Cluster-32412.30763,Cluster-32412.50568,Cluster-32412.38660,Cluster-40456.0,Cluster-32412.9895,Cluster-32412.47245,Cluster-32412.18227,Cluster-32412.30082,Cluster-32412.41480
GO:0005819	spindle	cellular_component	0.71172	1	1	338	100	31676	Cluster-32412.42805
GO:0032502	developmental process	biological_process	0.71196	1	14	338	1484	31676	Cluster-32412.35793,Cluster-32412.12248,Cluster-32412.50568,Cluster-32412.47734,Cluster-32412.34023,Cluster-32412.16507,Cluster-32412.35866,Cluster-32412.27230,Cluster-32412.28009,Cluster-32412.10226,Cluster-32412.7385,Cluster-32412.40594,Cluster-32412.26777,Cluster-32412.39595
GO:0031323	regulation of cellular metabolic process	biological_process	0.71253	1	38	338	3683	31676	Cluster-32412.44114,Cluster-32412.12248,Cluster-32412.21891,Cluster-32412.29338,Cluster-32756.0,Cluster-32412.18227,Cluster-32412.33986,Cluster-32412.36750,Cluster-40456.0,Cluster-32412.26773,Cluster-32412.34540,Cluster-32412.11429,Cluster-32412.15687,Cluster-32412.29164,Cluster-32412.15547,Cluster-32412.34475,Cluster-32412.47306,Cluster-32412.30731,Cluster-32412.36387,Cluster-32412.38150,Cluster…
GO:0030162	regulation of proteolysis	biological_process	0.71258	1	1	338	112	31676	Cluster-32412.34475
GO:0019888	protein phosphatase regulator activity	molecular_function	0.71286	1	1	338	111	31676	Cluster-32412.45032
GO:0004521	endoribonuclease activity	molecular_function	0.71343	1	1	338	108	31676	Cluster-32412.47306
GO:0004857	enzyme inhibitor activity	molecular_function	0.71577	1	3	338	316	31676	Cluster-32412.47306,Cluster-32412.34475,Cluster-32412.39063
GO:1990204	oxidoreductase complex	cellular_component	0.71579	1	1	338	114	31676	Cluster-32412.25586
GO:0071705	nitrogen compound transport	biological_process	0.71622	1	5	338	573	31676	Cluster-32412.50568,Cluster-32412.31814,Cluster-40456.0,Cluster-32412.38972,Cluster-32412.32642
GO:0023041	neuronal signal transduction	biological_process	0.7181	1	2	338	214	31676	Cluster-32412.30731,Cluster-32412.30540
GO:0007017	microtubule-based process	biological_process	0.71842	1	4	338	441	31676	Cluster-32412.16507,Cluster-32412.42805,Cluster-32412.12248,Cluster-32412.30045
GO:0033647	host intracellular organelle	cellular_component	0.71904	1	6	338	656	31676	Cluster-32412.35793,Cluster-32412.43276,Cluster-32412.16770,Cluster-32412.18162,Cluster-32412.40594,Cluster-32412.21908
GO:0033648	host intracellular membrane-bounded organelle	cellular_component	0.71904	1	6	338	656	31676	Cluster-32412.16770,Cluster-32412.43276,Cluster-32412.35793,Cluster-32412.18162,Cluster-32412.21908,Cluster-32412.40594
GO:0002252	immune effector process	biological_process	0.71909	1	1	338	118	31676	Cluster-32412.21831
GO:0009891	positive regulation of biosynthetic process	biological_process	0.72018	1	2	338	224	31676	Cluster-40456.0,Cluster-32412.40594
GO:0010557	positive regulation of macromolecule biosynthetic process	biological_process	0.72018	1	2	338	224	31676	Cluster-32412.40594,Cluster-40456.0
GO:0031328	positive regulation of cellular biosynthetic process	biological_process	0.72018	1	2	338	224	31676	Cluster-32412.40594,Cluster-40456.0
GO:0051173	positive regulation of nitrogen compound metabolic process	biological_process	0.72018	1	2	338	224	31676	Cluster-32412.40594,Cluster-40456.0
GO:0001539	cilium or flagellum-dependent cell motility	biological_process	0.72195	1	2	338	261	31676	Cluster-32412.12248,Cluster-32412.16507
GO:0032879	regulation of localization	biological_process	0.72415	1	2	338	234	31676	Cluster-32412.7385,Cluster-32412.45212
GO:0016591	DNA-directed RNA polymerase II, holoenzyme	cellular_component	0.72527	1	4	338	442	31676	Cluster-32412.38660,Cluster-32412.12248,Cluster-32412.30763,Cluster-32412.18227
GO:0042157	lipoprotein metabolic process	biological_process	0.72551	1	3	338	353	31676	Cluster-32412.33346,Cluster-32412.30880,Cluster-32412.18223
GO:2000112	regulation of cellular macromolecule biosynthetic process	biological_process	0.72659	1	33	338	3257	31676	Cluster-40456.0,Cluster-32412.36750,Cluster-32412.18227,Cluster-32412.33986,Cluster-32412.11429,Cluster-32412.26773,Cluster-32412.34540,Cluster-32412.15687,Cluster-32412.12248,Cluster-32412.44114,Cluster-32412.29338,Cluster-32412.21891,Cluster-32756.0,Cluster-32412.38150,Cluster-32412.15547,Cluster-32412.29164,Cluster-32412.30731,Cluster-32412.36387,Cluster-32412.43841,Cluster-32412.50517,Cluster…
GO:0032446	protein modification by small protein conjugation	biological_process	0.72719	1	2	338	200	31676	Cluster-32412.13675,Cluster-32412.30731
GO:0044429	mitochondrial part	cellular_component	0.72743	1	8	338	896	31676	Cluster-32412.38210,Cluster-32412.25624,Cluster-32412.41838,Cluster-32412.25586,Cluster-32412.16507,Cluster-32412.30880,Cluster-32412.35393,Cluster-32412.25808
GO:0006457	protein folding	biological_process	0.72782	1	1	338	100	31676	Cluster-32412.39234
GO:0050660	flavin adenine dinucleotide binding	molecular_function	0.72787	1	1	338	96	31676	Cluster-32412.56188
GO:0019208	phosphatase regulator activity	molecular_function	0.72811	1	1	338	115	31676	Cluster-32412.45032
GO:0098800	inner mitochondrial membrane protein complex	cellular_component	0.73029	1	5	338	593	31676	Cluster-32412.25808,Cluster-32412.38210,Cluster-32412.25624,Cluster-32412.25586,Cluster-32412.16507
GO:0006120	mitochondrial electron transport, NADH to ubiquinone	biological_process	0.73163	1	1	338	124	31676	Cluster-32412.7368
GO:0016301	kinase activity	molecular_function	0.73227	1	9	338	804	31676	Cluster-32412.20008,Cluster-32412.35393,Cluster-32412.42805,Cluster-32412.33346,Cluster-32412.30082,Cluster-32412.40594,Cluster-32412.31420,Cluster-32412.52278,Cluster-32412.33611
GO:0032269	negative regulation of cellular protein metabolic process	biological_process	0.73231	1	1	338	114	31676	Cluster-32412.34475
GO:0051248	negative regulation of protein metabolic process	biological_process	0.73231	1	1	338	114	31676	Cluster-32412.34475
GO:0005667	transcription factor complex	cellular_component	0.73263	1	20	338	2016	31676	Cluster-32412.21908,Cluster-32412.39234,Cluster-32530.0,Cluster-32412.16306,Cluster-32412.43276,Cluster-32412.21029,Cluster-32412.30731,Cluster-32412.36387,Cluster-32412.15547,Cluster-32412.11429,Cluster-32412.26773,Cluster-32412.41480,Cluster-40456.0,Cluster-32412.9895,Cluster-32412.18227,Cluster-32412.27683,Cluster-32412.30763,Cluster-32412.12248,Cluster-32412.21891,Cluster-32412.29338
GO:0000777	condensed chromosome kinetochore	cellular_component	0.73336	1	1	338	105	31676	Cluster-32412.42805
GO:0000779	condensed chromosome, centromeric region	cellular_component	0.73336	1	1	338	105	31676	Cluster-32412.42805
GO:0046906	tetrapyrrole binding	molecular_function	0.73346	1	2	338	229	31676	Cluster-32412.29648,Cluster-32412.10594
GO:0034660	ncRNA metabolic process	biological_process	0.73406	1	6	338	586	31676	Cluster-32412.31068,Cluster-32412.27332,Cluster-32412.33346,Cluster-32412.18052,Cluster-32412.42805,Cluster-32412.35393
GO:0008270	zinc ion binding	molecular_function	0.73937	1	16	338	1513	31676	Cluster-32412.31889,Cluster-32412.36387,Cluster-32412.32174,Cluster-32412.21029,Cluster-32412.21908,Cluster-32412.24183,Cluster-32412.35393,Cluster-32412.17114,Cluster-32412.35793,Cluster-32412.23316,Cluster-32412.19337,Cluster-32412.38660,Cluster-32412.35166,Cluster-32412.25579,Cluster-32412.18227,Cluster-32412.36818
GO:0006952	defense response	biological_process	0.74129	1	6	338	653	31676	Cluster-32412.27230,Cluster-32412.26075,Cluster-40456.0,Cluster-32412.13734,Cluster-32412.21831,Cluster-32412.8369
GO:0044255	cellular lipid metabolic process	biological_process	0.74368	1	7	338	774	31676	Cluster-32412.16306,Cluster-32412.33611,Cluster-32412.33346,Cluster-32412.18223,Cluster-32412.30880,Cluster-32412.16295,Cluster-32412.44083
GO:0006022	aminoglycan metabolic process	biological_process	0.74491	1	1	338	114	31676	Cluster-32412.16024
GO:0019028	viral capsid	cellular_component	0.74498	1	6	338	658	31676	Cluster-32412.28359,Cluster-32412.50568,Cluster-32412.23930,Cluster-32412.32221,Cluster-32412.25714,Cluster-32412.17293
GO:0006915	apoptotic process	biological_process	0.74504	1	2	338	239	31676	Cluster-32412.37136,Cluster-32412.40594
GO:0012501	programmed cell death	biological_process	0.74504	1	2	338	239	31676	Cluster-32412.40594,Cluster-32412.37136
GO:0008948	oxaloacetate decarboxylase activity	molecular_function	0.74513	1	2	338	269	31676	Cluster-32412.38660,Cluster-32412.16507
GO:0035725	sodium ion transmembrane transport	biological_process	0.74513	1	2	338	269	31676	Cluster-32412.16507,Cluster-32412.38660
GO:0036376	sodium ion export from cell	biological_process	0.74513	1	2	338	269	31676	Cluster-32412.38660,Cluster-32412.16507
GO:0071436	sodium ion export	biological_process	0.74513	1	2	338	269	31676	Cluster-32412.38660,Cluster-32412.16507
GO:0043226	organelle	cellular_component	0.74517	1	88	338	8701	31676	Cluster-32412.38150,Cluster-32412.40594,Cluster-32412.25624,Cluster-32412.15643,Cluster-32412.36488,Cluster-32412.15547,Cluster-32412.9895,Cluster-32412.32674,Cluster-32412.7385,Cluster-32412.34346,Cluster-32412.35393,Cluster-32412.29338,Cluster-32412.28359,Cluster-32412.11393,Cluster-32412.33611,Cluster-32412.39234,Cluster-32412.27613,Cluster-54582.0,Cluster-32412.40492,Cluster-32412.28945,Clust…
GO:0006270	DNA replication initiation	biological_process	0.74593	1	4	338	489	31676	Cluster-32412.38660,Cluster-32412.27630,Cluster-32412.19399,Cluster-32412.50568
GO:0016592	mediator complex	cellular_component	0.74613	1	3	338	351	31676	Cluster-32530.0,Cluster-32412.36387,Cluster-32412.41480
GO:0007606	sensory perception of chemical stimulus	biological_process	0.74676	1	2	338	233	31676	Cluster-32412.30880,Cluster-32412.27746
GO:0019954	asexual reproduction	biological_process	0.74679	1	1	338	115	31676	Cluster-32412.7385
GO:0035639	purine ribonucleoside triphosphate binding	molecular_function	0.74734	1	20	338	1761	31676	Cluster-32412.31420,Cluster-32412.35800,Cluster-32412.52278,Cluster-32412.32174,Cluster-32412.27332,Cluster-32412.42805,Cluster-32412.19399,Cluster-32412.40107,Cluster-32412.10905,Cluster-32412.30082,Cluster-32412.32221,Cluster-32412.28052,Cluster-40456.0,Cluster-32412.24659,Cluster-32412.31068,Cluster-32412.17114,Cluster-32412.27630,Cluster-32412.35393,Cluster-32412.29338,Cluster-32412.18995
GO:0007018	microtubule-based movement	biological_process	0.74865	1	2	338	258	31676	Cluster-32412.16507,Cluster-32412.12248
GO:0051082	unfolded protein binding	molecular_function	0.74911	1	1	338	107	31676	Cluster-32412.24396
GO:0004866	endopeptidase inhibitor activity	molecular_function	0.74949	1	1	338	110	31676	Cluster-32412.34475
GO:0061135	endopeptidase regulator activity	molecular_function	0.74949	1	1	338	110	31676	Cluster-32412.34475
GO:0044087	regulation of cellular component biogenesis	biological_process	0.74954	1	1	338	135	31676	Cluster-32412.26946
GO:0022884	macromolecule transmembrane transporter activity	molecular_function	0.75003	1	1	338	143	31676	Cluster-32412.50568
GO:0090066	regulation of anatomical structure size	biological_process	0.75045	1	1	338	133	31676	Cluster-32412.26946
GO:0000124	SAGA complex	cellular_component	0.75076	1	2	338	253	31676	Cluster-40456.0,Cluster-32412.9895
GO:0001882	nucleoside binding	molecular_function	0.75208	1	20	338	1766	31676	Cluster-32412.18995,Cluster-32412.29338,Cluster-32412.27630,Cluster-32412.35393,Cluster-32412.17114,Cluster-32412.31068,Cluster-32412.24659,Cluster-32412.32221,Cluster-32412.28052,Cluster-40456.0,Cluster-32412.30082,Cluster-32412.10905,Cluster-32412.40107,Cluster-32412.19399,Cluster-32412.42805,Cluster-32412.27332,Cluster-32412.52278,Cluster-32412.32174,Cluster-32412.35800,Cluster-32412.31420
GO:0001883	purine nucleoside binding	molecular_function	0.75208	1	20	338	1766	31676	Cluster-32412.42805,Cluster-32412.19399,Cluster-32412.40107,Cluster-32412.31420,Cluster-32412.35800,Cluster-32412.52278,Cluster-32412.32174,Cluster-32412.27332,Cluster-32412.24659,Cluster-32412.31068,Cluster-32412.27630,Cluster-32412.35393,Cluster-32412.17114,Cluster-32412.18995,Cluster-32412.29338,Cluster-32412.30082,Cluster-32412.10905,Cluster-32412.28052,Cluster-32412.32221,Cluster-40456.0
GO:0032549	ribonucleoside binding	molecular_function	0.75208	1	20	338	1766	31676	Cluster-32412.19399,Cluster-32412.42805,Cluster-32412.40107,Cluster-32412.32174,Cluster-32412.52278,Cluster-32412.27332,Cluster-32412.31420,Cluster-32412.35800,Cluster-32412.17114,Cluster-32412.35393,Cluster-32412.27630,Cluster-32412.29338,Cluster-32412.18995,Cluster-32412.24659,Cluster-32412.31068,Cluster-32412.32221,Cluster-32412.28052,Cluster-40456.0,Cluster-32412.10905,Cluster-32412.30082
GO:0032550	purine ribonucleoside binding	molecular_function	0.75208	1	20	338	1766	31676	Cluster-32412.40107,Cluster-32412.19399,Cluster-32412.42805,Cluster-32412.35800,Cluster-32412.31420,Cluster-32412.27332,Cluster-32412.52278,Cluster-32412.32174,Cluster-32412.31068,Cluster-32412.24659,Cluster-32412.18995,Cluster-32412.29338,Cluster-32412.27630,Cluster-32412.35393,Cluster-32412.17114,Cluster-32412.30082,Cluster-32412.10905,Cluster-40456.0,Cluster-32412.32221,Cluster-32412.28052
GO:0043231	intracellular membrane-bounded organelle	cellular_component	0.75245	1	71	338	7205	31676	Cluster-32412.9895,Cluster-32412.7385,Cluster-32412.32674,Cluster-32412.34346,Cluster-32412.35393,Cluster-32412.29338,Cluster-32412.40594,Cluster-32412.25624,Cluster-32412.15643,Cluster-32412.15547,Cluster-32412.41838,Cluster-32412.38972,Cluster-32412.41480,Cluster-32412.38210,Cluster-32412.27845,Cluster-32412.50568,Cluster-32412.25808,Cluster-32412.45300,Cluster-32412.44651,Cluster-32412.23316,C…
GO:0043244	regulation of protein complex disassembly	biological_process	0.75306	1	1	338	135	31676	Cluster-32412.26946
GO:1901607	alpha-amino acid biosynthetic process	biological_process	0.75406	1	2	338	213	31676	Cluster-32412.12780,Cluster-32412.27096
GO:0008219	cell death	biological_process	0.7553	1	2	338	244	31676	Cluster-32412.40594,Cluster-32412.37136
GO:0016265	death	biological_process	0.7553	1	2	338	244	31676	Cluster-32412.40594,Cluster-32412.37136
GO:0015672	monovalent inorganic cation transport	biological_process	0.75571	1	14	338	1575	31676	Cluster-32412.30731,Cluster-32412.16507,Cluster-32412.38660,Cluster-32412.9690,Cluster-32412.50568,Cluster-32412.25808,Cluster-32412.38210,Cluster-32412.25624,Cluster-32412.24501,Cluster-32412.11157,Cluster-32412.32338,Cluster-32412.7368,Cluster-32412.28125,Cluster-32412.35149
GO:0008375	acetylglucosaminyltransferase activity	molecular_function	0.75573	1	1	338	133	31676	Cluster-32412.18223
GO:0009878	nodule morphogenesis	biological_process	0.75736	1	1	338	135	31676	Cluster-32412.47734
GO:0009886	post-embryonic morphogenesis	biological_process	0.75736	1	1	338	135	31676	Cluster-32412.47734
GO:0044111	development involved in symbiotic interaction	biological_process	0.75736	1	1	338	135	31676	Cluster-32412.47734
GO:0043233	organelle lumen	cellular_component	0.75759	1	17	338	1770	31676	Cluster-32412.36387,Cluster-32412.19399,Cluster-32412.42805,Cluster-32412.15547,Cluster-32412.40594,Cluster-32530.0,Cluster-32412.21029,Cluster-32412.38660,Cluster-32412.12248,Cluster-32412.30763,Cluster-32412.50568,Cluster-32412.30082,Cluster-32412.41480,Cluster-32412.9895,Cluster-32412.47245,Cluster-40456.0,Cluster-32412.18227
GO:0070013	intracellular organelle lumen	cellular_component	0.75759	1	17	338	1770	31676	Cluster-32412.21029,Cluster-32412.40594,Cluster-32530.0,Cluster-32412.42805,Cluster-32412.19399,Cluster-32412.15547,Cluster-32412.36387,Cluster-32412.18227,Cluster-32412.9895,Cluster-32412.47245,Cluster-40456.0,Cluster-32412.30082,Cluster-32412.41480,Cluster-32412.50568,Cluster-32412.30763,Cluster-32412.12248,Cluster-32412.38660
GO:0043227	membrane-bounded organelle	cellular_component	0.75853	1	71	338	7219	31676	Cluster-32412.35393,Cluster-32412.29338,Cluster-32412.7385,Cluster-32412.32674,Cluster-32412.34346,Cluster-32412.9895,Cluster-32412.15643,Cluster-32412.15547,Cluster-32412.40594,Cluster-32412.25624,Cluster-32412.16507,Cluster-32412.30880,Cluster-32412.38660,Cluster-32412.55913,Cluster-32412.15680,Cluster-32412.27845,Cluster-32412.50568,Cluster-32412.25808,Cluster-32412.44651,Cluster-32412.45300,C…
GO:0006664	glycolipid metabolic process	biological_process	0.7593	1	3	338	377	31676	Cluster-32412.33346,Cluster-32412.30880,Cluster-32412.18223
GO:0016469	proton-transporting two-sector ATPase complex	cellular_component	0.75988	1	6	338	735	31676	Cluster-32412.35149,Cluster-32412.25808,Cluster-32412.50568,Cluster-32412.38210,Cluster-32412.25624,Cluster-32412.30731
GO:0015698	inorganic anion transport	biological_process	0.76155	1	1	338	125	31676	Cluster-32412.44313
GO:0031974	membrane-enclosed lumen	cellular_component	0.76191	1	17	338	1775	31676	Cluster-32412.15547,Cluster-32412.19399,Cluster-32412.42805,Cluster-32412.36387,Cluster-32412.21029,Cluster-32530.0,Cluster-32412.40594,Cluster-32412.12248,Cluster-32412.30763,Cluster-32412.50568,Cluster-32412.38660,Cluster-32412.47245,Cluster-32412.9895,Cluster-40456.0,Cluster-32412.18227,Cluster-32412.41480,Cluster-32412.30082
GO:0008017	microtubule binding	molecular_function	0.7635	1	1	338	108	31676	Cluster-32412.50518
GO:0060255	regulation of macromolecule metabolic process	biological_process	0.76495	1	38	338	3767	31676	Cluster-32412.37946,Cluster-32412.21029,Cluster-32412.43276,Cluster-32412.11487,Cluster-32530.0,Cluster-32412.39234,Cluster-32412.21908,Cluster-32412.45150,Cluster-32412.23316,Cluster-32412.27683,Cluster-32412.55913,Cluster-32412.43841,Cluster-32412.50517,Cluster-32412.29484,Cluster-32412.28435,Cluster-32412.41480,Cluster-32412.38972,Cluster-32412.29164,Cluster-32412.15547,Cluster-32412.36387,Clu…
GO:0080090	regulation of primary metabolic process	biological_process	0.76557	1	37	338	3679	31676	Cluster-32412.41480,Cluster-32412.28435,Cluster-32412.43841,Cluster-32412.29484,Cluster-32412.50517,Cluster-32412.27683,Cluster-32412.55913,Cluster-32412.23316,Cluster-32530.0,Cluster-32412.45150,Cluster-32412.21908,Cluster-32412.39234,Cluster-32412.11487,Cluster-32412.43276,Cluster-32412.21029,Cluster-32412.37946,Cluster-32412.15687,Cluster-32412.11429,Cluster-32412.26773,Cluster-32412.34540,Clu…
GO:0010628	positive regulation of gene expression	biological_process	0.76573	1	2	338	247	31676	Cluster-32412.40594,Cluster-40456.0
GO:0048519	negative regulation of biological process	biological_process	0.76584	1	7	338	813	31676	Cluster-32412.38972,Cluster-32412.41838,Cluster-32412.11429,Cluster-32412.34475,Cluster-32412.26946,Cluster-32412.29164,Cluster-32412.50517
GO:0004527	exonuclease activity	molecular_function	0.76627	1	1	338	111	31676	Cluster-32412.28435
GO:0010468	regulation of gene expression	biological_process	0.76643	1	34	338	3409	31676	Cluster-32412.29164,Cluster-32412.15547,Cluster-32412.30731,Cluster-32412.36387,Cluster-32412.38150,Cluster-32412.40594,Cluster-32412.44114,Cluster-32412.12248,Cluster-32412.29338,Cluster-32412.21891,Cluster-32756.0,Cluster-32412.18227,Cluster-32412.33986,Cluster-40456.0,Cluster-32412.26773,Cluster-32412.34540,Cluster-32412.11429,Cluster-32412.15687,Cluster-32412.37946,Cluster-32412.21029,Cluster…
GO:0044702	single organism reproductive process	biological_process	0.76663	1	2	338	253	31676	Cluster-32412.35866,Cluster-32412.26300
GO:0003968	RNA-directed RNA polymerase activity	molecular_function	0.76669	1	1	338	127	31676	Cluster-32412.21549
GO:0031379	RNA-directed RNA polymerase complex	cellular_component	0.76669	1	1	338	127	31676	Cluster-32412.21549
GO:0006950	response to stress	biological_process	0.76702	1	17	338	1748	31676	Cluster-32412.34145,Cluster-32412.26075,Cluster-32412.33346,Cluster-32412.13734,Cluster-32412.35393,Cluster-32412.21831,Cluster-32412.33986,Cluster-40456.0,Cluster-32412.43841,Cluster-32412.32387,Cluster-32412.34475,Cluster-32412.8369,Cluster-32412.30731,Cluster-32412.44271,Cluster-32412.38150,Cluster-32412.27230,Cluster-32412.28486
GO:0006518	peptide metabolic process	biological_process	0.76703	1	11	338	1139	31676	Cluster-32412.25515,Cluster-32412.24294,Cluster-32412.7499,Cluster-32412.31068,Cluster-32412.31188,Cluster-32412.32387,Cluster-32412.38239,Cluster-32412.15680,Cluster-32412.33611,Cluster-32412.34775,Cluster-32412.34540
GO:0032984	macromolecular complex disassembly	biological_process	0.76945	1	1	338	140	31676	Cluster-32412.26946
GO:0043241	protein complex disassembly	biological_process	0.76945	1	1	338	140	31676	Cluster-32412.26946
GO:0060429	epithelium development	biological_process	0.76994	1	1	338	127	31676	Cluster-32412.35866
GO:0022900	electron transport chain	biological_process	0.76999	1	3	338	378	31676	Cluster-32412.7368,Cluster-32412.15463,Cluster-32412.28310
GO:0000276	mitochondrial proton-transporting ATP synthase complex, coupling factor F(o)	cellular_component	0.77086	1	3	338	414	31676	Cluster-32412.25624,Cluster-32412.38210,Cluster-32412.25808
GO:0090304	nucleic acid metabolic process	biological_process	0.77116	1	67	338	6372	31676	Cluster-32412.44271,Cluster-32412.29164,Cluster-32412.19399,Cluster-32412.28002,Cluster-32412.36387,Cluster-32412.30731,Cluster-32412.28851,Cluster-32412.33346,Cluster-32412.35793,Cluster-32412.21891,Cluster-32412.30763,Cluster-32412.12248,Cluster-32412.44114,Cluster-32756.0,Cluster-40456.0,Cluster-32412.47245,Cluster-32412.18227,Cluster-32412.30082,Cluster-32412.26773,Cluster-32412.37946,Cluster…
GO:0070461	SAGA-type complex	cellular_component	0.77118	1	2	338	265	31676	Cluster-32412.9895,Cluster-40456.0
GO:0032991	macromolecular complex	cellular_component	0.77143	1	79	338	7707	31676	Cluster-32412.18227,Cluster-40456.0,Cluster-32412.34540,Cluster-32412.26773,Cluster-32412.30045,Cluster-32412.35304,Cluster-32412.30763,Cluster-32412.12248,Cluster-32412.21891,Cluster-32412.33346,Cluster-32412.20008,Cluster-32412.25586,Cluster-32412.30801,Cluster-32412.28851,Cluster-32412.19399,Cluster-32412.7499,Cluster-32412.38239,Cluster-32412.30731,Cluster-32412.36387,Cluster-32412.31325,Clus…
GO:0000794	condensed nuclear chromosome	cellular_component	0.77159	1	1	338	122	31676	Cluster-32412.42805
GO:0034655	nucleobase-containing compound catabolic process	biological_process	0.77175	1	2	338	232	31676	Cluster-40456.0,Cluster-32412.28435
GO:0044712	single-organism catabolic process	biological_process	0.7734	1	4	338	421	31676	Cluster-32412.29811,Cluster-32412.16295,Cluster-32412.44281,Cluster-32412.39788
GO:0017111	nucleoside-triphosphatase activity	molecular_function	0.77409	1	11	338	1055	31676	Cluster-32412.35149,Cluster-32412.27332,Cluster-40456.0,Cluster-32412.39234,Cluster-32412.10905,Cluster-32412.18995,Cluster-32412.40107,Cluster-32412.29338,Cluster-32412.35393,Cluster-32412.42805,Cluster-32412.27630
GO:0048523	negative regulation of cellular process	biological_process	0.7756	1	5	338	606	31676	Cluster-32412.11429,Cluster-32412.34475,Cluster-32412.50517,Cluster-32412.26946,Cluster-32412.29164
GO:0005261	cation channel activity	molecular_function	0.77635	1	5	338	634	31676	Cluster-32412.33346,Cluster-32412.28125,Cluster-32412.28359,Cluster-32412.24501,Cluster-32412.11157
GO:1902494	catalytic complex	cellular_component	0.77658	1	21	338	2173	31676	Cluster-32412.7499,Cluster-32412.19399,Cluster-32412.21549,Cluster-32412.38239,Cluster-32412.33611,Cluster-32412.40594,Cluster-32412.33346,Cluster-32412.50568,Cluster-32412.12248,Cluster-32412.30763,Cluster-32412.25586,Cluster-32412.20008,Cluster-32412.9690,Cluster-32412.30880,Cluster-32412.38660,Cluster-32412.15680,Cluster-32412.18227,Cluster-32412.9895,Cluster-40456.0,Cluster-32412.32674,Cluste…
GO:0044801	single-organism membrane fusion	biological_process	0.77682	1	1	338	142	31676	Cluster-32412.17883
GO:0022411	cellular component disassembly	biological_process	0.77792	1	1	338	143	31676	Cluster-32412.26946
GO:0044271	cellular nitrogen compound biosynthetic process	biological_process	0.77928	1	57	338	5569	31676	Cluster-32412.25808,Cluster-32412.50568,Cluster-32412.23316,Cluster-32412.25515,Cluster-32412.38660,Cluster-32412.16507,Cluster-32412.55913,Cluster-32412.27683,Cluster-32412.31188,Cluster-32412.31068,Cluster-32412.50517,Cluster-32412.43841,Cluster-32412.29484,Cluster-32412.37631,Cluster-32412.38210,Cluster-32412.41480,Cluster-32412.24294,Cluster-32412.31975,Cluster-32412.32642,Cluster-32412.37946…
GO:0033177	proton-transporting two-sector ATPase complex, proton-transporting domain	cellular_component	0.77979	1	5	338	654	31676	Cluster-32412.25808,Cluster-32412.50568,Cluster-32412.38210,Cluster-32412.25624,Cluster-32412.30731
GO:0022412	cellular process involved in reproduction in multicellular organism	biological_process	0.78037	1	1	338	138	31676	Cluster-32412.35866
GO:0051493	regulation of cytoskeleton organization	biological_process	0.78066	1	1	338	144	31676	Cluster-32412.26946
GO:0006725	cellular aromatic compound metabolic process	biological_process	0.78105	1	84	338	7961	31676	Cluster-32412.41480,Cluster-32412.38210,Cluster-32412.41838,Cluster-32412.37631,Cluster-32412.50517,Cluster-32412.43841,Cluster-32412.27683,Cluster-32412.31068,Cluster-32412.38660,Cluster-32412.16507,Cluster-32412.55913,Cluster-32412.18052,Cluster-32412.23316,Cluster-32412.25808,Cluster-32412.50568,Cluster-32412.29811,Cluster-32412.39234,Cluster-32412.21908,Cluster-32412.45150,Cluster-32412.16295…
GO:0098609	cell-cell adhesion	biological_process	0.78155	1	1	338	121	31676	Cluster-32412.29164
GO:0055086	nucleobase-containing small molecule metabolic process	biological_process	0.78241	1	14	338	1485	31676	Cluster-32412.30432,Cluster-32412.21549,Cluster-32412.32642,Cluster-32412.11368,Cluster-32412.25808,Cluster-32412.38210,Cluster-32412.25624,Cluster-32412.16295,Cluster-32412.30082,Cluster-32412.47245,Cluster-32412.37631,Cluster-32412.7368,Cluster-32412.28486,Cluster-32412.29029
GO:0003735	structural constituent of ribosome	molecular_function	0.7826	1	5	338	562	31676	Cluster-32412.24294,Cluster-32412.25515,Cluster-32412.34775,Cluster-32412.31188,Cluster-32412.42632
GO:0009791	post-embryonic development	biological_process	0.7832	1	1	338	145	31676	Cluster-32412.47734
GO:0030029	actin filament-based process	biological_process	0.78397	1	1	338	144	31676	Cluster-32412.26946
GO:0030036	actin cytoskeleton organization	biological_process	0.78397	1	1	338	144	31676	Cluster-32412.26946
GO:0030312	external encapsulating structure	cellular_component	0.78435	1	2	338	265	31676	Cluster-32412.28460,Cluster-32412.35866
GO:0019953	sexual reproduction	biological_process	0.785	1	3	338	384	31676	Cluster-32412.16295,Cluster-32412.26300,Cluster-32412.35866
GO:0010639	negative regulation of organelle organization	biological_process	0.78711	1	1	338	147	31676	Cluster-32412.26946
GO:0006818	hydrogen transport	biological_process	0.78827	1	6	338	756	31676	Cluster-32412.35149,Cluster-32412.25808,Cluster-32412.50568,Cluster-32412.38210,Cluster-32412.25624,Cluster-32412.30731
GO:0015992	proton transport	biological_process	0.78827	1	6	338	756	31676	Cluster-32412.38210,Cluster-32412.25624,Cluster-32412.30731,Cluster-32412.35149,Cluster-32412.50568,Cluster-32412.25808
GO:1902600	hydrogen ion transmembrane transport	biological_process	0.78827	1	6	338	756	31676	Cluster-32412.25624,Cluster-32412.38210,Cluster-32412.30731,Cluster-32412.35149,Cluster-32412.25808,Cluster-32412.50568
GO:0046914	transition metal ion binding	molecular_function	0.7887	1	20	338	1932	31676	Cluster-32412.31889,Cluster-32412.36387,Cluster-32412.42805,Cluster-32412.10594,Cluster-32412.24183,Cluster-32412.21908,Cluster-32412.32174,Cluster-32412.21029,Cluster-32412.38660,Cluster-32412.19337,Cluster-32412.17114,Cluster-32412.35393,Cluster-32412.30145,Cluster-32412.23316,Cluster-32412.35793,Cluster-32412.36818,Cluster-32412.35166,Cluster-32412.18227,Cluster-32412.44281,Cluster-32412.25579
GO:0016042	lipid catabolic process	biological_process	0.78911	1	1	338	121	31676	Cluster-32412.29811
GO:0005791	rough endoplasmic reticulum	cellular_component	0.78945	1	2	338	248	31676	Cluster-32412.30731,Cluster-32412.30540
GO:0030867	rough endoplasmic reticulum membrane	cellular_component	0.78945	1	2	338	248	31676	Cluster-32412.30731,Cluster-32412.30540
GO:0044281	small molecule metabolic process	biological_process	0.79046	1	31	338	3031	31676	Cluster-32412.44281,Cluster-32412.47245,Cluster-32412.28052,Cluster-32412.37631,Cluster-32412.7368,Cluster-32412.38210,Cluster-32412.32688,Cluster-32412.30082,Cluster-32412.31814,Cluster-32412.33206,Cluster-32412.35393,Cluster-32412.25808,Cluster-32412.31068,Cluster-32412.30432,Cluster-32412.38660,Cluster-32412.16507,Cluster-32412.13675,Cluster-32412.28486,Cluster-32412.27096,Cluster-32412.29029,…
GO:0051604	protein maturation	biological_process	0.79065	1	7	338	855	31676	Cluster-32412.33611,Cluster-32412.50568,Cluster-32412.19399,Cluster-32412.47370,Cluster-32412.7499,Cluster-32412.38239,Cluster-32412.15680
GO:0043412	macromolecule modification	biological_process	0.79074	1	23	338	2183	31676	Cluster-32412.18227,Cluster-40456.0,Cluster-32412.18336,Cluster-32412.32674,Cluster-32412.15042,Cluster-32412.30082,Cluster-32412.29648,Cluster-32412.18052,Cluster-32412.33346,Cluster-32412.35393,Cluster-32412.12248,Cluster-32412.30880,Cluster-32412.18223,Cluster-32412.38660,Cluster-32412.27230,Cluster-32412.27332,Cluster-32412.13675,Cluster-32412.52278,Cluster-32412.31420,Cluster-32412.21908,Clu…
GO:0043168	anion binding	molecular_function	0.79167	1	24	338	2155	31676	Cluster-32412.32221,Cluster-32412.28052,Cluster-40456.0,Cluster-32412.43922,Cluster-32412.10905,Cluster-32412.30082,Cluster-32412.29338,Cluster-32412.18995,Cluster-32412.17114,Cluster-32412.35393,Cluster-32412.27630,Cluster-32412.31068,Cluster-32412.24659,Cluster-32412.56188,Cluster-32412.27332,Cluster-32412.52278,Cluster-32412.32174,Cluster-32412.35800,Cluster-32412.31420,Cluster-32412.40107,Clu…
GO:0016831	carboxy-lyase activity	molecular_function	0.79178	1	3	338	401	31676	Cluster-32412.16507,Cluster-32412.38660,Cluster-32412.28486
GO:0016462	pyrophosphatase activity	molecular_function	0.79225	1	11	338	1073	31676	Cluster-32412.40107,Cluster-32412.29338,Cluster-32412.18995,Cluster-32412.27630,Cluster-32412.42805,Cluster-32412.35393,Cluster-40456.0,Cluster-32412.35149,Cluster-32412.27332,Cluster-32412.10905,Cluster-32412.39234
GO:0043414	macromolecule methylation	biological_process	0.7925	1	1	338	119	31676	Cluster-32412.18052
GO:0016817	hydrolase activity, acting on acid anhydrides	molecular_function	0.79259	1	12	338	1180	31676	Cluster-32412.40107,Cluster-32412.29338,Cluster-32412.18995,Cluster-32412.42805,Cluster-32412.35393,Cluster-32412.27630,Cluster-32412.29221,Cluster-32412.10905,Cluster-32412.39234,Cluster-32412.27332,Cluster-32412.35149,Cluster-40456.0
GO:0008289	lipid binding	molecular_function	0.7926	1	3	338	385	31676	Cluster-32412.37946,Cluster-32756.0,Cluster-32412.24396
GO:0044703	multi-organism reproductive process	biological_process	0.79267	1	3	338	389	31676	Cluster-32412.26300,Cluster-32412.35866,Cluster-32412.16295
GO:0003774	motor activity	molecular_function	0.79346	1	1	338	119	31676	Cluster-32412.39234
GO:0019076	viral release from host cell	biological_process	0.79367	1	1	338	171	31676	Cluster-32412.28359
GO:0019058	viral life cycle	biological_process	0.794	1	7	338	844	31676	Cluster-32412.29164,Cluster-32412.28359,Cluster-32412.42805,Cluster-32412.18162,Cluster-32412.25586,Cluster-32412.40594,Cluster-32412.21549
GO:0006464	cellular protein modification process	biological_process	0.79412	1	19	338	1846	31676	Cluster-32412.30731,Cluster-32412.19443,Cluster-32412.31420,Cluster-32412.21908,Cluster-32412.27230,Cluster-32412.13675,Cluster-32412.27332,Cluster-32412.52278,Cluster-32412.30880,Cluster-32412.18223,Cluster-32412.38660,Cluster-32412.33346,Cluster-32412.12248,Cluster-32412.32674,Cluster-32412.18336,Cluster-32412.15042,Cluster-32412.30082,Cluster-32412.29648,Cluster-32412.18227
GO:0036211	protein modification process	biological_process	0.79412	1	19	338	1846	31676	Cluster-32412.13675,Cluster-32412.27332,Cluster-32412.27230,Cluster-32412.52278,Cluster-32412.21908,Cluster-32412.31420,Cluster-32412.30731,Cluster-32412.19443,Cluster-32412.18227,Cluster-32412.32674,Cluster-32412.18336,Cluster-32412.29648,Cluster-32412.30082,Cluster-32412.15042,Cluster-32412.33346,Cluster-32412.12248,Cluster-32412.38660,Cluster-32412.18223,Cluster-32412.30880
GO:0005975	carbohydrate metabolic process	biological_process	0.79417	1	12	338	1331	31676	Cluster-32412.15643,Cluster-32412.35304,Cluster-32412.30880,Cluster-32412.40927,Cluster-32412.47306,Cluster-32412.17562,Cluster-32412.28486,Cluster-32412.16306,Cluster-32412.44281,Cluster-32412.16295,Cluster-32412.41570,Cluster-32412.32674
GO:0008652	cellular amino acid biosynthetic process	biological_process	0.79721	1	2	338	237	31676	Cluster-32412.27096,Cluster-32412.12780
GO:0005741	mitochondrial outer membrane	cellular_component	0.79727	1	1	338	148	31676	Cluster-32412.30880
GO:0031968	organelle outer membrane	cellular_component	0.79727	1	1	338	148	31676	Cluster-32412.30880
GO:0042398	cellular modified amino acid biosynthetic process	biological_process	0.79755	1	1	338	129	31676	Cluster-32412.12780
GO:0006308	DNA catabolic process	biological_process	0.79854	1	1	338	132	31676	Cluster-40456.0
GO:0009163	nucleoside biosynthetic process	biological_process	0.79866	1	4	338	530	31676	Cluster-32412.25624,Cluster-32412.38210,Cluster-32412.32642,Cluster-32412.25808
GO:0042455	ribonucleoside biosynthetic process	biological_process	0.79866	1	4	338	530	31676	Cluster-32412.25808,Cluster-32412.32642,Cluster-32412.25624,Cluster-32412.38210
GO:0045263	proton-transporting ATP synthase complex, coupling factor F(o)	cellular_component	0.79991	1	3	338	434	31676	Cluster-32412.38210,Cluster-32412.25624,Cluster-32412.25808
GO:0004518	nuclease activity	molecular_function	0.80034	1	4	338	461	31676	Cluster-32412.21831,Cluster-32412.28435,Cluster-32412.47306,Cluster-40456.0
GO:0004564	beta-fructofuranosidase activity	molecular_function	0.80038	1	2	338	340	31676	Cluster-32412.35304,Cluster-32412.15643
GO:0004575	sucrose alpha-glucosidase activity	molecular_function	0.80038	1	2	338	340	31676	Cluster-32412.35304,Cluster-32412.15643
GO:0017177	glucosidase II complex	cellular_component	0.80038	1	2	338	340	31676	Cluster-32412.15643,Cluster-32412.35304
GO:0090599	alpha-glucosidase activity	molecular_function	0.80038	1	2	338	340	31676	Cluster-32412.35304,Cluster-32412.15643
GO:0007049	cell cycle	biological_process	0.80145	1	5	338	578	31676	Cluster-32412.27613,Cluster-32412.26443,Cluster-32412.30045,Cluster-32412.43841,Cluster-32412.42805
GO:0015926	glucosidase activity	molecular_function	0.80232	1	2	338	341	31676	Cluster-32412.15643,Cluster-32412.35304
GO:0005753	mitochondrial proton-transporting ATP synthase complex	cellular_component	0.80495	1	3	338	434	31676	Cluster-32412.38210,Cluster-32412.25624,Cluster-32412.25808
GO:1902495	transmembrane transporter complex	cellular_component	0.80508	1	3	338	420	31676	Cluster-32412.9690,Cluster-32412.24501,Cluster-32412.33346
GO:1990351	transporter complex	cellular_component	0.80508	1	3	338	420	31676	Cluster-32412.9690,Cluster-32412.24501,Cluster-32412.33346
GO:1901659	glycosyl compound biosynthetic process	biological_process	0.80545	1	4	338	535	31676	Cluster-32412.25808,Cluster-32412.38210,Cluster-32412.25624,Cluster-32412.32642
GO:0004812	aminoacyl-tRNA ligase activity	molecular_function	0.80552	1	1	338	126	31676	Cluster-32412.31068
GO:0016875	ligase activity, forming carbon-oxygen bonds	molecular_function	0.80552	1	1	338	126	31676	Cluster-32412.31068
GO:0016876	ligase activity, forming aminoacyl-tRNA and related compounds	molecular_function	0.80552	1	1	338	126	31676	Cluster-32412.31068
GO:0009877	nodulation	biological_process	0.80602	1	1	338	153	31676	Cluster-32412.47734
GO:0019637	organophosphate metabolic process	biological_process	0.80677	1	15	338	1667	31676	Cluster-32412.25808,Cluster-32412.42805,Cluster-32412.33346,Cluster-32412.18223,Cluster-32412.30880,Cluster-32412.29029,Cluster-32412.7368,Cluster-32412.28486,Cluster-32412.33611,Cluster-32412.37631,Cluster-32412.28052,Cluster-32412.16295,Cluster-32412.44083,Cluster-32412.38210,Cluster-32412.25624
GO:0016818	hydrolase activity, acting on acid anhydrides, in phosphorus-containing anhydrides	molecular_function	0.80688	1	11	338	1088	31676	Cluster-32412.39234,Cluster-32412.10905,Cluster-32412.35149,Cluster-40456.0,Cluster-32412.27332,Cluster-32412.42805,Cluster-32412.27630,Cluster-32412.35393,Cluster-32412.18995,Cluster-32412.29338,Cluster-32412.40107
GO:0031325	positive regulation of cellular metabolic process	biological_process	0.80726	1	2	338	274	31676	Cluster-32412.40594,Cluster-40456.0
GO:0006643	membrane lipid metabolic process	biological_process	0.80992	1	3	338	415	31676	Cluster-32412.30880,Cluster-32412.18223,Cluster-32412.33346
GO:0022904	respiratory electron transport chain	biological_process	0.81074	1	2	338	284	31676	Cluster-32412.7368,Cluster-32412.28310
GO:0016023	cytoplasmic membrane-bounded vesicle	cellular_component	0.81108	1	1	338	139	31676	Cluster-32412.50568
GO:0001071	nucleic acid binding transcription factor activity	molecular_function	0.8111	1	11	338	1279	31676	Cluster-32412.21891,Cluster-32412.29338,Cluster-32412.37946,Cluster-32412.30731,Cluster-32412.36387,Cluster-32412.27683,Cluster-32412.43276,Cluster-32412.26773,Cluster-32412.11429,Cluster-32412.21908,Cluster-32412.40594
GO:0004536	deoxyribonuclease activity	molecular_function	0.81125	1	1	338	137	31676	Cluster-40456.0
GO:0016627	oxidoreductase activity, acting on the CH-CH group of donors	molecular_function	0.8123	1	1	338	131	31676	Cluster-32412.27096
GO:0010604	positive regulation of macromolecule metabolic process	biological_process	0.8188	1	2	338	281	31676	Cluster-32412.40594,Cluster-40456.0
GO:0006418	tRNA aminoacylation for protein translation	biological_process	0.81935	1	1	338	131	31676	Cluster-32412.31068
GO:0043038	amino acid activation	biological_process	0.81935	1	1	338	131	31676	Cluster-32412.31068
GO:0043039	tRNA aminoacylation	biological_process	0.81935	1	1	338	131	31676	Cluster-32412.31068
GO:0051129	negative regulation of cellular component organization	biological_process	0.81991	1	1	338	160	31676	Cluster-32412.26946
GO:1901605	alpha-amino acid metabolic process	biological_process	0.82233	1	9	338	963	31676	Cluster-32412.12780,Cluster-32412.21908,Cluster-32412.30082,Cluster-32412.13675,Cluster-32412.27096,Cluster-32412.52278,Cluster-32412.31068,Cluster-32412.16507,Cluster-32412.38660
GO:0016409	palmitoyltransferase activity	molecular_function	0.82247	1	1	338	175	31676	Cluster-32412.26975
GO:0016772	transferase activity, transferring phosphorus-containing groups	molecular_function	0.82248	1	15	338	1474	31676	Cluster-32412.29639,Cluster-32412.52278,Cluster-32412.33611,Cluster-32412.47245,Cluster-32412.28052,Cluster-32412.30082,Cluster-32412.41838,Cluster-32412.40594,Cluster-32412.31420,Cluster-32412.42805,Cluster-32412.35393,Cluster-32412.33346,Cluster-32412.16024,Cluster-32412.21549,Cluster-32412.20008
GO:0043603	cellular amide metabolic process	biological_process	0.82253	1	12	338	1288	31676	Cluster-32412.12780,Cluster-32412.34775,Cluster-32412.34540,Cluster-32412.33611,Cluster-32412.31188,Cluster-32412.31068,Cluster-32412.32387,Cluster-32412.38239,Cluster-32412.15680,Cluster-32412.25515,Cluster-32412.24294,Cluster-32412.7499
GO:0033644	host cell membrane	cellular_component	0.8231	1	1	338	174	31676	Cluster-32412.28359
GO:0031988	membrane-bounded vesicle	cellular_component	0.82385	1	1	338	146	31676	Cluster-32412.50568
GO:0044218	other organism cell membrane	cellular_component	0.82585	1	1	338	175	31676	Cluster-32412.28359
GO:0044279	other organism membrane	cellular_component	0.82585	1	1	338	175	31676	Cluster-32412.28359
GO:0030955	potassium ion binding	molecular_function	0.8262	1	1	338	175	31676	Cluster-32412.24501
GO:0031420	alkali metal ion binding	molecular_function	0.8262	1	1	338	175	31676	Cluster-32412.24501
GO:0016779	nucleotidyltransferase activity	molecular_function	0.82753	1	4	338	477	31676	Cluster-32412.47245,Cluster-32412.21549,Cluster-32412.30082,Cluster-32412.41838
GO:0008061	chitin binding	molecular_function	0.82821	1	1	338	151	31676	Cluster-32412.34155
GO:0006261	DNA-dependent DNA replication	biological_process	0.82863	1	4	338	547	31676	Cluster-32412.38660,Cluster-32412.27630,Cluster-32412.19399,Cluster-32412.50568
GO:0005215	transporter activity	molecular_function	0.82997	1	36	338	3852	31676	Cluster-32412.30743,Cluster-32412.40107,Cluster-32412.34925,Cluster-54582.0,Cluster-32412.26804,Cluster-32412.35149,Cluster-32412.42156,Cluster-32412.29029,Cluster-32412.28359,Cluster-32412.24501,Cluster-32412.28237,Cluster-32412.50568,Cluster-32412.25808,Cluster-32412.44651,Cluster-32412.16507,Cluster-32412.38660,Cluster-32412.42632,Cluster-32412.38210,Cluster-32412.34586,Cluster-32412.19399,Clu…
GO:0032259	methylation	biological_process	0.83014	1	1	338	133	31676	Cluster-32412.18052
GO:0048583	regulation of response to stimulus	biological_process	0.83234	1	4	338	548	31676	Cluster-43422.0,Cluster-32412.13675,Cluster-32412.35304,Cluster-32412.21908
GO:0019318	hexose metabolic process	biological_process	0.83237	1	3	338	464	31676	Cluster-32412.15643,Cluster-32412.35304,Cluster-32412.16295
GO:0046700	heterocycle catabolic process	biological_process	0.83242	1	2	338	266	31676	Cluster-32412.28435,Cluster-40456.0
GO:0034641	cellular nitrogen compound metabolic process	biological_process	0.83459	1	91	338	8742	31676	Cluster-32412.28332,Cluster-32412.28486,Cluster-32412.21029,Cluster-32412.43276,Cluster-32530.0,Cluster-32412.34775,Cluster-32412.37946,Cluster-32412.32642,Cluster-32412.29484,Cluster-32412.7368,Cluster-32412.38842,Cluster-32412.25579,Cluster-32412.42632,Cluster-32412.28435,Cluster-32412.21831,Cluster-32412.27630,Cluster-32412.31912,Cluster-32412.25515,Cluster-32412.34145,Cluster-32412.30432,Clus…
GO:0044270	cellular nitrogen compound catabolic process	biological_process	0.83508	1	2	338	268	31676	Cluster-40456.0,Cluster-32412.28435
GO:0098798	mitochondrial protein complex	cellular_component	0.83535	1	5	338	686	31676	Cluster-32412.25808,Cluster-32412.25586,Cluster-32412.25624,Cluster-32412.38210,Cluster-32412.16507
GO:0022402	cell cycle process	biological_process	0.83543	1	4	338	505	31676	Cluster-32412.30045,Cluster-32412.42805,Cluster-32412.43841,Cluster-32412.27613
GO:0006139	nucleobase-containing compound metabolic process	biological_process	0.83758	1	77	338	7489	31676	Cluster-32412.31975,Cluster-32412.21549,Cluster-32412.42805,Cluster-32412.21908,Cluster-32412.39234,Cluster-32412.45150,Cluster-32412.16295,Cluster-32412.29811,Cluster-32412.29029,Cluster-32412.11487,Cluster-32412.55913,Cluster-32412.38660,Cluster-32412.16507,Cluster-32412.27683,Cluster-32412.31068,Cluster-32412.25808,Cluster-32412.50568,Cluster-32412.18052,Cluster-32412.23316,Cluster-32412.41838…
GO:0016830	carbon-carbon lyase activity	molecular_function	0.83759	1	3	338	434	31676	Cluster-32412.28486,Cluster-32412.38660,Cluster-32412.16507
GO:0016758	transferase activity, transferring hexosyl groups	molecular_function	0.8378	1	3	338	409	31676	Cluster-32412.27845,Cluster-32412.18223,Cluster-32412.30880
GO:0046873	metal ion transmembrane transporter activity	molecular_function	0.83906	1	11	338	1375	31676	Cluster-32412.38660,Cluster-32412.42400,Cluster-32412.16507,Cluster-32412.50568,Cluster-54582.0,Cluster-32412.44651,Cluster-32412.33346,Cluster-32412.32340,Cluster-32412.11157,Cluster-32412.24501,Cluster-32412.28125
GO:1901566	organonitrogen compound biosynthetic process	biological_process	0.83938	1	21	338	2213	31676	Cluster-32412.27096,Cluster-32412.41570,Cluster-32412.12780,Cluster-32412.34775,Cluster-32412.23863,Cluster-32412.25624,Cluster-32412.42805,Cluster-32412.19399,Cluster-32412.24294,Cluster-32412.32642,Cluster-32412.28052,Cluster-32412.37631,Cluster-40456.0,Cluster-32412.34540,Cluster-32412.38210,Cluster-32412.25808,Cluster-32412.25515,Cluster-32412.16024,Cluster-32412.38660,Cluster-32412.31188,Clu…
GO:0016874	ligase activity	molecular_function	0.83952	1	2	338	259	31676	Cluster-32412.31068,Cluster-32412.37631
GO:0005840	ribosome	cellular_component	0.8399	1	7	338	817	31676	Cluster-32412.24294,Cluster-32412.25515,Cluster-32412.31188,Cluster-32412.42632,Cluster-32412.34775,Cluster-32412.36670,Cluster-32412.34540
GO:0000123	histone acetyltransferase complex	cellular_component	0.84012	1	2	338	304	31676	Cluster-32412.9895,Cluster-40456.0
GO:0006364	rRNA processing	biological_process	0.84063	1	1	338	164	31676	Cluster-32412.18052
GO:0016072	rRNA metabolic process	biological_process	0.84063	1	1	338	164	31676	Cluster-32412.18052
GO:0005996	monosaccharide metabolic process	biological_process	0.84185	1	3	338	472	31676	Cluster-32412.15643,Cluster-32412.35304,Cluster-32412.16295
GO:0016054	organic acid catabolic process	biological_process	0.8423	1	1	338	141	31676	Cluster-32412.39788
GO:0046395	carboxylic acid catabolic process	biological_process	0.8423	1	1	338	141	31676	Cluster-32412.39788
GO:0043900	regulation of multi-organism process	biological_process	0.84407	1	1	338	165	31676	Cluster-32412.40594
GO:0009617	response to bacterium	biological_process	0.84481	1	1	338	162	31676	Cluster-32412.27230
GO:0042742	defense response to bacterium	biological_process	0.84481	1	1	338	162	31676	Cluster-32412.27230
GO:0008757	S-adenosylmethionine-dependent methyltransferase activity	molecular_function	0.84487	1	1	338	142	31676	Cluster-32412.18052
GO:0008238	exopeptidase activity	molecular_function	0.84527	1	1	338	148	31676	Cluster-32412.36818
GO:0004674	protein serine/threonine kinase activity	molecular_function	0.84529	1	1	338	142	31676	Cluster-32412.52278
GO:0007187	G-protein coupled receptor signaling pathway, coupled to cyclic nucleotide second messenger	biological_process	0.8457	1	1	338	144	31676	Cluster-32412.30880
GO:0006323	DNA packaging	biological_process	0.84572	1	1	338	165	31676	Cluster-32412.35393
GO:1901564	organonitrogen compound metabolic process	biological_process	0.85071	1	40	338	4005	31676	Cluster-32412.31188,Cluster-32412.31068,Cluster-32412.30432,Cluster-32412.15680,Cluster-32412.16507,Cluster-32412.38660,Cluster-32412.16024,Cluster-32412.25515,Cluster-32412.27630,Cluster-32412.25808,Cluster-32412.38210,Cluster-32412.37631,Cluster-32412.7368,Cluster-32412.21549,Cluster-32412.32642,Cluster-32412.24294,Cluster-32412.42805,Cluster-32412.34775,Cluster-32412.21908,Cluster-32412.16295,…
GO:0030001	metal ion transport	biological_process	0.85104	1	14	338	1709	31676	Cluster-32412.9690,Cluster-32412.16507,Cluster-32412.38660,Cluster-32412.42400,Cluster-32412.33346,Cluster-32412.50568,Cluster-54582.0,Cluster-32412.44651,Cluster-32412.32338,Cluster-32412.32340,Cluster-32412.11157,Cluster-32412.24501,Cluster-32412.28125,Cluster-32412.7368
GO:0030176	integral component of endoplasmic reticulum membrane	cellular_component	0.85216	1	3	338	484	31676	Cluster-32412.44651,Cluster-32412.28945,Cluster-32412.50568
GO:0031227	intrinsic component of endoplasmic reticulum membrane	cellular_component	0.85216	1	3	338	484	31676	Cluster-32412.44651,Cluster-32412.28945,Cluster-32412.50568
GO:0044455	mitochondrial membrane part	cellular_component	0.85224	1	5	338	703	31676	Cluster-32412.25808,Cluster-32412.25624,Cluster-32412.38210,Cluster-32412.25586,Cluster-32412.16507
GO:0015631	tubulin binding	molecular_function	0.8529	1	1	338	150	31676	Cluster-32412.50518
GO:0022857	transmembrane transporter activity	molecular_function	0.85423	1	34	338	3716	31676	Cluster-32412.28125,Cluster-32412.33346,Cluster-32412.18995,Cluster-32412.29338,Cluster-32412.50242,Cluster-32412.44313,Cluster-32412.11157,Cluster-32412.32340,Cluster-32412.25624,Cluster-32412.40594,Cluster-32412.26777,Cluster-32412.34586,Cluster-32412.19399,Cluster-32412.30731,Cluster-32412.17808,Cluster-32412.42400,Cluster-32412.42632,Cluster-32412.38210,Cluster-32412.28237,Cluster-32412.44651…
GO:0070647	protein modification by small protein conjugation or removal	biological_process	0.85451	1	2	338	260	31676	Cluster-32412.13675,Cluster-32412.30731
GO:0015985	energy coupled proton transport, down electrochemical gradient	biological_process	0.85583	1	3	338	476	31676	Cluster-32412.25808,Cluster-32412.38210,Cluster-32412.25624
GO:0015986	ATP synthesis coupled proton transport	biological_process	0.85583	1	3	338	476	31676	Cluster-32412.25624,Cluster-32412.38210,Cluster-32412.25808
GO:0044267	cellular protein metabolic process	biological_process	0.85777	1	32	338	3167	31676	Cluster-32412.34775,Cluster-32412.39234,Cluster-32412.21908,Cluster-32412.31420,Cluster-32412.33611,Cluster-32412.52278,Cluster-32412.19443,Cluster-32412.24294,Cluster-32412.42805,Cluster-32412.31188,Cluster-32412.31068,Cluster-32412.15680,Cluster-32412.38660,Cluster-32412.30880,Cluster-32412.25515,Cluster-32412.13675,Cluster-32412.27332,Cluster-32412.27230,Cluster-32412.30731,Cluster-32412.38239…
GO:0019752	carboxylic acid metabolic process	biological_process	0.85783	1	12	338	1282	31676	Cluster-32412.12780,Cluster-32412.21908,Cluster-32412.30082,Cluster-32412.16295,Cluster-32412.13675,Cluster-32412.52278,Cluster-32412.27096,Cluster-32412.31068,Cluster-32412.38660,Cluster-32412.16507,Cluster-32412.31814,Cluster-32412.39788
GO:0045298	tubulin complex	cellular_component	0.85807	1	1	338	153	31676	Cluster-32412.50518
GO:0005509	calcium ion binding	molecular_function	0.85895	1	3	338	358	31676	Cluster-32412.41452,Cluster-32412.45775,Cluster-32412.16306
GO:0003700	transcription factor activity, sequence-specific DNA binding	molecular_function	0.85975	1	10	338	1244	31676	Cluster-32412.29338,Cluster-32412.21891,Cluster-32412.36387,Cluster-32412.27683,Cluster-32412.37946,Cluster-32412.30731,Cluster-32412.43276,Cluster-32412.26773,Cluster-32412.21908,Cluster-32412.11429
GO:0005217	intracellular ligand-gated ion channel activity	molecular_function	0.85976	1	1	338	181	31676	Cluster-32412.33346
GO:0005218	intracellular ligand-gated calcium channel activity	molecular_function	0.85976	1	1	338	181	31676	Cluster-32412.33346
GO:0005219	ryanodine-sensitive calcium-release channel activity	molecular_function	0.85976	1	1	338	181	31676	Cluster-32412.33346
GO:0015278	calcium-release channel activity	molecular_function	0.85976	1	1	338	181	31676	Cluster-32412.33346
GO:1901137	carbohydrate derivative biosynthetic process	biological_process	0.86029	1	10	338	1238	31676	Cluster-32412.32642,Cluster-32412.18223,Cluster-32412.30880,Cluster-32412.33346,Cluster-32412.16024,Cluster-32412.25808,Cluster-32412.32674,Cluster-32412.38210,Cluster-32412.25624,Cluster-32412.16306
GO:0072521	purine-containing compound metabolic process	biological_process	0.86128	1	11	338	1305	31676	Cluster-32412.47245,Cluster-32412.7368,Cluster-32412.29029,Cluster-32412.25624,Cluster-32412.38210,Cluster-32412.16295,Cluster-32412.30082,Cluster-32412.11368,Cluster-32412.25808,Cluster-32412.30432,Cluster-32412.21549
GO:0019899	enzyme binding	molecular_function	0.86138	1	1	338	154	31676	Cluster-32412.27332
GO:0006012	galactose metabolic process	biological_process	0.86158	1	2	338	380	31676	Cluster-32412.15643,Cluster-32412.35304
GO:0004879	RNA polymerase II transcription factor activity, ligand-activated sequence-specific DNA binding	molecular_function	0.86321	1	1	338	209	31676	Cluster-32412.37946
GO:0030518	intracellular steroid hormone receptor signaling pathway	biological_process	0.86321	1	1	338	209	31676	Cluster-32412.37946
GO:0030521	androgen receptor signaling pathway	biological_process	0.86321	1	1	338	209	31676	Cluster-32412.37946
GO:0030522	intracellular receptor signaling pathway	biological_process	0.86321	1	1	338	209	31676	Cluster-32412.37946
GO:0098531	transcription factor activity, direct ligand regulated sequence-specific DNA binding	molecular_function	0.86321	1	1	338	209	31676	Cluster-32412.37946
GO:0051049	regulation of transport	biological_process	0.86355	1	1	338	184	31676	Cluster-32412.7385
GO:0045259	proton-transporting ATP synthase complex	cellular_component	0.86415	1	3	338	484	31676	Cluster-32412.25808,Cluster-32412.25624,Cluster-32412.38210
GO:0006754	ATP biosynthetic process	biological_process	0.86676	1	3	338	484	31676	Cluster-32412.38210,Cluster-32412.25624,Cluster-32412.25808
GO:0009142	nucleoside triphosphate biosynthetic process	biological_process	0.86676	1	3	338	484	31676	Cluster-32412.25624,Cluster-32412.38210,Cluster-32412.25808
GO:0009145	purine nucleoside triphosphate biosynthetic process	biological_process	0.86676	1	3	338	484	31676	Cluster-32412.38210,Cluster-32412.25624,Cluster-32412.25808
GO:0009201	ribonucleoside triphosphate biosynthetic process	biological_process	0.86676	1	3	338	484	31676	Cluster-32412.25808,Cluster-32412.38210,Cluster-32412.25624
GO:0009206	purine ribonucleoside triphosphate biosynthetic process	biological_process	0.86676	1	3	338	484	31676	Cluster-32412.25808,Cluster-32412.25624,Cluster-32412.38210
GO:0004553	hydrolase activity, hydrolyzing O-glycosyl compounds	molecular_function	0.86765	1	4	338	594	31676	Cluster-32412.47306,Cluster-32412.40927,Cluster-32412.35304,Cluster-32412.15643
GO:0003743	translation initiation factor activity	molecular_function	0.86805	1	1	338	170	31676	Cluster-32412.34540
GO:0044424	intracellular part	cellular_component	0.86855	1	106	338	10689	31676	Cluster-40456.0,Cluster-32412.47245,Cluster-32412.18227,Cluster-32412.30540,Cluster-32412.30082,Cluster-32412.34540,Cluster-32412.26773,Cluster-32412.10905,Cluster-32412.26946,Cluster-32412.33346,Cluster-32412.21891,Cluster-32412.12248,Cluster-32412.30763,Cluster-32412.35304,Cluster-32412.30045,Cluster-32412.25586,Cluster-32756.0,Cluster-32412.29571,Cluster-32412.23863,Cluster-32412.45951,Cluster…
GO:0015932	nucleobase-containing compound transmembrane transporter activity	molecular_function	0.86856	1	1	338	201	31676	Cluster-32412.50568
GO:0009066	aspartate family amino acid metabolic process	biological_process	0.86883	1	1	338	151	31676	Cluster-32412.27096
GO:0042600	chorion	cellular_component	0.87034	1	1	338	189	31676	Cluster-32412.35866
GO:0043436	oxoacid metabolic process	biological_process	0.87061	1	12	338	1300	31676	Cluster-32412.31814,Cluster-32412.39788,Cluster-32412.16507,Cluster-32412.38660,Cluster-32412.31068,Cluster-32412.52278,Cluster-32412.27096,Cluster-32412.13675,Cluster-32412.21908,Cluster-32412.16295,Cluster-32412.30082,Cluster-32412.12780
GO:0006082	organic acid metabolic process	biological_process	0.87091	1	12	338	1301	31676	Cluster-32412.31814,Cluster-32412.39788,Cluster-32412.31068,Cluster-32412.16507,Cluster-32412.38660,Cluster-32412.13675,Cluster-32412.27096,Cluster-32412.52278,Cluster-32412.12780,Cluster-32412.21908,Cluster-32412.30082,Cluster-32412.16295
GO:0045893	positive regulation of transcription, DNA-templated	biological_process	0.87094	1	1	338	182	31676	Cluster-40456.0
GO:1903508	positive regulation of nucleic acid-templated transcription	biological_process	0.87094	1	1	338	182	31676	Cluster-40456.0
GO:0015081	sodium ion transmembrane transporter activity	molecular_function	0.87117	1	2	338	355	31676	Cluster-32412.16507,Cluster-32412.38660
GO:0098542	defense response to other organism	biological_process	0.87247	1	2	338	323	31676	Cluster-32412.21831,Cluster-32412.27230
GO:0031300	intrinsic component of organelle membrane	cellular_component	0.87338	1	4	338	620	31676	Cluster-32412.36670,Cluster-32412.28945,Cluster-32412.44651,Cluster-32412.50568
GO:0031301	integral component of organelle membrane	cellular_component	0.87338	1	4	338	620	31676	Cluster-32412.36670,Cluster-32412.50568,Cluster-32412.44651,Cluster-32412.28945
GO:0004190	aspartic-type endopeptidase activity	molecular_function	0.87422	1	4	338	607	31676	Cluster-32412.50568,Cluster-32412.19399,Cluster-32412.35591,Cluster-32412.7385
GO:0070001	aspartic-type peptidase activity	molecular_function	0.87422	1	4	338	607	31676	Cluster-32412.50568,Cluster-32412.19399,Cluster-32412.7385,Cluster-32412.35591
GO:0005623	cell	cellular_component	0.8758	1	120	338	12106	31676	Cluster-32412.32700,Cluster-32412.9690,Cluster-32412.40170,Cluster-32412.35393,Cluster-32412.29338,Cluster-32412.11429,Cluster-32412.34346,Cluster-32412.7385,Cluster-32412.32674,Cluster-32412.18336,Cluster-32412.9895,Cluster-32412.44281,Cluster-32412.35866,Cluster-32412.36750,Cluster-32412.15643,Cluster-32412.15547,Cluster-32412.36488,Cluster-32412.40594,Cluster-32412.38150,Cluster-32412.25624,Cl…
GO:0044464	cell part	cellular_component	0.8758	1	120	338	12106	31676	Cluster-32412.40468,Cluster-32412.25579,Cluster-32412.29484,Cluster-32412.17815,Cluster-32412.13977,Cluster-32412.28435,Cluster-47828.0,Cluster-32412.42632,Cluster-32412.46020,Cluster-32412.12982,Cluster-32412.44345,Cluster-32412.26075,Cluster-32412.17477,Cluster-32412.38620,Cluster-32412.22473,Cluster-32412.25515,Cluster-32412.31912,Cluster-32412.20512,Cluster-32412.34145,Cluster-32412.43276,Clu…
GO:0098803	respiratory chain complex	cellular_component	0.87619	1	1	338	191	31676	Cluster-32412.25586
GO:0044249	cellular biosynthetic process	biological_process	0.87698	1	74	338	7519	31676	Cluster-32412.41570,Cluster-32412.12780,Cluster-32412.25624,Cluster-32412.38150,Cluster-32412.40594,Cluster-32412.15547,Cluster-32412.16770,Cluster-32412.33986,Cluster-32412.36750,Cluster-32412.15687,Cluster-32412.32674,Cluster-32412.11429,Cluster-32412.29338,Cluster-32412.11487,Cluster-32412.33611,Cluster-32412.45150,Cluster-32412.21908,Cluster-32412.39234,Cluster-32412.24294,Cluster-32412.42805…
GO:0070469	respiratory chain	cellular_component	0.87895	1	1	338	193	31676	Cluster-32412.25586
GO:0004842	ubiquitin-protein transferase activity	molecular_function	0.87977	1	2	338	276	31676	Cluster-32412.13675,Cluster-32412.30731
GO:0019787	ubiquitin-like protein transferase activity	molecular_function	0.87977	1	2	338	276	31676	Cluster-32412.30731,Cluster-32412.13675
GO:0019538	protein metabolic process	biological_process	0.87988	1	47	338	4646	31676	Cluster-32412.15680,Cluster-32412.30880,Cluster-32412.38660,Cluster-32412.21802,Cluster-32412.31188,Cluster-32412.31068,Cluster-32412.31912,Cluster-32412.50568,Cluster-32412.25808,Cluster-32412.25515,Cluster-32412.35591,Cluster-32412.49171,Cluster-32412.19443,Cluster-32412.47370,Cluster-32412.42805,Cluster-32412.24294,Cluster-32412.39234,Cluster-32412.21908,Cluster-32412.31420,Cluster-32412.34775…
GO:0009127	purine nucleoside monophosphate biosynthetic process	biological_process	0.88008	1	3	338	496	31676	Cluster-32412.38210,Cluster-32412.25624,Cluster-32412.25808
GO:0009168	purine ribonucleoside monophosphate biosynthetic process	biological_process	0.88008	1	3	338	496	31676	Cluster-32412.25624,Cluster-32412.38210,Cluster-32412.25808
GO:0009165	nucleotide biosynthetic process	biological_process	0.8812	1	4	338	600	31676	Cluster-32412.37631,Cluster-32412.25808,Cluster-32412.25624,Cluster-32412.38210
GO:1901293	nucleoside phosphate biosynthetic process	biological_process	0.8812	1	4	338	600	31676	Cluster-32412.25624,Cluster-32412.38210,Cluster-32412.25808,Cluster-32412.37631
GO:0042254	ribosome biogenesis	biological_process	0.88157	1	6	338	773	31676	Cluster-32412.42632,Cluster-32412.31188,Cluster-32412.34775,Cluster-32412.24294,Cluster-32412.18052,Cluster-32412.25515
GO:0004197	cysteine-type endopeptidase activity	molecular_function	0.88176	1	1	338	184	31676	Cluster-32412.21802
GO:0000793	condensed chromosome	cellular_component	0.88219	1	1	338	186	31676	Cluster-32412.42805
GO:0061025	membrane fusion	biological_process	0.88345	1	1	338	197	31676	Cluster-32412.17883
GO:0005622	intracellular	cellular_component	0.88389	1	106	338	10748	31676	Cluster-32412.36750,Cluster-32412.44281,Cluster-32412.9895,Cluster-32412.32674,Cluster-32412.7385,Cluster-32412.18336,Cluster-32412.34346,Cluster-32412.11429,Cluster-32412.29338,Cluster-32412.35393,Cluster-32412.25624,Cluster-32412.38150,Cluster-32412.40594,Cluster-32412.36488,Cluster-32412.15547,Cluster-32412.15643,Cluster-32412.17883,Cluster-32412.38210,Cluster-32412.41480,Cluster-32412.41838,C…
GO:0044431	Golgi apparatus part	cellular_component	0.8842	1	1	338	181	31676	Cluster-32412.7385
GO:0005249	voltage-gated potassium channel activity	molecular_function	0.8843	1	1	338	217	31676	Cluster-32412.24501
GO:0008076	voltage-gated potassium channel complex	cellular_component	0.8843	1	1	338	217	31676	Cluster-32412.24501
GO:0034705	potassium channel complex	cellular_component	0.8843	1	1	338	217	31676	Cluster-32412.24501
GO:0005198	structural molecule activity	molecular_function	0.88635	1	12	338	1429	31676	Cluster-32412.31188,Cluster-32412.24294,Cluster-32412.32502,Cluster-32412.36488,Cluster-32412.25515,Cluster-32412.50568,Cluster-32412.34775,Cluster-32412.42632,Cluster-32412.17074,Cluster-32412.32221,Cluster-32412.35866,Cluster-32412.29984
GO:0008509	anion transmembrane transporter activity	molecular_function	0.88641	1	1	338	185	31676	Cluster-32412.44313
GO:0010608	posttranscriptional regulation of gene expression	biological_process	0.88665	1	2	338	318	31676	Cluster-32412.34540,Cluster-32412.38972
GO:0030117	membrane coat	cellular_component	0.88675	1	1	338	167	31676	Cluster-32412.44281
GO:0048475	coated membrane	cellular_component	0.88675	1	1	338	167	31676	Cluster-32412.44281
GO:1901360	organic cyclic compound metabolic process	biological_process	0.88688	1	84	338	8275	31676	Cluster-32412.15687,Cluster-32412.34346,Cluster-32412.11429,Cluster-32412.16770,Cluster-32412.33986,Cluster-32412.36750,Cluster-32412.29338,Cluster-32412.35393,Cluster-32412.41570,Cluster-32412.12780,Cluster-32412.25624,Cluster-32412.38150,Cluster-32412.40594,Cluster-32412.13675,Cluster-32412.27332,Cluster-32412.47306,Cluster-32412.15547,Cluster-32412.11368,Cluster-32412.38210,Cluster-32412.41480…
GO:0000981	RNA polymerase II transcription factor activity, sequence-specific DNA binding	molecular_function	0.88724	1	1	338	227	31676	Cluster-32412.37946
GO:0031410	cytoplasmic vesicle	cellular_component	0.88807	1	1	338	190	31676	Cluster-32412.50568
GO:0043234	protein complex	cellular_component	0.88954	1	66	338	6844	31676	Cluster-32412.20512,Cluster-32412.17477,Cluster-32412.22473,Cluster-32412.38620,Cluster-32412.44345,Cluster-32412.34145,Cluster-47828.0,Cluster-32412.34925,Cluster-32412.37946,Cluster-32412.28486,Cluster-32412.21029,Cluster-32412.35149,Cluster-32412.43276,Cluster-32412.16306,Cluster-32530.0,Cluster-32412.30045,Cluster-32412.30763,Cluster-32412.12248,Cluster-32412.35304,Cluster-32412.21891,Cluster…
GO:0044237	cellular metabolic process	biological_process	0.89221	1	128	338	12420	31676	Cluster-32412.43276,Cluster-32412.16306,Cluster-32412.21029,Cluster-32412.32642,Cluster-32412.37946,Cluster-32412.39788,Cluster-32412.42632,Cluster-32412.28435,Cluster-32412.32688,Cluster-32412.30432,Cluster-32412.28892,Cluster-32412.16024,Cluster-32412.20512,Cluster-32412.23863,Cluster-32412.36387,Cluster-32412.32387,Cluster-32412.34475,Cluster-32412.38239,Cluster-32412.29164,Cluster-32412.26975…
GO:0005262	calcium channel activity	molecular_function	0.89417	1	1	338	204	31676	Cluster-32412.33346
GO:0051128	regulation of cellular component organization	biological_process	0.89434	1	2	338	341	31676	Cluster-32412.26946,Cluster-32412.7385
GO:0009156	ribonucleoside monophosphate biosynthetic process	biological_process	0.89478	1	3	338	514	31676	Cluster-32412.25808,Cluster-32412.38210,Cluster-32412.25624
GO:0006796	phosphate-containing compound metabolic process	biological_process	0.89522	1	22	338	2405	31676	Cluster-32412.28486,Cluster-32412.29029,Cluster-32412.52278,Cluster-32412.33611,Cluster-32412.13675,Cluster-32412.16295,Cluster-32412.21908,Cluster-32412.40594,Cluster-32412.31420,Cluster-32412.25624,Cluster-32412.42805,Cluster-32412.7368,Cluster-32412.37631,Cluster-32412.28052,Cluster-32412.30082,Cluster-32412.38210,Cluster-32412.44083,Cluster-32412.25808,Cluster-32412.33346,Cluster-32412.30880,…
GO:0031982	vesicle	cellular_component	0.89565	1	1	338	197	31676	Cluster-32412.50568
GO:0006486	protein glycosylation	biological_process	0.89566	1	1	338	192	31676	Cluster-32412.32674
GO:0043413	macromolecule glycosylation	biological_process	0.89566	1	1	338	192	31676	Cluster-32412.32674
GO:0003824	catalytic activity	molecular_function	0.89607	1	110	338	10348	31676	Cluster-32412.15680,Cluster-32412.30880,Cluster-32412.38660,Cluster-32412.16507,Cluster-32412.21802,Cluster-32412.27683,Cluster-32412.31068,Cluster-32412.29221,Cluster-32412.27845,Cluster-32412.50568,Cluster-32412.25808,Cluster-32412.30145,Cluster-32412.18052,Cluster-32412.41838,Cluster-32412.43841,Cluster-32412.37631,Cluster-32412.21549,Cluster-32412.40927,Cluster-32412.42805,Cluster-32412.10594…
GO:0006446	regulation of translational initiation	biological_process	0.89717	1	1	338	193	31676	Cluster-32412.34540
GO:0042451	purine nucleoside biosynthetic process	biological_process	0.89824	1	3	338	513	31676	Cluster-32412.38210,Cluster-32412.25624,Cluster-32412.25808
GO:0046129	purine ribonucleoside biosynthetic process	biological_process	0.89824	1	3	338	513	31676	Cluster-32412.25808,Cluster-32412.38210,Cluster-32412.25624
GO:0009119	ribonucleoside metabolic process	biological_process	0.8991	1	7	338	960	31676	Cluster-32412.38210,Cluster-32412.25624,Cluster-32412.16295,Cluster-32412.32642,Cluster-32412.7368,Cluster-32412.29029,Cluster-32412.25808
GO:1901576	organic substance biosynthetic process	biological_process	0.89925	1	73	338	7426	31676	Cluster-32412.41480,Cluster-32412.38210,Cluster-32412.37631,Cluster-32412.50517,Cluster-32412.43841,Cluster-32412.31188,Cluster-32412.31068,Cluster-32412.27683,Cluster-32412.16507,Cluster-32412.30880,Cluster-32412.38660,Cluster-32412.55913,Cluster-32412.23316,Cluster-32412.50568,Cluster-32412.25808,Cluster-32412.45150,Cluster-32412.21908,Cluster-32412.39234,Cluster-32412.16295,Cluster-32412.11487…
GO:0009124	nucleoside monophosphate biosynthetic process	biological_process	0.89928	1	3	338	519	31676	Cluster-32412.25624,Cluster-32412.38210,Cluster-32412.25808
GO:0009058	biosynthetic process	biological_process	0.8997	1	76	338	7771	31676	Cluster-32530.0,Cluster-32412.49139,Cluster-32412.34775,Cluster-32412.21029,Cluster-32412.16306,Cluster-32412.43276,Cluster-32412.32642,Cluster-32412.37946,Cluster-32412.32688,Cluster-32412.7368,Cluster-32412.29484,Cluster-32412.28892,Cluster-32412.25515,Cluster-32412.16024,Cluster-32412.27630,Cluster-32412.23863,Cluster-32412.28851,Cluster-32412.27096,Cluster-32412.36387,Cluster-32412.30731,Clus…
GO:0015085	calcium ion transmembrane transporter activity	molecular_function	0.90143	1	1	338	209	31676	Cluster-32412.33346
GO:0008152	metabolic process	biological_process	0.90235	1	154	338	14803	31676	Cluster-32412.11429,Cluster-32412.32674,Cluster-32412.34346,Cluster-32412.16770,Cluster-32412.49170,Cluster-32412.44281,Cluster-32412.7788,Cluster-32412.35393,Cluster-32412.40170,Cluster-32412.29338,Cluster-32412.40594,Cluster-32412.41570,Cluster-32412.25624,Cluster-32412.31746,Cluster-32412.28493,Cluster-32412.27230,Cluster-32412.13675,Cluster-32412.27332,Cluster-32412.15643,Cluster-32412.11368,…
GO:0043169	cation binding	molecular_function	0.90241	1	31	338	3134	31676	Cluster-32412.24501,Cluster-32412.24183,Cluster-32412.21908,Cluster-32412.21029,Cluster-32412.16306,Cluster-32412.32174,Cluster-32412.31889,Cluster-32412.36387,Cluster-32412.10594,Cluster-32412.42805,Cluster-32412.28435,Cluster-32412.21831,Cluster-32412.36818,Cluster-32412.43922,Cluster-32412.41452,Cluster-32412.45775,Cluster-32412.18227,Cluster-32412.25579,Cluster-32412.44281,Cluster-32412.35166…
GO:0016705	oxidoreductase activity, acting on paired donors, with incorporation or reduction of molecular oxygen	molecular_function	0.90281	1	1	338	196	31676	Cluster-32412.10594
GO:0016798	hydrolase activity, acting on glycosyl bonds	molecular_function	0.90311	1	4	338	636	31676	Cluster-32412.15643,Cluster-32412.35304,Cluster-32412.40927,Cluster-32412.47306
GO:0022843	voltage-gated cation channel activity	molecular_function	0.90354	1	1	338	232	31676	Cluster-32412.24501
GO:0070085	glycosylation	biological_process	0.90357	1	1	338	199	31676	Cluster-32412.32674
GO:0022613	ribonucleoprotein complex biogenesis	biological_process	0.90392	1	6	338	803	31676	Cluster-32412.42632,Cluster-32412.31188,Cluster-32412.34775,Cluster-32412.25515,Cluster-32412.18052,Cluster-32412.24294
GO:0005794	Golgi apparatus	cellular_component	0.90409	1	1	338	198	31676	Cluster-32412.7385
GO:0009069	serine family amino acid metabolic process	biological_process	0.90423	1	1	338	178	31676	Cluster-32412.52278
GO:0006119	oxidative phosphorylation	biological_process	0.90458	1	2	338	360	31676	Cluster-32412.7368,Cluster-32412.29029
GO:0009966	regulation of signal transduction	biological_process	0.90471	1	2	338	379	31676	Cluster-43422.0,Cluster-32412.35304
GO:0008168	methyltransferase activity	molecular_function	0.90512	1	3	338	440	31676	Cluster-32412.34145,Cluster-32412.12780,Cluster-32412.18052
GO:0006793	phosphorus metabolic process	biological_process	0.90562	1	22	338	2430	31676	Cluster-32412.42805,Cluster-32412.13675,Cluster-32412.33611,Cluster-32412.52278,Cluster-32412.29029,Cluster-32412.28486,Cluster-32412.25624,Cluster-32412.31420,Cluster-32412.16295,Cluster-32412.21908,Cluster-32412.40594,Cluster-32412.33346,Cluster-32412.25808,Cluster-32412.20008,Cluster-32412.30880,Cluster-32412.18223,Cluster-32412.37631,Cluster-32412.28052,Cluster-32412.7368,Cluster-32412.44083,…
GO:0006366	transcription from RNA polymerase II promoter	biological_process	0.9087	1	6	338	834	31676	Cluster-32412.36387,Cluster-32530.0,Cluster-32412.38660,Cluster-32412.18227,Cluster-32412.12248,Cluster-32412.30763
GO:0009117	nucleotide metabolic process	biological_process	0.90926	1	8	338	1082	31676	Cluster-32412.25808,Cluster-32412.38210,Cluster-32412.25624,Cluster-32412.16295,Cluster-32412.37631,Cluster-32412.29029,Cluster-32412.7368,Cluster-32412.28486
GO:0006812	cation transport	biological_process	0.91093	1	21	338	2608	31676	Cluster-32412.35149,Cluster-32412.28359,Cluster-32412.32340,Cluster-32412.24501,Cluster-32412.25624,Cluster-32412.11157,Cluster-32412.26777,Cluster-54582.0,Cluster-32412.30731,Cluster-32412.42400,Cluster-32412.28125,Cluster-32412.7368,Cluster-32412.38210,Cluster-32412.32338,Cluster-32412.33346,Cluster-32412.44651,Cluster-32412.50568,Cluster-32412.25808,Cluster-32412.9690,Cluster-32412.38660,Clust…
GO:0009116	nucleoside metabolic process	biological_process	0.91231	1	7	338	980	31676	Cluster-32412.25624,Cluster-32412.38210,Cluster-32412.32642,Cluster-32412.16295,Cluster-32412.29029,Cluster-32412.25808,Cluster-32412.7368
GO:0046483	heterocycle metabolic process	biological_process	0.91268	1	81	338	8123	31676	Cluster-32412.47306,Cluster-32412.15547,Cluster-32412.11368,Cluster-32412.41570,Cluster-32412.12780,Cluster-32412.25624,Cluster-32412.38150,Cluster-32412.40594,Cluster-32412.27332,Cluster-32412.29338,Cluster-32412.35393,Cluster-32412.15687,Cluster-32412.34346,Cluster-32412.11429,Cluster-32412.33986,Cluster-32412.16770,Cluster-32412.36750,Cluster-32412.31975,Cluster-32412.21549,Cluster-32412.42805…
GO:0009101	glycoprotein biosynthetic process	biological_process	0.91454	1	1	338	207	31676	Cluster-32412.32674
GO:0046034	ATP metabolic process	biological_process	0.9148	1	6	338	889	31676	Cluster-32412.7368,Cluster-32412.25808,Cluster-32412.29029,Cluster-32412.16295,Cluster-32412.38210,Cluster-32412.25624
GO:1901657	glycosyl compound metabolic process	biological_process	0.91505	1	7	338	985	31676	Cluster-32412.25808,Cluster-32412.29029,Cluster-32412.7368,Cluster-32412.32642,Cluster-32412.16295,Cluster-32412.25624,Cluster-32412.38210
GO:0016053	organic acid biosynthetic process	biological_process	0.91509	1	2	338	323	31676	Cluster-32412.27096,Cluster-32412.12780
GO:0046394	carboxylic acid biosynthetic process	biological_process	0.91509	1	2	338	323	31676	Cluster-32412.27096,Cluster-32412.12780
GO:0016741	transferase activity, transferring one-carbon groups	molecular_function	0.91788	1	3	338	456	31676	Cluster-32412.12780,Cluster-32412.34145,Cluster-32412.18052
GO:0006753	nucleoside phosphate metabolic process	biological_process	0.91815	1	8	338	1100	31676	Cluster-32412.37631,Cluster-32412.28486,Cluster-32412.7368,Cluster-32412.29029,Cluster-32412.25624,Cluster-32412.38210,Cluster-32412.16295,Cluster-32412.25808
GO:0008135	translation factor activity, RNA binding	molecular_function	0.91817	1	1	338	207	31676	Cluster-32412.34540
GO:0033043	regulation of organelle organization	biological_process	0.91836	1	1	338	231	31676	Cluster-32412.26946
GO:0006520	cellular amino acid metabolic process	biological_process	0.91867	1	9	338	1098	31676	Cluster-32412.38660,Cluster-32412.16507,Cluster-32412.31068,Cluster-32412.30082,Cluster-32412.21908,Cluster-32412.12780,Cluster-32412.27096,Cluster-32412.52278,Cluster-32412.13675
GO:0044260	cellular macromolecule metabolic process	biological_process	0.91947	1	95	338	9416	31676	Cluster-40456.0,Cluster-32412.47245,Cluster-32412.18227,Cluster-32412.30082,Cluster-32412.29648,Cluster-32412.15042,Cluster-32412.26773,Cluster-32412.34540,Cluster-32412.33346,Cluster-32412.35793,Cluster-32412.21891,Cluster-32412.12248,Cluster-32412.30763,Cluster-32412.35304,Cluster-32412.44114,Cluster-32756.0,Cluster-32412.18223,Cluster-32412.28851,Cluster-32412.29164,Cluster-32412.26975,Cluster…
GO:0009100	glycoprotein metabolic process	biological_process	0.91949	1	1	338	211	31676	Cluster-32412.32674
GO:0015078	hydrogen ion transmembrane transporter activity	molecular_function	0.91981	1	6	338	927	31676	Cluster-32412.25808,Cluster-32412.29029,Cluster-32412.50568,Cluster-32412.30731,Cluster-32412.25624,Cluster-32412.38210
GO:0006413	translational initiation	biological_process	0.9207	1	1	338	218	31676	Cluster-32412.34540
GO:0046872	metal ion binding	molecular_function	0.92151	1	30	338	3102	31676	Cluster-32412.24501,Cluster-32412.21908,Cluster-32412.24183,Cluster-32412.16306,Cluster-32412.21029,Cluster-32412.32174,Cluster-32412.31889,Cluster-32412.36387,Cluster-32412.10594,Cluster-32412.42805,Cluster-32412.21831,Cluster-32412.28435,Cluster-32412.36818,Cluster-32412.45775,Cluster-32412.41452,Cluster-32412.25579,Cluster-32412.44281,Cluster-32412.18227,Cluster-32412.35166,Cluster-32412.39400…
GO:0009126	purine nucleoside monophosphate metabolic process	biological_process	0.92189	1	6	338	901	31676	Cluster-32412.7368,Cluster-32412.25808,Cluster-32412.29029,Cluster-32412.16295,Cluster-32412.38210,Cluster-32412.25624
GO:0009167	purine ribonucleoside monophosphate metabolic process	biological_process	0.92189	1	6	338	901	31676	Cluster-32412.16295,Cluster-32412.25624,Cluster-32412.38210,Cluster-32412.7368,Cluster-32412.25808,Cluster-32412.29029
GO:0009152	purine ribonucleotide biosynthetic process	biological_process	0.92209	1	3	338	541	31676	Cluster-32412.25624,Cluster-32412.38210,Cluster-32412.25808
GO:0009059	macromolecule biosynthetic process	biological_process	0.92247	1	57	338	6015	31676	Cluster-32412.38150,Cluster-32412.40594,Cluster-32412.28851,Cluster-32412.19399,Cluster-32412.15547,Cluster-32412.26975,Cluster-32412.29164,Cluster-32412.30731,Cluster-32412.36387,Cluster-32412.47245,Cluster-32412.36750,Cluster-40456.0,Cluster-32412.16770,Cluster-32412.33986,Cluster-32412.18227,Cluster-32412.30082,Cluster-32412.11429,Cluster-32412.34540,Cluster-32412.26773,Cluster-32412.15687,Clu…
GO:0005216	ion channel activity	molecular_function	0.9229	1	6	338	888	31676	Cluster-32412.33346,Cluster-32412.28125,Cluster-32412.28359,Cluster-32412.11157,Cluster-32412.24501,Cluster-32412.40594
GO:0022838	substrate-specific channel activity	molecular_function	0.9229	1	6	338	888	31676	Cluster-32412.28359,Cluster-32412.33346,Cluster-32412.28125,Cluster-32412.40594,Cluster-32412.11157,Cluster-32412.24501
GO:0005244	voltage-gated ion channel activity	molecular_function	0.92357	1	1	338	250	31676	Cluster-32412.24501
GO:0022832	voltage-gated channel activity	molecular_function	0.92357	1	1	338	250	31676	Cluster-32412.24501
GO:0005515	protein binding	molecular_function	0.9243	1	47	338	4458	31676	Cluster-32412.30880,Cluster-32412.38660,Cluster-32412.28490,Cluster-32412.15680,Cluster-32412.15315,Cluster-32412.28892,Cluster-32412.50518,Cluster-32412.50568,Cluster-32412.31912,Cluster-32412.18754,Cluster-32412.29986,Cluster-32412.26473,Cluster-32412.30809,Cluster-32412.39707,Cluster-32412.27479,Cluster-32412.40238,Cluster-32412.34925,Cluster-32412.6924,Cluster-32412.39234,Cluster-32412.16295,…
GO:0006164	purine nucleotide biosynthetic process	biological_process	0.92496	1	3	338	545	31676	Cluster-32412.38210,Cluster-32412.25624,Cluster-32412.25808
GO:0004672	protein kinase activity	molecular_function	0.92548	1	4	338	537	31676	Cluster-32412.20008,Cluster-32412.40594,Cluster-32412.31420,Cluster-32412.52278
GO:0034703	cation channel complex	cellular_component	0.92584	1	1	338	253	31676	Cluster-32412.24501
GO:0009144	purine nucleoside triphosphate metabolic process	biological_process	0.92632	1	6	338	908	31676	Cluster-32412.7368,Cluster-32412.29029,Cluster-32412.25808,Cluster-32412.16295,Cluster-32412.38210,Cluster-32412.25624
GO:0009199	ribonucleoside triphosphate metabolic process	biological_process	0.92632	1	6	338	908	31676	Cluster-32412.16295,Cluster-32412.25624,Cluster-32412.38210,Cluster-32412.7368,Cluster-32412.25808,Cluster-32412.29029
GO:0009205	purine ribonucleoside triphosphate metabolic process	biological_process	0.92632	1	6	338	908	31676	Cluster-32412.29029,Cluster-32412.25808,Cluster-32412.7368,Cluster-32412.25624,Cluster-32412.38210,Cluster-32412.16295
GO:0034645	cellular macromolecule biosynthetic process	biological_process	0.92739	1	56	338	5945	31676	Cluster-32412.16024,Cluster-32412.23316,Cluster-32412.25515,Cluster-32412.27630,Cluster-32412.50568,Cluster-32412.31068,Cluster-32412.31188,Cluster-32412.27683,Cluster-32412.30880,Cluster-32412.38660,Cluster-32412.16507,Cluster-32412.55913,Cluster-32412.43841,Cluster-32412.50517,Cluster-32412.29484,Cluster-32412.41480,Cluster-32412.24294,Cluster-32412.31975,Cluster-32412.37946,Cluster-32412.43276…
GO:0015077	monovalent inorganic cation transmembrane transporter activity	molecular_function	0.92772	1	11	338	1554	31676	Cluster-32412.38210,Cluster-32412.25624,Cluster-32412.24501,Cluster-32412.11157,Cluster-32412.28125,Cluster-32412.29029,Cluster-32412.30731,Cluster-32412.16507,Cluster-32412.38660,Cluster-32412.50568,Cluster-32412.25808
GO:0010646	regulation of cell communication	biological_process	0.92829	1	2	338	405	31676	Cluster-43422.0,Cluster-32412.35304
GO:0035556	intracellular signal transduction	biological_process	0.92843	1	4	338	631	31676	Cluster-32412.40594,Cluster-32412.20008,Cluster-32412.35304,Cluster-32412.29164
GO:0034702	ion channel complex	cellular_component	0.92944	1	1	338	257	31676	Cluster-32412.24501
GO:0009141	nucleoside triphosphate metabolic process	biological_process	0.92944	1	6	338	913	31676	Cluster-32412.38210,Cluster-32412.25624,Cluster-32412.16295,Cluster-32412.7368,Cluster-32412.25808,Cluster-32412.29029
GO:0015267	channel activity	molecular_function	0.92973	1	6	338	902	31676	Cluster-32412.11157,Cluster-32412.24501,Cluster-32412.40594,Cluster-32412.28125,Cluster-32412.33346,Cluster-32412.28359
GO:0022803	passive transmembrane transporter activity	molecular_function	0.92973	1	6	338	902	31676	Cluster-32412.28125,Cluster-32412.33346,Cluster-32412.28359,Cluster-32412.24501,Cluster-32412.11157,Cluster-32412.40594
GO:0009161	ribonucleoside monophosphate metabolic process	biological_process	0.92987	1	6	338	919	31676	Cluster-32412.25808,Cluster-32412.29029,Cluster-32412.7368,Cluster-32412.25624,Cluster-32412.38210,Cluster-32412.16295
GO:0044454	nuclear chromosome part	cellular_component	0.93011	1	1	338	226	31676	Cluster-32412.42805
GO:0023051	regulation of signaling	biological_process	0.93019	1	2	338	408	31676	Cluster-32412.35304,Cluster-43422.0
GO:0006807	nitrogen compound metabolic process	biological_process	0.93058	1	96	338	9575	31676	Cluster-32412.34540,Cluster-32412.26773,Cluster-32412.30082,Cluster-32412.18227,Cluster-32412.47245,Cluster-32412.28052,Cluster-40456.0,Cluster-32756.0,Cluster-32412.44114,Cluster-32412.12248,Cluster-32412.30763,Cluster-32412.21891,Cluster-32412.33346,Cluster-32412.35793,Cluster-32412.28851,Cluster-32412.23863,Cluster-32412.27096,Cluster-32412.38239,Cluster-32412.32387,Cluster-32412.30731,Cluster…
GO:0009260	ribonucleotide biosynthetic process	biological_process	0.93202	1	3	338	559	31676	Cluster-32412.25808,Cluster-32412.25624,Cluster-32412.38210
GO:0046390	ribose phosphate biosynthetic process	biological_process	0.93202	1	3	338	559	31676	Cluster-32412.25808,Cluster-32412.38210,Cluster-32412.25624
GO:0043170	macromolecule metabolic process	biological_process	0.93231	1	106	338	10482	31676	Cluster-32412.37946,Cluster-32412.47370,Cluster-32412.31420,Cluster-32412.34775,Cluster-32530.0,Cluster-32412.28486,Cluster-32412.28332,Cluster-32412.16306,Cluster-32412.43276,Cluster-32412.21029,Cluster-32412.34145,Cluster-32412.31912,Cluster-32412.27630,Cluster-32412.16024,Cluster-32412.25515,Cluster-32412.28435,Cluster-32412.42632,Cluster-32412.21831,Cluster-32412.35591,Cluster-32412.29484,Clu…
GO:0009123	nucleoside monophosphate metabolic process	biological_process	0.93235	1	6	338	924	31676	Cluster-32412.7368,Cluster-32412.29029,Cluster-32412.25808,Cluster-32412.38210,Cluster-32412.25624,Cluster-32412.16295
GO:0071103	DNA conformation change	biological_process	0.9337	1	1	338	233	31676	Cluster-32412.35393
GO:0072522	purine-containing compound biosynthetic process	biological_process	0.93399	1	3	338	559	31676	Cluster-32412.25624,Cluster-32412.38210,Cluster-32412.25808
GO:0006259	DNA metabolic process	biological_process	0.93411	1	18	338	2104	31676	Cluster-32412.36387,Cluster-32412.47306,Cluster-32412.44271,Cluster-32412.28002,Cluster-32412.19399,Cluster-32412.29811,Cluster-32412.45150,Cluster-32412.27683,Cluster-32412.38660,Cluster-32412.34145,Cluster-32412.50568,Cluster-32412.27630,Cluster-32412.21831,Cluster-32412.38842,Cluster-32412.37631,Cluster-32412.36750,Cluster-40456.0,Cluster-32412.43841
GO:0005672	transcription factor TFIIA complex	cellular_component	0.9357	1	1	338	223	31676	Cluster-32412.30763
GO:1902531	regulation of intracellular signal transduction	biological_process	0.93993	1	1	338	273	31676	Cluster-32412.35304
GO:0048193	Golgi vesicle transport	biological_process	0.94015	1	1	338	233	31676	Cluster-32412.7385
GO:0042773	ATP synthesis coupled electron transport	biological_process	0.9402	1	1	338	262	31676	Cluster-32412.7368
GO:0042775	mitochondrial ATP synthesis coupled electron transport	biological_process	0.9402	1	1	338	262	31676	Cluster-32412.7368
GO:0051301	cell division	biological_process	0.94026	1	1	338	244	31676	Cluster-32412.3457
GO:0008324	cation transmembrane transporter activity	molecular_function	0.9421	1	18	338	2403	31676	Cluster-32412.28125,Cluster-32412.38210,Cluster-32412.33346,Cluster-32412.25808,Cluster-32412.50568,Cluster-32412.44651,Cluster-32412.16507,Cluster-32412.38660,Cluster-32412.29029,Cluster-32412.28359,Cluster-32412.11157,Cluster-32412.24501,Cluster-32412.32340,Cluster-32412.25624,Cluster-32412.26777,Cluster-54582.0,Cluster-32412.42400,Cluster-32412.30731
GO:0016829	lyase activity	molecular_function	0.94221	1	4	338	668	31676	Cluster-32412.28486,Cluster-32412.41570,Cluster-32412.16507,Cluster-32412.38660
GO:0008234	cysteine-type peptidase activity	molecular_function	0.94252	1	1	338	244	31676	Cluster-32412.21802
GO:0042278	purine nucleoside metabolic process	biological_process	0.94338	1	6	338	942	31676	Cluster-32412.29029,Cluster-32412.25808,Cluster-32412.7368,Cluster-32412.25624,Cluster-32412.38210,Cluster-32412.16295
GO:0046128	purine ribonucleoside metabolic process	biological_process	0.94338	1	6	338	942	31676	Cluster-32412.7368,Cluster-32412.25808,Cluster-32412.29029,Cluster-32412.16295,Cluster-32412.25624,Cluster-32412.38210
GO:0000228	nuclear chromosome	cellular_component	0.94359	1	1	338	245	31676	Cluster-32412.42805
GO:0016757	transferase activity, transferring glycosyl groups	molecular_function	0.94545	1	3	338	538	31676	Cluster-32412.30880,Cluster-32412.18223,Cluster-32412.27845
GO:0044265	cellular macromolecule catabolic process	biological_process	0.9469	1	2	338	384	31676	Cluster-32412.28435,Cluster-40456.0
GO:0009150	purine ribonucleotide metabolic process	biological_process	0.94844	1	6	338	954	31676	Cluster-32412.7368,Cluster-32412.25808,Cluster-32412.29029,Cluster-32412.16295,Cluster-32412.38210,Cluster-32412.25624
GO:1901575	organic substance catabolic process	biological_process	0.94845	1	7	338	981	31676	Cluster-32412.29811,Cluster-32412.28435,Cluster-32412.16295,Cluster-32412.39788,Cluster-40456.0,Cluster-32412.44281,Cluster-32412.28359
GO:0022890	inorganic cation transmembrane transporter activity	molecular_function	0.94865	1	16	338	2196	31676	Cluster-32412.38660,Cluster-32412.16507,Cluster-32412.33346,Cluster-32412.50568,Cluster-32412.25808,Cluster-32412.44651,Cluster-32412.38210,Cluster-32412.28125,Cluster-32412.42400,Cluster-32412.30731,Cluster-54582.0,Cluster-32412.24501,Cluster-32412.11157,Cluster-32412.25624,Cluster-32412.32340,Cluster-32412.29029
GO:0003723	RNA binding	molecular_function	0.94894	1	8	338	1085	31676	Cluster-32412.44651,Cluster-32412.33346,Cluster-32412.21549,Cluster-32412.27521,Cluster-32412.28332,Cluster-32412.24276,Cluster-32412.34540,Cluster-32412.28435
GO:0006163	purine nucleotide metabolic process	biological_process	0.95002	1	6	338	958	31676	Cluster-32412.16295,Cluster-32412.25624,Cluster-32412.38210,Cluster-32412.7368,Cluster-32412.25808,Cluster-32412.29029
GO:0043167	ion binding	molecular_function	0.95125	1	50	338	4932	31676	Cluster-32412.31889,Cluster-32412.19443,Cluster-32412.40107,Cluster-32412.10594,Cluster-32412.42805,Cluster-32412.24501,Cluster-32412.24183,Cluster-32412.31420,Cluster-32412.21908,Cluster-32412.21029,Cluster-32412.16306,Cluster-32412.32174,Cluster-32412.52278,Cluster-32412.31068,Cluster-32412.38660,Cluster-32412.56188,Cluster-32412.30145,Cluster-32412.23316,Cluster-32412.17114,Cluster-32412.47734…
GO:0006811	ion transport	biological_process	0.9525	1	26	338	3250	31676	Cluster-32412.38210,Cluster-32412.32338,Cluster-32412.41838,Cluster-32412.28125,Cluster-32412.7368,Cluster-32412.9690,Cluster-32412.38660,Cluster-32412.16507,Cluster-32412.33346,Cluster-32412.44651,Cluster-32412.25808,Cluster-32412.50568,Cluster-32412.32340,Cluster-32412.24501,Cluster-32412.11157,Cluster-32412.25624,Cluster-32412.40594,Cluster-32412.26777,Cluster-32412.35149,Cluster-32412.44313,C…
GO:0072509	divalent inorganic cation transmembrane transporter activity	molecular_function	0.95281	1	1	338	271	31676	Cluster-32412.33346
GO:0006417	regulation of translation	biological_process	0.95335	1	1	338	258	31676	Cluster-32412.34540
GO:0034248	regulation of cellular amide metabolic process	biological_process	0.95335	1	1	338	258	31676	Cluster-32412.34540
GO:0009259	ribonucleotide metabolic process	biological_process	0.95395	1	6	338	972	31676	Cluster-32412.16295,Cluster-32412.25624,Cluster-32412.38210,Cluster-32412.7368,Cluster-32412.29029,Cluster-32412.25808
GO:0019068	virion assembly	biological_process	0.95435	1	1	338	290	31676	Cluster-32412.42805
GO:0090575	RNA polymerase II transcription factor complex	cellular_component	0.95532	1	1	338	253	31676	Cluster-32412.30763
GO:0006357	regulation of transcription from RNA polymerase II promoter	biological_process	0.95549	1	2	338	433	31676	Cluster-32530.0,Cluster-32412.36387
GO:0019693	ribose phosphate metabolic process	biological_process	0.95789	1	6	338	982	31676	Cluster-32412.38210,Cluster-32412.25624,Cluster-32412.16295,Cluster-32412.7368,Cluster-32412.29029,Cluster-32412.25808
GO:0016310	phosphorylation	biological_process	0.959	1	7	338	984	31676	Cluster-32412.29029,Cluster-32412.52278,Cluster-32412.7368,Cluster-32412.31420,Cluster-32412.16295,Cluster-32412.40594,Cluster-32412.20008
GO:1901135	carbohydrate derivative metabolic process	biological_process	0.96094	1	13	338	1793	31676	Cluster-32412.25808,Cluster-32412.16024,Cluster-32412.33346,Cluster-32412.32642,Cluster-32412.18223,Cluster-32412.30880,Cluster-32412.29029,Cluster-32412.7368,Cluster-32412.16306,Cluster-32412.16295,Cluster-32412.32674,Cluster-32412.38210,Cluster-32412.25624
GO:0022836	gated channel activity	molecular_function	0.9624	1	3	338	603	31676	Cluster-32412.24501,Cluster-32412.28125,Cluster-32412.33346
GO:0015630	microtubule cytoskeleton	cellular_component	0.96336	1	1	338	260	31676	Cluster-32412.42805
GO:0042967	acyl-carrier-protein biosynthetic process	biological_process	0.96492	1	1	338	302	31676	Cluster-32412.26975
GO:0044798	nuclear transcription factor complex	cellular_component	0.96505	1	1	338	280	31676	Cluster-32412.30763
GO:0016773	phosphotransferase activity, alcohol group as acceptor	molecular_function	0.96851	1	5	338	774	31676	Cluster-32412.40594,Cluster-32412.31420,Cluster-32412.20008,Cluster-32412.52278,Cluster-32412.33346
GO:0009056	catabolic process	biological_process	0.96871	1	7	338	1050	31676	Cluster-32412.28359,Cluster-32412.44281,Cluster-40456.0,Cluster-32412.39788,Cluster-32412.16295,Cluster-32412.28435,Cluster-32412.29811
GO:0006412	translation	biological_process	0.96894	1	6	338	945	31676	Cluster-32412.34540,Cluster-32412.31068,Cluster-32412.31188,Cluster-32412.34775,Cluster-32412.24294,Cluster-32412.25515
GO:0009057	macromolecule catabolic process	biological_process	0.96906	1	3	338	603	31676	Cluster-32412.28435,Cluster-40456.0,Cluster-32412.28359
GO:0006260	DNA replication	biological_process	0.96987	1	6	338	1015	31676	Cluster-32412.36387,Cluster-32412.38660,Cluster-32412.36750,Cluster-32412.50568,Cluster-32412.19399,Cluster-32412.27630
GO:0097159	organic cyclic compound binding	molecular_function	0.97037	1	69	338	7003	31676	Cluster-32412.35393,Cluster-32412.29338,Cluster-32412.16770,Cluster-32412.36750,Cluster-32412.34346,Cluster-32412.15946,Cluster-32412.11368,Cluster-32412.15547,Cluster-32412.27332,Cluster-32412.35800,Cluster-32412.50568,Cluster-32412.44651,Cluster-32412.55913,Cluster-32412.16507,Cluster-32412.27683,Cluster-32412.31068,Cluster-32412.32221,Cluster-32412.43922,Cluster-32412.42805,Cluster-32412.40107…
GO:0043604	amide biosynthetic process	biological_process	0.97303	1	7	338	1072	31676	Cluster-32412.25515,Cluster-32412.24294,Cluster-32412.34540,Cluster-32412.12780,Cluster-32412.31188,Cluster-32412.31068,Cluster-32412.34775
GO:0044248	cellular catabolic process	biological_process	0.97338	1	5	338	846	31676	Cluster-32412.28359,Cluster-40456.0,Cluster-32412.44281,Cluster-32412.39788,Cluster-32412.28435
GO:0015075	ion transmembrane transporter activity	molecular_function	0.97354	1	20	338	2747	31676	Cluster-32412.16507,Cluster-32412.38660,Cluster-32412.44651,Cluster-32412.50568,Cluster-32412.25808,Cluster-32412.33346,Cluster-32412.38210,Cluster-32412.28125,Cluster-32412.30731,Cluster-32412.42400,Cluster-54582.0,Cluster-32412.40594,Cluster-32412.26777,Cluster-32412.11157,Cluster-32412.32340,Cluster-32412.25624,Cluster-32412.24501,Cluster-32412.28359,Cluster-32412.29029,Cluster-32412.44313
GO:0043043	peptide biosynthetic process	biological_process	0.97427	1	6	338	971	31676	Cluster-32412.25515,Cluster-32412.24294,Cluster-32412.34775,Cluster-32412.31188,Cluster-32412.31068,Cluster-32412.34540
GO:0006816	calcium ion transport	biological_process	0.97649	1	1	338	353	31676	Cluster-32412.33346
GO:1901363	heterocyclic compound binding	molecular_function	0.97724	1	68	338	6990	31676	Cluster-32412.32221,Cluster-32412.31068,Cluster-32412.27683,Cluster-32412.55913,Cluster-32412.16507,Cluster-32412.50568,Cluster-32412.44651,Cluster-32412.29811,Cluster-32412.39250,Cluster-32412.45150,Cluster-32412.21908,Cluster-32412.39234,Cluster-32412.52278,Cluster-32412.21549,Cluster-32412.19443,Cluster-32412.40107,Cluster-32412.10594,Cluster-32412.42805,Cluster-32412.34346,Cluster-32412.16770…
GO:0015276	ligand-gated ion channel activity	molecular_function	0.97725	1	1	338	325	31676	Cluster-32412.33346
GO:0022834	ligand-gated channel activity	molecular_function	0.97725	1	1	338	325	31676	Cluster-32412.33346
GO:0071704	organic substance metabolic process	biological_process	0.97725	1	130	338	13131	31676	Cluster-32412.38842,Cluster-32412.25579,Cluster-32412.29484,Cluster-32412.7368,Cluster-32412.35591,Cluster-32412.21831,Cluster-32412.25515,Cluster-32412.27630,Cluster-32412.31912,Cluster-32412.34145,Cluster-32412.28332,Cluster-32412.28486,Cluster-32530.0,Cluster-32412.49139,Cluster-32412.34775,Cluster-32412.31420,Cluster-32412.18227,Cluster-40456.0,Cluster-32412.17562,Cluster-32412.30082,Cluster-…
GO:0070838	divalent metal ion transport	biological_process	0.97851	1	1	338	360	31676	Cluster-32412.33346
GO:0006352	DNA-templated transcription, initiation	biological_process	0.97931	1	2	338	477	31676	Cluster-32412.27683,Cluster-32412.30763
GO:0044238	primary metabolic process	biological_process	0.97963	1	123	338	12526	31676	Cluster-32412.19443,Cluster-32412.21549,Cluster-32412.40927,Cluster-32412.31975,Cluster-32412.24294,Cluster-32412.42805,Cluster-32412.29811,Cluster-32412.21908,Cluster-32412.16295,Cluster-32412.39234,Cluster-32412.45150,Cluster-32412.33611,Cluster-32412.11487,Cluster-32412.52278,Cluster-32412.29029,Cluster-32412.21802,Cluster-32412.31188,Cluster-32412.27683,Cluster-32412.31068,Cluster-32412.15680…
GO:0022892	substrate-specific transporter activity	molecular_function	0.9797	1	22	338	3028	31676	Cluster-32412.42400,Cluster-32412.26121,Cluster-32412.30731,Cluster-54582.0,Cluster-32412.24501,Cluster-32412.32340,Cluster-32412.11157,Cluster-32412.25624,Cluster-32412.26777,Cluster-32412.40594,Cluster-32412.44313,Cluster-32412.29029,Cluster-32412.28359,Cluster-32412.38660,Cluster-32412.16507,Cluster-32412.33346,Cluster-32412.25808,Cluster-32412.50568,Cluster-32412.44651,Cluster-32412.38210,Clu…
GO:0006367	transcription initiation from RNA polymerase II promoter	biological_process	0.9809	1	1	338	329	31676	Cluster-32412.30763
GO:0006468	protein phosphorylation	biological_process	0.98154	1	2	338	431	31676	Cluster-32412.31420,Cluster-32412.52278
GO:0003676	nucleic acid binding	molecular_function	0.983	1	47	338	5212	31676	Cluster-32412.30082,Cluster-32412.34540,Cluster-32412.15042,Cluster-32412.26773,Cluster-32412.34346,Cluster-40456.0,Cluster-32412.36750,Cluster-32412.47245,Cluster-32412.18227,Cluster-32412.16770,Cluster-32756.0,Cluster-32412.12248,Cluster-32412.35393,Cluster-32412.44114,Cluster-32412.33346,Cluster-32412.29338,Cluster-32412.21891,Cluster-32412.24276,Cluster-32412.31325,Cluster-32412.36387,Cluster…
GO:0032268	regulation of cellular protein metabolic process	biological_process	0.985	1	2	338	521	31676	Cluster-32412.34540,Cluster-32412.34475
GO:0051246	regulation of protein metabolic process	biological_process	0.98572	1	2	338	525	31676	Cluster-32412.34540,Cluster-32412.34475
GO:0006281	DNA repair	biological_process	0.9869	1	2	338	507	31676	Cluster-32412.44271,Cluster-32412.34145
GO:0016747	transferase activity, transferring acyl groups other than amino-acyl groups	molecular_function	0.98758	1	1	338	399	31676	Cluster-32412.26975
GO:0072511	divalent inorganic cation transport	biological_process	0.98915	1	1	338	420	31676	Cluster-32412.33346
GO:0022891	substrate-specific transmembrane transporter activity	molecular_function	0.98983	1	20	338	2954	31676	Cluster-32412.44313,Cluster-32412.29029,Cluster-32412.28359,Cluster-32412.32340,Cluster-32412.24501,Cluster-32412.11157,Cluster-32412.25624,Cluster-32412.26777,Cluster-32412.40594,Cluster-54582.0,Cluster-32412.42400,Cluster-32412.30731,Cluster-32412.28125,Cluster-32412.38210,Cluster-32412.33346,Cluster-32412.50568,Cluster-32412.25808,Cluster-32412.44651,Cluster-32412.16507,Cluster-32412.38660
GO:0016746	transferase activity, transferring acyl groups	molecular_function	0.99168	1	2	338	610	31676	Cluster-32412.26975,Cluster-32412.30880
GO:0006974	cellular response to DNA damage stimulus	biological_process	0.99294	1	2	338	575	31676	Cluster-32412.44271,Cluster-32412.34145
GO:0016740	transferase activity	molecular_function	0.99474	1	28	338	3520	31676	Cluster-32412.30731,Cluster-32412.21549,Cluster-32412.42805,Cluster-32412.17430,Cluster-32412.26975,Cluster-32412.39788,Cluster-32412.40594,Cluster-32412.31420,Cluster-32412.23863,Cluster-32412.12780,Cluster-32412.29639,Cluster-32412.52278,Cluster-32412.13675,Cluster-32412.33611,Cluster-32412.34145,Cluster-32412.18223,Cluster-32412.30880,Cluster-32412.20008,Cluster-32412.35393,Cluster-32412.27845…
GO:0005488	binding	molecular_function	0.99572	1	124	338	12385	31676	Cluster-32412.27479,Cluster-32412.39707,Cluster-32412.32221,Cluster-32412.35166,Cluster-32412.29986,Cluster-32412.43922,Cluster-32412.18754,Cluster-32412.23316,Cluster-32412.30145,Cluster-32412.50518,Cluster-32412.47734,Cluster-32412.50568,Cluster-32412.30574,Cluster-32412.44651,Cluster-32412.27683,Cluster-32412.31068,Cluster-32412.38660,Cluster-32412.30880,Cluster-32412.16507,Cluster-32412.55913…
GO:0033554	cellular response to stress	biological_process	0.99672	1	3	338	841	31676	Cluster-32412.34145,Cluster-32412.44271,Cluster-32412.33346

## Sheet: D2dsGFPvsD0dsGFP_down
GO_accession	Description	Term_type	Over_represented_pValue	Corrected_pValue	DEG_item	DEG_list	Bg_item	Bg_list	Gene_names
GO:0032991	macromolecular complex	cellular_component	3.8838e-07	0.0015365	297	932	7707	31676	Cluster-32412.38703,Cluster-32412.37799,Cluster-32412.32307,Cluster-32412.42808,Cluster-32412.33217,Cluster-32412.2751,Cluster-32412.37005,Cluster-32412.16834,Cluster-32412.10758,Cluster-32412.29776,Cluster-32412.41739,Cluster-32412.44547,Cluster-46931.1,Cluster-32412.43678,Cluster-32412.16530,Cluster-32412.25741,Cluster-32412.34139,Cluster-32412.24915,Cluster-40721.0,Cluster-32412.25481,Cluster-…
GO:0005672	transcription factor TFIIA complex	cellular_component	8.1062e-07	0.0015365	24	932	223	31676	Cluster-32412.37852,Cluster-32412.13050,Cluster-32412.29936,Cluster-32412.20785,Cluster-32412.48242,Cluster-32412.25963,Cluster-32412.40406,Cluster-61704.1,Cluster-32412.31053,Cluster-32412.40719,Cluster-32412.21653,Cluster-32412.30715,Cluster-18704.1,Cluster-32412.34847,Cluster-32412.3681,Cluster-32412.34737,Cluster-32412.33957,Cluster-32412.27760,Cluster-32412.19818,Cluster-32412.33163,Cluster-…
GO:0043234	protein complex	cellular_component	8.8425e-07	0.0015365	267	932	6844	31676	Cluster-32412.10710,Cluster-32412.33557,Cluster-32412.37043,Cluster-32412.45382,Cluster-32412.21334,Cluster-32412.27936,Cluster-32412.31153,Cluster-32412.53332,Cluster-32412.27614,Cluster-32412.19086,Cluster-32412.7640,Cluster-32412.13389,Cluster-32412.44587,Cluster-32412.12876,Cluster-32412.21857,Cluster-32412.2945,Cluster-32412.38204,Cluster-32412.1796,Cluster-32412.2668,Cluster-32412.18820,Clu…
GO:0005667	transcription factor complex	cellular_component	2.5274e-06	0.0028688	99	932	2016	31676	Cluster-32412.3681,Cluster-32412.32862,Cluster-32412.50567,Cluster-32412.49378,Cluster-32412.48283,Cluster-32412.11192,Cluster-32412.10151,Cluster-57829.0,Cluster-32412.34928,Cluster-48101.0,Cluster-32412.13244,Cluster-32412.49723,Cluster-32412.7944,Cluster-32412.32867,Cluster-32412.48242,Cluster-32412.31972,Cluster-32412.52956,Cluster-32412.5269,Cluster-32412.15930,Cluster-32412.36981,Cluster-32…
GO:0005488	binding	molecular_function	2.7515e-06	0.0028688	480	932	12385	31676	Cluster-32412.20094,Cluster-32412.50731,Cluster-32412.28784,Cluster-32412.34721,Cluster-32412.19048,Cluster-32412.44462,Cluster-32412.40058,Cluster-593.0,Cluster-32412.22979,Cluster-32412.39246,Cluster-32412.18490,Cluster-32412.16614,Cluster-32412.24015,Cluster-32412.10832,Cluster-32412.19818,Cluster-32412.41136,Cluster-32412.4749,Cluster-32412.26937,Cluster-32412.40094,Cluster-23657.0,Cluster-32…
GO:0090575	RNA polymerase II transcription factor complex	cellular_component	7.1365e-06	0.0055462	24	932	253	31676	Cluster-32412.40719,Cluster-32412.31053,Cluster-18704.1,Cluster-32412.34847,Cluster-32412.21653,Cluster-32412.30715,Cluster-32412.29936,Cluster-32412.37852,Cluster-32412.13050,Cluster-32412.25963,Cluster-32412.40406,Cluster-61704.1,Cluster-32412.20785,Cluster-32412.48242,Cluster-32412.19818,Cluster-32412.49723,Cluster-32412.14536,Cluster-27898.0,Cluster-32412.33163,Cluster-32412.21857,Cluster-324…
GO:0003006	developmental process involved in reproduction	biological_process	7.4474e-06	0.0055462	17	932	150	31676	Cluster-32412.14897,Cluster-32412.16583,Cluster-32412.29633,Cluster-32412.50010,Cluster-9361.0,Cluster-32412.49751,Cluster-32412.30168,Cluster-32412.14114,Cluster-32412.31530,Cluster-32412.42111,Cluster-32412.20504,Cluster-32412.55526,Cluster-32412.31763,Cluster-32412.18707,Cluster-32412.41220,Cluster-32412.45371,Cluster-32412.21334
GO:0005623	cell	cellular_component	1.0349e-05	0.0059944	421	932	12106	31676	Cluster-32412.48283,Cluster-32412.49378,Cluster-32412.30967,Cluster-32412.36533,Cluster-32412.25648,Cluster-32412.34124,Cluster-32412.31763,Cluster-32412.16006,Cluster-32412.32862,Cluster-32412.49723,Cluster-32412.29067,Cluster-32412.43354,Cluster-32412.34928,Cluster-32412.13714,Cluster-32412.5269,Cluster-32412.25014,Cluster-32412.37133,Cluster-32412.3953,Cluster-47294.0,Cluster-32412.29588,Clust…
GO:0044464	cell part	cellular_component	1.0349e-05	0.0059944	421	932	12106	31676	Cluster-32412.49856,Cluster-32412.24326,Cluster-32412.16877,Cluster-32412.33449,Cluster-32412.38409,Cluster-32412.27127,Cluster-32412.28966,Cluster-32412.20896,Cluster-32985.0,Cluster-32412.20208,Cluster-32412.36165,Cluster-32412.48593,Cluster-32412.32094,Cluster-32412.49704,Cluster-32412.33537,Cluster-32412.22776,Cluster-32412.27535,Cluster-61704.1,Cluster-32412.28598,Cluster-32412.2668,Cluster-…
GO:0000428	DNA-directed RNA polymerase complex	cellular_component	1.4551e-05	0.0068958	34	932	503	31676	Cluster-32412.14536,Cluster-32412.33163,Cluster-40721.0,Cluster-32412.39598,Cluster-32412.53401,Cluster-32412.19818,Cluster-32412.13615,Cluster-32412.27760,Cluster-32412.33957,Cluster-32412.34737,Cluster-18704.1,Cluster-32412.34847,Cluster-32412.21653,Cluster-32412.25963,Cluster-32412.19048,Cluster-32412.12876,Cluster-32412.49723,Cluster-27898.0,Cluster-32412.21857,Cluster-32412.48283,Cluster-324…
GO:0055029	nuclear DNA-directed RNA polymerase complex	cellular_component	1.4551e-05	0.0068958	34	932	503	31676	Cluster-32412.21857,Cluster-32412.49723,Cluster-27898.0,Cluster-32412.3681,Cluster-32412.48283,Cluster-32412.31053,Cluster-32412.40719,Cluster-32412.30715,Cluster-32412.33449,Cluster-32412.13050,Cluster-32412.37852,Cluster-32412.36165,Cluster-32412.29936,Cluster-32412.22776,Cluster-32412.20785,Cluster-32412.48242,Cluster-61704.1,Cluster-32412.40406,Cluster-32412.19818,Cluster-32412.53401,Cluster-…
GO:0005622	intracellular	cellular_component	1.7406e-05	0.0072299	380	932	10748	31676	Cluster-32412.14952,Cluster-32412.31053,Cluster-32412.34917,Cluster-32412.2206,Cluster-32412.40719,Cluster-32412.38796,Cluster-32412.4423,Cluster-32412.26424,Cluster-32412.25351,Cluster-32412.24064,Cluster-32412.33259,Cluster-32412.42941,Cluster-32412.40406,Cluster-32412.15654,Cluster-32412.34372,Cluster-32412.47343,Cluster-32412.51544,Cluster-32412.10866,Cluster-32412.16960,Cluster-29402.0,Clust…
GO:0006367	transcription initiation from RNA polymerase II promoter	biological_process	1.803e-05	0.0072299	27	932	329	31676	Cluster-32412.33163,Cluster-32412.21857,Cluster-32412.14536,Cluster-32412.49723,Cluster-27898.0,Cluster-32412.19818,Cluster-32412.27760,Cluster-32412.40380,Cluster-32412.3681,Cluster-32412.32862,Cluster-32412.33957,Cluster-32412.34737,Cluster-32412.21653,Cluster-32412.30715,Cluster-18704.1,Cluster-32412.34847,Cluster-32412.31053,Cluster-32412.40719,Cluster-32412.20785,Cluster-32412.48242,Cluster-…
GO:0016591	DNA-directed RNA polymerase II, holoenzyme	cellular_component	2.1557e-05	0.0078933	31	932	442	31676	Cluster-18704.1,Cluster-32412.34847,Cluster-32412.21653,Cluster-32412.30715,Cluster-32412.40719,Cluster-32412.31053,Cluster-32412.25963,Cluster-61704.1,Cluster-32412.40406,Cluster-32412.20785,Cluster-32412.22776,Cluster-32412.48242,Cluster-32412.36165,Cluster-32412.29936,Cluster-32412.13050,Cluster-32412.37852,Cluster-32412.12876,Cluster-32412.14536,Cluster-32412.49723,Cluster-27898.0,Cluster-324…
GO:0044798	nuclear transcription factor complex	cellular_component	2.4129e-05	0.0078933	24	932	280	31676	Cluster-32412.40719,Cluster-32412.31053,Cluster-18704.1,Cluster-32412.34847,Cluster-32412.21653,Cluster-32412.30715,Cluster-32412.29936,Cluster-32412.37852,Cluster-32412.13050,Cluster-32412.25963,Cluster-32412.40406,Cluster-61704.1,Cluster-32412.20785,Cluster-32412.48242,Cluster-32412.19818,Cluster-32412.14536,Cluster-32412.49723,Cluster-27898.0,Cluster-32412.33163,Cluster-32412.21857,Cluster-324…
GO:0044424	intracellular part	cellular_component	2.4859e-05	0.0078933	377	932	10689	31676	Cluster-32412.3981,Cluster-44227.0,Cluster-32412.31669,Cluster-32412.29588,Cluster-32412.3953,Cluster-47294.0,Cluster-32412.37133,Cluster-32412.25014,Cluster-32412.5269,Cluster-32412.13714,Cluster-32412.43354,Cluster-32412.34928,Cluster-32412.49723,Cluster-32412.29067,Cluster-32412.16006,Cluster-32412.32862,Cluster-32412.34124,Cluster-32412.25648,Cluster-32412.36533,Cluster-32412.49378,Cluster-32…
GO:0043226	organelle	cellular_component	2.5741e-05	0.0078933	312	932	8701	31676	Cluster-32412.34737,Cluster-32412.33957,Cluster-32412.32782,Cluster-32412.29313,Cluster-23874.0,Cluster-32412.16720,Cluster-32412.23281,Cluster-32412.27760,Cluster-32412.33560,Cluster-32412.8040,Cluster-32412.11216,Cluster-32412.50010,Cluster-32412.22245,Cluster-32412.15487,Cluster-32412.19674,Cluster-32412.38294,Cluster-32412.28021,Cluster-32412.10886,Cluster-32412.18792,Cluster-32412.47656,Clus…
GO:0043229	intracellular organelle	cellular_component	4.3196e-05	0.012287	307	932	8593	31676	Cluster-32412.26062,Cluster-32412.41701,Cluster-32412.19531,Cluster-32412.36981,Cluster-32412.35300,Cluster-32412.15030,Cluster-32412.21607,Cluster-32412.15505,Cluster-45755.0,Cluster-32412.9537,Cluster-32412.13244,Cluster-32412.15786,Cluster-32412.32867,Cluster-32412.32568,Cluster-32412.23471,Cluster-32412.35160,Cluster-32412.34563,Cluster-32412.39756,Cluster-32412.15569,Cluster-32412.28895,Clus…
GO:0005634	nucleus	cellular_component	4.4781e-05	0.012287	172	932	4423	31676	Cluster-32412.45994,Cluster-32412.30989,Cluster-32412.27501,Cluster-32412.8459,Cluster-32412.10710,Cluster-32412.22000,Cluster-32412.45382,Cluster-32412.25950,Cluster-32412.26063,Cluster-32412.18602,Cluster-32412.19086,Cluster-32412.7640,Cluster-32412.18539,Cluster-32412.25964,Cluster-32412.29633,Cluster-32412.12876,Cluster-32412.40182,Cluster-32412.26081,Cluster-32412.27614,Cluster-32412.38430,C…
GO:0030880	RNA polymerase complex	cellular_component	4.9613e-05	0.012932	39	932	643	31676	Cluster-32412.34847,Cluster-18704.1,Cluster-32412.21653,Cluster-32412.19048,Cluster-32412.12876,Cluster-32412.25963,Cluster-32412.39598,Cluster-40721.0,Cluster-32412.53401,Cluster-32412.19818,Cluster-32412.14536,Cluster-32412.33163,Cluster-32412.34737,Cluster-32412.33957,Cluster-32412.38407,Cluster-32412.13615,Cluster-32412.27760,Cluster-32412.40719,Cluster-32412.31053,Cluster-32412.33449,Cluster…
GO:0048646	anatomical structure formation involved in morphogenesis	biological_process	5.5834e-05	0.01386	14	932	131	31676	Cluster-32412.30168,Cluster-32412.13714,Cluster-32412.49751,Cluster-32412.29067,Cluster-32412.27936,Cluster-32412.21334,Cluster-32412.18707,Cluster-32412.55526,Cluster-32412.20504,Cluster-32412.29633,Cluster-32412.21713,Cluster-32412.29018,Cluster-32412.16583,Cluster-32412.31763
GO:0043231	intracellular membrane-bounded organelle	cellular_component	8.4755e-05	0.020083	257	932	7205	31676	Cluster-32412.4592,Cluster-32412.45994,Cluster-32412.21334,Cluster-32412.26063,Cluster-32412.37043,Cluster-32412.45382,Cluster-32412.33557,Cluster-32412.10710,Cluster-32412.12876,Cluster-32412.29633,Cluster-32412.44587,Cluster-32412.13389,Cluster-32412.7640,Cluster-32412.19086,Cluster-32412.27614,Cluster-32412.26081,Cluster-32412.31153,Cluster-32412.40182,Cluster-32412.22054,Cluster-32412.28598,C…
GO:0043227	membrane-bounded organelle	cellular_component	9.6845e-05	0.02195	257	932	7219	31676	Cluster-40721.0,Cluster-44323.0,Cluster-32412.24915,Cluster-32412.42324,Cluster-32412.43678,Cluster-32412.20222,Cluster-46931.1,Cluster-32412.7585,Cluster-32412.21202,Cluster-32412.41739,Cluster-32412.37005,Cluster-32412.33217,Cluster-32412.42808,Cluster-32412.17315,Cluster-32412.32307,Cluster-32412.52531,Cluster-32412.41220,Cluster-32412.39455,Cluster-32412.18466,Cluster-32412.30576,Cluster-2789…
GO:0006352	DNA-templated transcription, initiation	biological_process	0.00019563	0.042389	32	932	477	31676	Cluster-32412.32862,Cluster-32412.3681,Cluster-32412.40380,Cluster-32412.21857,Cluster-32412.7944,Cluster-27898.0,Cluster-32412.49723,Cluster-32412.13050,Cluster-32412.37852,Cluster-32412.29936,Cluster-32412.36165,Cluster-32412.48242,Cluster-32412.20785,Cluster-61704.1,Cluster-32412.40406,Cluster-32412.31053,Cluster-32412.40719,Cluster-32412.30715,Cluster-32412.33957,Cluster-32412.34737,Cluster-3…
GO:0031981	nuclear lumen	cellular_component	0.00020329	0.042389	79	932	1717	31676	Cluster-32412.28580,Cluster-32412.7741,Cluster-32412.19538,Cluster-32412.40094,Cluster-32412.13615,Cluster-32412.26475,Cluster-32412.39598,Cluster-32412.20926,Cluster-32412.4749,Cluster-32412.19818,Cluster-32412.53401,Cluster-32412.14536,Cluster-32412.28930,Cluster-32412.33163,Cluster-32412.40058,Cluster-32412.35747,Cluster-32412.19048,Cluster-32412.20711,Cluster-32412.25963,Cluster-32412.20094,C…
GO:0044422	organelle part	cellular_component	0.00022322	0.044756	209	932	5614	31676	Cluster-32412.24915,Cluster-44323.0,Cluster-40721.0,Cluster-32412.33957,Cluster-32412.34737,Cluster-32412.43678,Cluster-32412.32782,Cluster-32412.10758,Cluster-32412.7585,Cluster-32412.41739,Cluster-32412.21202,Cluster-32412.16720,Cluster-32412.27760,Cluster-32412.23281,Cluster-32412.33217,Cluster-32412.37005,Cluster-32412.42808,Cluster-32412.50010,Cluster-32412.52531,Cluster-32412.19674,Cluster-…
GO:0034645	cellular macromolecule biosynthetic process	biological_process	0.00024313	0.045397	226	932	5945	31676	Cluster-32412.35841,Cluster-32412.47343,Cluster-32412.10866,Cluster-27898.0,Cluster-32412.30576,Cluster-32412.39455,Cluster-32412.41220,Cluster-32412.29731,Cluster-32412.38796,Cluster-32412.4423,Cluster-32412.40406,Cluster-32412.38391,Cluster-32412.42941,Cluster-32412.35117,Cluster-32412.25351,Cluster-32412.8433,Cluster-32412.13050,Cluster-32412.37852,Cluster-32412.17465,Cluster-32412.33032,Clust…
GO:0044446	intracellular organelle part	cellular_component	0.00024384	0.045397	206	932	5519	31676	Cluster-32412.33032,Cluster-32412.14952,Cluster-32412.40426,Cluster-32412.2206,Cluster-32412.40719,Cluster-32412.4641,Cluster-32412.31053,Cluster-32412.40406,Cluster-32412.24064,Cluster-32412.38391,Cluster-32412.42941,Cluster-32412.4423,Cluster-32412.15653,Cluster-32412.17465,Cluster-32412.15744,Cluster-32412.15654,Cluster-32412.13050,Cluster-32412.37852,Cluster-27898.0,Cluster-32412.51544,Cluste…
GO:0002064	epithelial cell development	biological_process	0.00030633	0.051686	10	932	82	31676	Cluster-32412.42809,Cluster-32412.21334,Cluster-32412.49751,Cluster-32412.30168,Cluster-32412.31763,Cluster-32412.16583,Cluster-32412.29633,Cluster-32412.2681,Cluster-32412.55526,Cluster-32412.20504
GO:0030955	potassium ion binding	molecular_function	0.00030736	0.051686	14	932	175	31676	Cluster-32412.15534,Cluster-32412.57208,Cluster-32412.33449,Cluster-32412.36438,Cluster-32412.32553,Cluster-32412.2751,Cluster-32412.40712,Cluster-32412.34869,Cluster-32412.55950,Cluster-32412.42817,Cluster-32412.38391,Cluster-32412.30726,Cluster-32412.42746,Cluster-32412.554
GO:0031420	alkali metal ion binding	molecular_function	0.00030736	0.051686	14	932	175	31676	Cluster-32412.32553,Cluster-32412.2751,Cluster-32412.40712,Cluster-32412.36438,Cluster-32412.33449,Cluster-32412.15534,Cluster-32412.57208,Cluster-32412.554,Cluster-32412.30726,Cluster-32412.42746,Cluster-32412.34869,Cluster-32412.55950,Cluster-32412.42817,Cluster-32412.38391
GO:0010467	gene expression	biological_process	0.00032135	0.052349	229	932	6017	31676	Cluster-32412.28017,Cluster-61704.1,Cluster-32412.33537,Cluster-32412.20785,Cluster-32412.22776,Cluster-32412.49704,Cluster-32412.36165,Cluster-32412.32287,Cluster-32412.32094,Cluster-32412.29936,Cluster-32412.50692,Cluster-32412.33449,Cluster-32412.47212,Cluster-32412.24326,Cluster-32412.49856,Cluster-32412.39837,Cluster-32956.0,Cluster-32412.18820,Cluster-32412.22054,Cluster-32412.38749,Cluster…
GO:0044428	nuclear part	cellular_component	0.00034182	0.053832	90	932	2030	31676	Cluster-32412.24915,Cluster-40721.0,Cluster-32412.10710,Cluster-32412.45382,Cluster-32412.43678,Cluster-32412.34737,Cluster-32412.33957,Cluster-32412.30989,Cluster-32412.27760,Cluster-32412.23281,Cluster-32412.27501,Cluster-32412.32782,Cluster-32412.7585,Cluster-32412.18539,Cluster-32412.50010,Cluster-32412.12876,Cluster-32412.19086,Cluster-32412.7640,Cluster-32412.2668,Cluster-32412.18466,Cluste…
GO:0030855	epithelial cell differentiation	biological_process	0.0003511	0.053832	10	932	83	31676	Cluster-32412.42809,Cluster-32412.21334,Cluster-32412.49751,Cluster-32412.30168,Cluster-32412.31763,Cluster-32412.29633,Cluster-32412.16583,Cluster-32412.2681,Cluster-32412.20504,Cluster-32412.55526
GO:0009059	macromolecule biosynthetic process	biological_process	0.00037102	0.055262	227	932	6015	31676	Cluster-32412.33957,Cluster-32412.34737,Cluster-46931.1,Cluster-32412.20222,Cluster-32412.7585,Cluster-32412.15270,Cluster-32412.29776,Cluster-32412.32782,Cluster-32412.27760,Cluster-32412.29313,Cluster-32412.25481,Cluster-40721.0,Cluster-32412.32307,Cluster-32412.50010,Cluster-32412.37799,Cluster-32412.22245,Cluster-32412.36194,Cluster-32412.15487,Cluster-32412.22613,Cluster-32412.35841,Cluster-…
GO:0003676	nucleic acid binding	molecular_function	0.00039893	0.057768	211	932	5212	31676	Cluster-32412.22155,Cluster-32412.37741,Cluster-32412.51175,Cluster-32412.27929,Cluster-32412.5839,Cluster-32412.25523,Cluster-32412.36433,Cluster-32412.25014,Cluster-32412.47206,Cluster-44227.0,Cluster-32412.31669,Cluster-32412.7111,Cluster-32412.29588,Cluster-32412.32862,Cluster-32412.16158,Cluster-32412.14714,Cluster-32412.25648,Cluster-32412.50567,Cluster-32412.48283,Cluster-32412.17598,Clust…
GO:0005515	protein binding	molecular_function	0.00050138	0.070296	197	932	4458	31676	Cluster-32412.28017,Cluster-32412.20785,Cluster-32412.22776,Cluster-32412.36165,Cluster-32412.40056,Cluster-32412.25215,Cluster-32412.18366,Cluster-32412.45746,Cluster-32412.14740,Cluster-32412.33449,Cluster-32412.47212,Cluster-32412.35139,Cluster-48898.0,Cluster-32956.0,Cluster-32412.29368,Cluster-32412.26078,Cluster-32412.25006,Cluster-32412.18820,Cluster-29090.0,Cluster-32412.30997,Cluster-324…
GO:0043233	organelle lumen	cellular_component	0.00052723	0.070296	79	932	1770	31676	Cluster-32412.40719,Cluster-32412.2206,Cluster-32412.31053,Cluster-32412.27127,Cluster-32412.33032,Cluster-32412.33449,Cluster-32412.29936,Cluster-32412.36165,Cluster-32412.13050,Cluster-32412.37852,Cluster-32412.38391,Cluster-32412.40406,Cluster-61704.1,Cluster-32412.28017,Cluster-32412.4423,Cluster-32412.33537,Cluster-32412.20785,Cluster-32412.22776,Cluster-32412.2668,Cluster-32412.10866,Cluste…
GO:0070013	intracellular organelle lumen	cellular_component	0.00052723	0.070296	79	932	1770	31676	Cluster-40721.0,Cluster-32412.45382,Cluster-32412.10710,Cluster-32412.33957,Cluster-32412.34737,Cluster-32412.7585,Cluster-32412.27501,Cluster-32412.32782,Cluster-32412.27760,Cluster-32412.30989,Cluster-32412.12876,Cluster-32412.50010,Cluster-32412.18539,Cluster-32412.7640,Cluster-32412.19086,Cluster-32412.2668,Cluster-32412.21857,Cluster-27898.0,Cluster-32412.10866,Cluster-32412.31053,Cluster-32…
GO:0006366	transcription from RNA polymerase II promoter	biological_process	0.00053939	0.070296	44	932	834	31676	Cluster-32412.12876,Cluster-32412.25963,Cluster-18704.1,Cluster-32412.34847,Cluster-32412.21653,Cluster-40059.0,Cluster-32412.34737,Cluster-32412.33957,Cluster-32412.27760,Cluster-32412.30989,Cluster-40721.0,Cluster-32412.20926,Cluster-32412.39598,Cluster-32412.19818,Cluster-32412.53401,Cluster-32412.14536,Cluster-32412.33163,Cluster-32412.45382,Cluster-32412.36165,Cluster-32412.29936,Cluster-324…
GO:0031974	membrane-enclosed lumen	cellular_component	0.00057759	0.073438	79	932	1775	31676	Cluster-32412.13615,Cluster-32412.26475,Cluster-32412.7741,Cluster-32412.28580,Cluster-32412.40094,Cluster-32412.19538,Cluster-32412.14536,Cluster-32412.28930,Cluster-32412.33163,Cluster-32412.20926,Cluster-32412.4749,Cluster-32412.39598,Cluster-32412.19818,Cluster-32412.53401,Cluster-32412.25963,Cluster-32412.20711,Cluster-32412.35747,Cluster-32412.40058,Cluster-32412.19048,Cluster-18704.1,Clust…
GO:0016070	RNA metabolic process	biological_process	0.00062413	0.077467	192	932	4940	31676	Cluster-32412.35048,Cluster-32412.30989,Cluster-32412.32712,Cluster-32412.50445,Cluster-32412.21713,Cluster-32412.10710,Cluster-32412.45382,Cluster-32412.26063,Cluster-32412.23838,Cluster-32412.6718,Cluster-32412.19086,Cluster-32412.7640,Cluster-32412.44437,Cluster-32412.44367,Cluster-32412.32651,Cluster-32412.29633,Cluster-32412.12876,Cluster-32412.40182,Cluster-32412.26703,Cluster-32412.23960,C…
GO:0044702	single organism reproductive process	biological_process	0.00076583	0.091543	18	932	253	31676	Cluster-32412.30168,Cluster-32412.49751,Cluster-32412.38430,Cluster-32412.33537,Cluster-32412.34280,Cluster-32412.27929,Cluster-32412.16583,Cluster-32412.29633,Cluster-32412.50010,Cluster-32412.21334,Cluster-32412.18707,Cluster-32412.41220,Cluster-32412.45371,Cluster-32412.20504,Cluster-32412.55526,Cluster-32412.32782,Cluster-32412.44547,Cluster-32412.31763
GO:0022414	reproductive process	biological_process	0.00077266	0.091543	26	932	433	31676	Cluster-32412.31763,Cluster-32412.44547,Cluster-32412.55526,Cluster-32412.20504,Cluster-32412.32782,Cluster-32412.42111,Cluster-32412.21334,Cluster-32412.51821,Cluster-32412.45371,Cluster-32412.41220,Cluster-32412.18707,Cluster-32412.29633,Cluster-32412.50010,Cluster-32412.27929,Cluster-32412.16583,Cluster-32412.34280,Cluster-32412.20785,Cluster-32412.33537,Cluster-32412.14897,Cluster-32412.31530…
GO:0060429	epithelium development	biological_process	0.00079593	0.092204	12	932	127	31676	Cluster-32412.34847,Cluster-32412.49751,Cluster-32412.37759,Cluster-32412.30168,Cluster-32412.42809,Cluster-32412.21334,Cluster-32412.55526,Cluster-32412.2681,Cluster-32412.20504,Cluster-32412.31763,Cluster-32412.29633,Cluster-32412.16583
GO:0022412	cellular process involved in reproduction in multicellular organism	biological_process	0.00099238	0.11246	12	932	138	31676	Cluster-32412.29633,Cluster-32412.16583,Cluster-32412.31763,Cluster-32412.44547,Cluster-32412.55526,Cluster-32412.20504,Cluster-32412.33537,Cluster-32412.21334,Cluster-32412.45371,Cluster-32412.18707,Cluster-32412.30168,Cluster-32412.49751
GO:1901363	heterocyclic compound binding	molecular_function	0.0011941	0.13245	273	932	6990	31676	Cluster-32412.26078,Cluster-32412.31878,Cluster-32412.34952,Cluster-32412.25155,Cluster-32412.46758,Cluster-32412.30895,Cluster-32412.43401,Cluster-32412.5514,Cluster-32412.22365,Cluster-32412.30534,Cluster-32412.30925,Cluster-32412.20785,Cluster-32412.28017,Cluster-32412.41720,Cluster-32412.50692,Cluster-32412.29340,Cluster-32412.47212,Cluster-32412.38407,Cluster-32412.8459,Cluster-32412.23838,C…
GO:0097159	organic cyclic compound binding	molecular_function	0.0013384	0.14535	273	932	7003	31676	Cluster-32412.49493,Cluster-32412.21397,Cluster-32412.36059,Cluster-32412.46808,Cluster-32412.15833,Cluster-62432.1,Cluster-32412.18500,Cluster-32412.41027,Cluster-32412.34779,Cluster-32412.23650,Cluster-32412.46251,Cluster-5834.0,Cluster-32412.35982,Cluster-32412.35555,Cluster-32412.27210,Cluster-32412.30653,Cluster-32412.30675,Cluster-21919.0,Cluster-32412.17178,Cluster-32412.39021,Cluster-3241…
GO:0045087	innate immune response	biological_process	0.0013817	0.147	11	932	126	31676	Cluster-32412.22245,Cluster-32412.40349,Cluster-32412.26077,Cluster-32412.16380,Cluster-32412.52531,Cluster-32412.25006,Cluster-32412.2206,Cluster-32412.51821,Cluster-32412.19939,Cluster-32412.56120,Cluster-32412.6714
GO:0046660	female sex differentiation	biological_process	0.0014225	0.1477	6	932	36	31676	Cluster-32412.31530,Cluster-32412.14114,Cluster-32412.50010,Cluster-32412.42111,Cluster-9361.0,Cluster-32412.14897
GO:0005791	rough endoplasmic reticulum	cellular_component	0.0014734	0.1477	18	932	248	31676	Cluster-32412.31719,Cluster-32412.31153,Cluster-32412.42808,Cluster-32412.38409,Cluster-32412.20208,Cluster-32412.12876,Cluster-32412.7640,Cluster-32412.22776,Cluster-44323.0,Cluster-32412.2668,Cluster-32412.21334,Cluster-32412.26937,Cluster-32412.41905,Cluster-32412.37644,Cluster-32412.43678,Cluster-32412.34124,Cluster-32412.19235,Cluster-32412.27085
GO:0030867	rough endoplasmic reticulum membrane	cellular_component	0.0014734	0.1477	18	932	248	31676	Cluster-32412.26937,Cluster-32412.37644,Cluster-32412.41905,Cluster-32412.2668,Cluster-44323.0,Cluster-32412.21334,Cluster-32412.19235,Cluster-32412.27085,Cluster-32412.34124,Cluster-32412.43678,Cluster-32412.38409,Cluster-32412.42808,Cluster-32412.31153,Cluster-32412.31719,Cluster-32412.7640,Cluster-32412.22776,Cluster-32412.20208,Cluster-32412.12876
GO:0007276	gamete generation	biological_process	0.0015702	0.14982	15	932	201	31676	Cluster-32412.32782,Cluster-32412.34280,Cluster-32412.55526,Cluster-32412.20504,Cluster-32412.16583,Cluster-32412.27929,Cluster-32412.29633,Cluster-32412.50010,Cluster-32412.31763,Cluster-32412.30168,Cluster-32412.49751,Cluster-32412.38430,Cluster-32412.21334,Cluster-32412.18707,Cluster-32412.45371
GO:0005654	nucleoplasm	cellular_component	0.0015807	0.14982	52	932	1109	31676	Cluster-32412.21653,Cluster-40059.0,Cluster-32412.34847,Cluster-18704.1,Cluster-32412.7640,Cluster-32412.25963,Cluster-32412.19048,Cluster-32412.12876,Cluster-32412.35747,Cluster-32412.18539,Cluster-32412.45382,Cluster-32412.33163,Cluster-32412.14536,Cluster-32412.28930,Cluster-32412.53401,Cluster-32412.19818,Cluster-32412.39598,Cluster-32412.20926,Cluster-40721.0,Cluster-32412.26475,Cluster-3241…
GO:0044451	nucleoplasm part	cellular_component	0.0015807	0.14982	52	932	1109	31676	Cluster-32412.30989,Cluster-32412.13615,Cluster-32412.27760,Cluster-32412.26475,Cluster-32412.33957,Cluster-32412.34737,Cluster-32412.28930,Cluster-32412.14536,Cluster-32412.45382,Cluster-32412.33163,Cluster-32412.39598,Cluster-40721.0,Cluster-32412.20926,Cluster-32412.19818,Cluster-32412.53401,Cluster-32412.25963,Cluster-32412.7640,Cluster-32412.35747,Cluster-32412.18539,Cluster-32412.19048,Clus…
GO:0007281	germ cell development	biological_process	0.0016398	0.15265	10	932	104	31676	Cluster-32412.21334,Cluster-32412.45371,Cluster-32412.18707,Cluster-32412.30168,Cluster-32412.49751,Cluster-32412.29633,Cluster-32412.16583,Cluster-32412.31763,Cluster-32412.20504,Cluster-32412.55526
GO:0007548	sex differentiation	biological_process	0.0018127	0.1533	6	932	39	31676	Cluster-32412.50010,Cluster-32412.31530,Cluster-32412.14114,Cluster-9361.0,Cluster-32412.14897,Cluster-32412.42111
GO:0032504	multicellular organism reproduction	biological_process	0.0018441	0.1533	17	932	252	31676	Cluster-32412.21334,Cluster-32412.18707,Cluster-32412.45371,Cluster-32412.44547,Cluster-32412.31763,Cluster-32412.32782,Cluster-32412.55526,Cluster-32412.20504,Cluster-32412.38430,Cluster-32412.30168,Cluster-32412.49751,Cluster-32412.16583,Cluster-32412.27929,Cluster-32412.50010,Cluster-32412.29633,Cluster-32412.33537,Cluster-32412.34280
GO:0043232	intracellular non-membrane-bounded organelle	cellular_component	0.0018979	0.1533	113	932	2743	31676	Cluster-32412.29669,Cluster-32412.13615,Cluster-32412.14708,Cluster-32412.17576,Cluster-32412.43515,Cluster-32412.28580,Cluster-32412.7741,Cluster-32412.19538,Cluster-32412.40094,Cluster-32412.30696,Cluster-32412.33163,Cluster-32412.28844,Cluster-32412.34779,Cluster-32412.4749,Cluster-32412.41136,Cluster-32412.24093,Cluster-32412.53401,Cluster-32412.20711,Cluster-32412.26346,Cluster-32412.39246,C…
GO:0043228	non-membrane-bounded organelle	cellular_component	0.0020001	0.1533	114	932	2776	31676	Cluster-32412.31168,Cluster-32412.32129,Cluster-32412.23708,Cluster-32412.18820,Cluster-32412.22532,Cluster-32412.2945,Cluster-32412.37173,Cluster-32412.29731,Cluster-32412.30925,Cluster-32412.39455,Cluster-32412.10866,Cluster-32412.51544,Cluster-32412.28846,Cluster-32412.22365,Cluster-32412.21857,Cluster-32412.32094,Cluster-32412.32287,Cluster-32412.17465,Cluster-32412.48593,Cluster-32412.36165,…
GO:0032993	protein-DNA complex	cellular_component	0.002002	0.1533	11	932	129	31676	Cluster-32412.41136,Cluster-32412.38430,Cluster-32412.34779,Cluster-32412.33163,Cluster-32412.3275,Cluster-32412.32862,Cluster-32412.50010,Cluster-32412.27929,Cluster-32412.29669,Cluster-32412.40406,Cluster-32412.13615
GO:0002065	columnar/cuboidal epithelial cell differentiation	biological_process	0.0020291	0.1533	8	932	73	31676	Cluster-32412.21334,Cluster-32412.49751,Cluster-32412.30168,Cluster-32412.31763,Cluster-32412.29633,Cluster-32412.16583,Cluster-32412.55526,Cluster-32412.20504
GO:0002066	columnar/cuboidal epithelial cell development	biological_process	0.0020291	0.1533	8	932	73	31676	Cluster-32412.16583,Cluster-32412.29633,Cluster-32412.31763,Cluster-32412.20504,Cluster-32412.55526,Cluster-32412.21334,Cluster-32412.30168,Cluster-32412.49751
GO:0005213	structural constituent of chorion	molecular_function	0.0020291	0.1533	8	932	73	31676	Cluster-32412.31763,Cluster-32412.16583,Cluster-32412.29633,Cluster-32412.55526,Cluster-32412.20504,Cluster-32412.21334,Cluster-32412.49751,Cluster-32412.30168
GO:0007292	female gamete generation	biological_process	0.0020291	0.1533	8	932	73	31676	Cluster-32412.20504,Cluster-32412.55526,Cluster-32412.31763,Cluster-32412.16583,Cluster-32412.29633,Cluster-32412.49751,Cluster-32412.30168,Cluster-32412.21334
GO:0007304	chorion-containing eggshell formation	biological_process	0.0020291	0.1533	8	932	73	31676	Cluster-32412.30168,Cluster-32412.49751,Cluster-32412.21334,Cluster-32412.20504,Cluster-32412.55526,Cluster-32412.29633,Cluster-32412.16583,Cluster-32412.31763
GO:0030703	eggshell formation	biological_process	0.0020291	0.1533	8	932	73	31676	Cluster-32412.21334,Cluster-32412.49751,Cluster-32412.30168,Cluster-32412.31763,Cluster-32412.29633,Cluster-32412.16583,Cluster-32412.55526,Cluster-32412.20504
GO:0030707	ovarian follicle cell development	biological_process	0.0020291	0.1533	8	932	73	31676	Cluster-32412.21334,Cluster-32412.30168,Cluster-32412.49751,Cluster-32412.29633,Cluster-32412.16583,Cluster-32412.31763,Cluster-32412.20504,Cluster-32412.55526
GO:0048477	oogenesis	biological_process	0.0020291	0.1533	8	932	73	31676	Cluster-32412.20504,Cluster-32412.55526,Cluster-32412.16583,Cluster-32412.29633,Cluster-32412.31763,Cluster-32412.30168,Cluster-32412.49751,Cluster-32412.21334
GO:0032502	developmental process	biological_process	0.0020894	0.1556	63	932	1484	31676	Cluster-32412.20504,Cluster-32412.25356,Cluster-32412.48283,Cluster-32412.10886,Cluster-13271.0,Cluster-32412.31763,Cluster-48984.0,Cluster-32412.34124,Cluster-32412.13714,Cluster-32412.37759,Cluster-32412.6281,Cluster-32412.21445,Cluster-32412.35901,Cluster-32412.29067,Cluster-32412.41220,Cluster-32412.45371,Cluster-32412.18707,Cluster-32412.47297,Cluster-32412.31972,Cluster-32412.14897,Cluster-…
GO:0090304	nucleic acid metabolic process	biological_process	0.0021274	0.1562	237	932	6372	31676	Cluster-32412.32799,Cluster-32412.47343,Cluster-27898.0,Cluster-32412.30576,Cluster-32412.10866,Cluster-32412.28846,Cluster-32412.39455,Cluster-32412.41220,Cluster-32412.47656,Cluster-32412.41949,Cluster-32412.33032,Cluster-32412.31053,Cluster-32412.40719,Cluster-32412.2206,Cluster-32412.35115,Cluster-32412.38796,Cluster-32412.4423,Cluster-32412.38391,Cluster-32412.42941,Cluster-32412.33259,Clust…
GO:0006397	mRNA processing	biological_process	0.0022781	0.16024	27	932	471	31676	Cluster-32412.26063,Cluster-35553.0,Cluster-32412.20892,Cluster-27898.0,Cluster-32412.31515,Cluster-32412.36711,Cluster-32412.13244,Cluster-32412.21857,Cluster-32412.33163,Cluster-32412.22054,Cluster-32412.42111,Cluster-32412.26081,Cluster-32412.37005,Cluster-32412.14114,Cluster-32412.31530,Cluster-9361.0,Cluster-18704.1,Cluster-32412.21607,Cluster-32412.33449,Cluster-32412.21653,Cluster-32412.28…
GO:0005249	voltage-gated potassium channel activity	molecular_function	0.0023055	0.16024	14	932	217	31676	Cluster-32412.55950,Cluster-32412.42817,Cluster-32412.38391,Cluster-32412.44587,Cluster-32412.42746,Cluster-32412.30726,Cluster-32412.554,Cluster-32412.57208,Cluster-32412.15534,Cluster-32412.36438,Cluster-32412.33449,Cluster-32412.32553,Cluster-32412.2751,Cluster-32412.40712
GO:0008076	voltage-gated potassium channel complex	cellular_component	0.0023055	0.16024	14	932	217	31676	Cluster-32412.36438,Cluster-32412.33449,Cluster-32412.15534,Cluster-32412.57208,Cluster-32412.2751,Cluster-32412.40712,Cluster-32412.32553,Cluster-32412.42817,Cluster-32412.38391,Cluster-32412.55950,Cluster-32412.554,Cluster-32412.30726,Cluster-32412.44587,Cluster-32412.42746
GO:0034705	potassium channel complex	cellular_component	0.0023055	0.16024	14	932	217	31676	Cluster-32412.2751,Cluster-32412.40712,Cluster-32412.32553,Cluster-32412.33449,Cluster-32412.36438,Cluster-32412.15534,Cluster-32412.57208,Cluster-32412.554,Cluster-32412.42746,Cluster-32412.44587,Cluster-32412.30726,Cluster-32412.38391,Cluster-32412.42817,Cluster-32412.55950
GO:0048500	signal recognition particle	cellular_component	0.0024549	0.16839	7	932	57	31676	Cluster-32412.22776,Cluster-32412.31153,Cluster-32412.15833,Cluster-32412.42808,Cluster-32412.20208,Cluster-32412.16530,Cluster-32412.32129
GO:0030414	peptidase inhibitor activity	molecular_function	0.0025607	0.17114	13	932	157	31676	Cluster-32412.11883,Cluster-32412.37400,Cluster-32412.23958,Cluster-32412.52507,Cluster-32412.51534,Cluster-32412.5096,Cluster-32412.30874,Cluster-32412.42582,Cluster-32412.26273,Cluster-32412.21493,Cluster-32412.36656,Cluster-32412.38743,Cluster-56456.0
GO:0061134	peptidase regulator activity	molecular_function	0.0025607	0.17114	13	932	157	31676	Cluster-32412.38743,Cluster-56456.0,Cluster-32412.21493,Cluster-32412.36656,Cluster-32412.30874,Cluster-32412.5096,Cluster-32412.26273,Cluster-32412.42582,Cluster-32412.37400,Cluster-32412.11883,Cluster-32412.51534,Cluster-32412.52507,Cluster-32412.23958
GO:0030529	ribonucleoprotein complex	cellular_component	0.0026474	0.17469	56	932	1191	31676	Cluster-32412.35317,Cluster-32412.18539,Cluster-32412.22245,Cluster-32412.41016,Cluster-32412.40781,Cluster-32412.26346,Cluster-32412.29575,Cluster-32412.9445,Cluster-32412.31768,Cluster-32412.40182,Cluster-32412.31153,Cluster-32412.42808,Cluster-32412.46251,Cluster-32412.28580,Cluster-32412.44547,Cluster-32412.17576,Cluster-32412.40094,Cluster-32412.16530,Cluster-32412.29313,Cluster-32412.32782,…
GO:0005664	nuclear origin of replication recognition complex	cellular_component	0.0028149	0.18343	6	932	43	31676	Cluster-32412.25523,Cluster-32412.32782,Cluster-32412.32568,Cluster-32412.20711,Cluster-32412.33032,Cluster-32412.10866
GO:0061695	transferase complex, transferring phosphorus-containing groups	cellular_component	0.0028922	0.184	46	932	974	31676	Cluster-32412.19048,Cluster-32412.12876,Cluster-32412.25963,Cluster-32412.21653,Cluster-18704.1,Cluster-32412.3275,Cluster-32412.34847,Cluster-32412.38407,Cluster-32412.34737,Cluster-32412.33957,Cluster-32412.27760,Cluster-32412.13615,Cluster-32412.53401,Cluster-32412.19818,Cluster-32412.19976,Cluster-40721.0,Cluster-32412.39598,Cluster-32412.33163,Cluster-32412.14536,Cluster-32412.13050,Cluster-…
GO:0044767	single-organism developmental process	biological_process	0.0029009	0.184	59	932	1393	31676	Cluster-32412.31719,Cluster-32412.14114,Cluster-32412.33252,Cluster-32412.42809,Cluster-32412.28021,Cluster-32412.21653,Cluster-32412.30168,Cluster-32412.31153,Cluster-32412.28260,Cluster-32412.36438,Cluster-9361.0,Cluster-32412.28210,Cluster-32412.16583,Cluster-32412.12876,Cluster-32412.17141,Cluster-32412.50010,Cluster-32412.29633,Cluster-32412.2681,Cluster-32412.15487,Cluster-32412.19674,Clust…
GO:0005737	cytoplasm	cellular_component	0.0029297	0.184	184	932	5166	31676	Cluster-32412.2206,Cluster-32412.14952,Cluster-32412.9325,Cluster-32412.15654,Cluster-32412.15744,Cluster-32412.17465,Cluster-32412.15653,Cluster-32412.42941,Cluster-32412.24064,Cluster-32412.33259,Cluster-32412.39455,Cluster-32412.18466,Cluster-32412.16960,Cluster-32412.29731,Cluster-32412.16312,Cluster-32412.37644,Cluster-32412.41905,Cluster-32412.51544,Cluster-32412.18792,Cluster-29402.0,Clust…
GO:0005783	endoplasmic reticulum	cellular_component	0.0030228	0.18759	71	932	1866	31676	Cluster-45755.0,Cluster-32412.30874,Cluster-32412.30715,Cluster-32412.35300,Cluster-32412.15030,Cluster-32412.45965,Cluster-32412.11418,Cluster-32412.15505,Cluster-32412.20148,Cluster-57442.0,Cluster-32412.43694,Cluster-32412.19235,Cluster-32412.27085,Cluster-32412.34124,Cluster-61108.0,Cluster-32412.29067,Cluster-32412.18490,Cluster-32412.40781,Cluster-32412.14868,Cluster-32412.31644,Cluster-324…
GO:0048609	multicellular organismal reproductive process	biological_process	0.0033464	0.20523	15	932	218	31676	Cluster-32412.50010,Cluster-32412.29633,Cluster-32412.27929,Cluster-32412.16583,Cluster-32412.31763,Cluster-32412.34280,Cluster-32412.20504,Cluster-32412.55526,Cluster-32412.32782,Cluster-32412.21334,Cluster-32412.38430,Cluster-32412.45371,Cluster-32412.18707,Cluster-32412.30168,Cluster-32412.49751
GO:1990234	transferase complex	cellular_component	0.003614	0.21907	69	932	1629	31676	Cluster-32412.18466,Cluster-32412.2668,Cluster-32412.21857,Cluster-27898.0,Cluster-32412.26891,Cluster-32412.13820,Cluster-29402.0,Cluster-32412.31053,Cluster-32412.40719,Cluster-32412.33449,Cluster-32412.49720,Cluster-32985.0,Cluster-32412.13050,Cluster-32412.37852,Cluster-32412.29936,Cluster-32412.36165,Cluster-32412.20785,Cluster-32412.22776,Cluster-32412.40406,Cluster-61704.1,Cluster-32412.35…
GO:0050708	regulation of protein secretion	biological_process	0.003706	0.22167	2	932	3	31676	Cluster-32412.36487,Cluster-32412.31878
GO:1902494	catalytic complex	cellular_component	0.003742	0.22167	89	932	2173	31676	Cluster-32412.51922,Cluster-32412.48242,Cluster-32412.47297,Cluster-32412.45965,Cluster-32412.39091,Cluster-32412.30715,Cluster-32412.32862,Cluster-57442.0,Cluster-32412.3681,Cluster-32412.25648,Cluster-32412.50567,Cluster-32412.15569,Cluster-32412.48283,Cluster-32412.20148,Cluster-32412.29682,Cluster-32412.18285,Cluster-57829.0,Cluster-32412.20131,Cluster-32412.23471,Cluster-32412.49723,Cluster-…
GO:0000808	origin recognition complex	cellular_component	0.0038529	0.22568	7	932	63	31676	Cluster-32412.33032,Cluster-32412.20711,Cluster-32412.10866,Cluster-32412.32568,Cluster-32412.25523,Cluster-32412.32782,Cluster-32412.3487
GO:0042025	host cell nucleus	cellular_component	0.0039421	0.22834	32	932	644	31676	Cluster-32412.50010,Cluster-32412.23650,Cluster-32412.25693,Cluster-32412.25963,Cluster-32412.5661,Cluster-32412.14114,Cluster-32412.50731,Cluster-32412.6714,Cluster-9361.0,Cluster-53853.0,Cluster-32412.50445,Cluster-32412.36059,Cluster-32412.42111,Cluster-32412.29776,Cluster-32412.29669,Cluster-32412.41136,Cluster-32412.2443,Cluster-32412.36433,Cluster-32412.14897,Cluster-32412.22119,Cluster-324…
GO:0003723	RNA binding	molecular_function	0.0040679	0.23017	53	932	1085	31676	Cluster-32412.41220,Cluster-22845.0,Cluster-32412.30534,Cluster-32412.33884,Cluster-32412.39455,Cluster-32412.22365,Cluster-32412.31515,Cluster-32412.21857,Cluster-32412.25648,Cluster-32412.46758,Cluster-32412.22054,Cluster-32412.32129,Cluster-32412.36535,Cluster-32412.50567,Cluster-44227.0,Cluster-32412.22119,Cluster-32412.29588,Cluster-32412.35300,Cluster-32412.33449,Cluster-32412.19531,Cluster…
GO:0006351	transcription, DNA-templated	biological_process	0.0041363	0.23017	142	932	3753	31676	Cluster-32412.18820,Cluster-32412.38749,Cluster-32412.43401,Cluster-32412.21857,Cluster-32412.5514,Cluster-32412.49206,Cluster-32412.28004,Cluster-32412.28598,Cluster-32412.2668,Cluster-32412.38204,Cluster-32412.22776,Cluster-32412.20785,Cluster-32412.33537,Cluster-61704.1,Cluster-32412.28017,Cluster-32412.36165,Cluster-32412.29936,Cluster-32412.50692,Cluster-32412.33449,Cluster-32412.49856,Clust…
GO:0097659	nucleic acid-templated transcription	biological_process	0.0041363	0.23017	142	932	3753	31676	Cluster-32412.20094,Cluster-32412.50731,Cluster-32412.21653,Cluster-5834.0,Cluster-32412.30653,Cluster-32412.39181,Cluster-32412.19048,Cluster-32412.25693,Cluster-32412.41136,Cluster-32412.19818,Cluster-32412.4749,Cluster-32412.20926,Cluster-32412.39598,Cluster-32412.18500,Cluster-32412.14536,Cluster-32412.21397,Cluster-32412.40094,Cluster-32412.19538,Cluster-32412.28580,Cluster-32412.15930,Clust…
GO:0032774	RNA biosynthetic process	biological_process	0.0042318	0.23017	144	932	3812	31676	Cluster-32412.24950,Cluster-32412.53401,Cluster-32412.45505,Cluster-32412.28930,Cluster-27544.0,Cluster-32412.33163,Cluster-32412.7741,Cluster-32412.56374,Cluster-32412.29669,Cluster-32412.13615,Cluster-32412.9445,Cluster-32412.5661,Cluster-32412.47547,Cluster-32412.34847,Cluster-18704.1,Cluster-32412.41472,Cluster-32412.16085,Cluster-32412.39548,Cluster-40059.0,Cluster-32412.52165,Cluster-32412.…
GO:0044770	cell cycle phase transition	biological_process	0.004271	0.23017	8	932	81	31676	Cluster-32412.49723,Cluster-32412.31669,Cluster-57829.0,Cluster-32412.31153,Cluster-32412.24915,Cluster-32412.2668,Cluster-32412.7085,Cluster-32412.2652
GO:1901987	regulation of cell cycle phase transition	biological_process	0.004271	0.23017	8	932	81	31676	Cluster-32412.2668,Cluster-32412.24915,Cluster-32412.31153,Cluster-57829.0,Cluster-32412.31669,Cluster-32412.49723,Cluster-32412.2652,Cluster-32412.7085
GO:0042600	chorion	cellular_component	0.0042829	0.23017	13	932	189	31676	Cluster-32412.55526,Cluster-32412.20504,Cluster-32412.12876,Cluster-32412.17141,Cluster-32412.29633,Cluster-32412.16583,Cluster-32412.31763,Cluster-32412.28021,Cluster-32412.21653,Cluster-32412.30168,Cluster-32412.49751,Cluster-32412.21334,Cluster-32412.31719
GO:0003743	translation initiation factor activity	molecular_function	0.0044006	0.23409	13	932	170	31676	Cluster-32412.29575,Cluster-32412.39455,Cluster-32412.24093,Cluster-32412.53401,Cluster-32412.22365,Cluster-32412.33163,Cluster-32412.19531,Cluster-32412.21857,Cluster-32412.18539,Cluster-32412.26215,Cluster-32412.40094,Cluster-32412.36535,Cluster-32412.22776
GO:0010564	regulation of cell cycle process	biological_process	0.0044558	0.23463	10	932	121	31676	Cluster-32412.27085,Cluster-32412.7085,Cluster-32412.25523,Cluster-32412.2652,Cluster-32412.2668,Cluster-32412.24915,Cluster-32412.49723,Cluster-57829.0,Cluster-32412.31153,Cluster-32412.31669
GO:0005244	voltage-gated ion channel activity	molecular_function	0.0047013	0.24265	15	932	250	31676	Cluster-32412.2751,Cluster-32412.40712,Cluster-32412.15505,Cluster-32412.32553,Cluster-32412.15534,Cluster-32412.57208,Cluster-32412.36438,Cluster-32412.33449,Cluster-32412.42746,Cluster-32412.44587,Cluster-32412.30726,Cluster-32412.554,Cluster-32412.42817,Cluster-32412.38391,Cluster-32412.55950
GO:0022832	voltage-gated channel activity	molecular_function	0.0047013	0.24265	15	932	250	31676	Cluster-32412.32553,Cluster-32412.2751,Cluster-32412.40712,Cluster-32412.15505,Cluster-32412.57208,Cluster-32412.15534,Cluster-32412.33449,Cluster-32412.36438,Cluster-32412.44587,Cluster-32412.30726,Cluster-32412.42746,Cluster-32412.554,Cluster-32412.55950,Cluster-32412.42817,Cluster-32412.38391
GO:0022843	voltage-gated cation channel activity	molecular_function	0.004833	0.24607	14	932	232	31676	Cluster-32412.554,Cluster-32412.44587,Cluster-32412.30726,Cluster-32412.42746,Cluster-32412.42817,Cluster-32412.38391,Cluster-32412.55950,Cluster-32412.2751,Cluster-32412.40712,Cluster-32412.32553,Cluster-32412.36438,Cluster-32412.33449,Cluster-32412.15534,Cluster-32412.57208
GO:0023041	neuronal signal transduction	biological_process	0.0049435	0.24607	15	932	214	31676	Cluster-32412.26937,Cluster-32412.38409,Cluster-32412.37644,Cluster-32412.41905,Cluster-32412.31719,Cluster-32412.21334,Cluster-44323.0,Cluster-32412.2668,Cluster-32412.7640,Cluster-32412.22776,Cluster-32412.12876,Cluster-32412.43678,Cluster-32412.19235,Cluster-32412.27085,Cluster-32412.34124
GO:0003700	transcription factor activity, sequence-specific DNA binding	molecular_function	0.0049787	0.24607	53	932	1244	31676	Cluster-32412.5661,Cluster-32412.27614,Cluster-32412.50731,Cluster-32412.9445,Cluster-32412.39181,Cluster-32412.30653,Cluster-32412.41472,Cluster-32412.32307,Cluster-32412.32651,Cluster-32412.12876,Cluster-32412.29633,Cluster-32412.37799,Cluster-32412.7640,Cluster-32412.25693,Cluster-32412.25963,Cluster-32412.53401,Cluster-32412.41136,Cluster-32412.33163,Cluster-27544.0,Cluster-32412.28930,Cluste…
GO:0031323	regulation of cellular metabolic process	biological_process	0.0049885	0.24607	140	932	3683	31676	Cluster-32412.16158,Cluster-32412.32862,Cluster-32412.49378,Cluster-32412.48283,Cluster-32412.50567,Cluster-32412.49723,Cluster-52728.1,Cluster-32412.7944,Cluster-57829.0,Cluster-32412.34928,Cluster-32412.52956,Cluster-32412.5269,Cluster-32412.36433,Cluster-32412.29588,Cluster-32412.31669,Cluster-32412.36120,Cluster-32412.7741,Cluster-32412.56374,Cluster-32412.29669,Cluster-32412.24950,Cluster-32…
GO:0032040	small-subunit processome	cellular_component	0.0050702	0.24607	14	932	196	31676	Cluster-32412.32862,Cluster-32412.40094,Cluster-32412.22054,Cluster-32412.27085,Cluster-32412.28580,Cluster-32412.34372,Cluster-32412.18820,Cluster-32412.27535,Cluster-32412.40781,Cluster-32412.41136,Cluster-32412.40719,Cluster-32412.9445,Cluster-50353.3,Cluster-32412.25741
GO:0051046	regulation of secretion	biological_process	0.0051008	0.24607	3	932	10	31676	Cluster-32412.31878,Cluster-32412.55169,Cluster-32412.36487
GO:1903530	regulation of secretion by cell	biological_process	0.0051008	0.24607	3	932	10	31676	Cluster-32412.36487,Cluster-32412.31878,Cluster-32412.55169
GO:0051304	chromosome separation	biological_process	0.0051452	0.24607	7	932	67	31676	Cluster-32412.2668,Cluster-32412.24915,Cluster-32412.28580,Cluster-32412.31153,Cluster-57829.0,Cluster-32412.31669,Cluster-32412.49723
GO:0033647	host intracellular organelle	cellular_component	0.0052947	0.24866	32	932	656	31676	Cluster-32412.41136,Cluster-32412.50445,Cluster-53853.0,Cluster-32412.36059,Cluster-32412.29776,Cluster-32412.42111,Cluster-32412.29669,Cluster-32412.14114,Cluster-32412.5661,Cluster-32412.50731,Cluster-32412.6714,Cluster-9361.0,Cluster-32412.50010,Cluster-32412.25693,Cluster-32412.23650,Cluster-32412.25963,Cluster-32412.35923,Cluster-32412.34928,Cluster-32412.31616,Cluster-32412.16742,Cluster-32…
GO:0033648	host intracellular membrane-bounded organelle	cellular_component	0.0052947	0.24866	32	932	656	31676	Cluster-32412.34928,Cluster-32412.31616,Cluster-32412.16742,Cluster-32412.35923,Cluster-32412.23471,Cluster-32412.32862,Cluster-32412.38749,Cluster-32412.31530,Cluster-32412.22119,Cluster-32412.39837,Cluster-32412.15930,Cluster-32412.20316,Cluster-32412.33032,Cluster-32412.2443,Cluster-32412.36433,Cluster-32412.14897,Cluster-32412.41136,Cluster-53853.0,Cluster-32412.50445,Cluster-32412.36059,Clus…
GO:0009888	tissue development	biological_process	0.0054462	0.25219	14	932	214	31676	Cluster-32412.34847,Cluster-32412.19939,Cluster-32412.49751,Cluster-32412.36438,Cluster-32412.37759,Cluster-32412.30168,Cluster-32412.42809,Cluster-32412.21334,Cluster-32412.2681,Cluster-32412.20504,Cluster-32412.55526,Cluster-32412.31763,Cluster-32412.29633,Cluster-32412.16583
GO:0051604	protein maturation	biological_process	0.0054667	0.25219	38	932	855	31676	Cluster-32412.5839,Cluster-32412.49910,Cluster-32412.7085,Cluster-32412.22776,Cluster-32412.10094,Cluster-32412.45965,Cluster-32956.0,Cluster-32412.15276,Cluster-32412.33449,Cluster-32412.19235,Cluster-32412.48283,Cluster-32412.18707,Cluster-32412.2668,Cluster-54051.0,Cluster-32412.18466,Cluster-32412.4891,Cluster-32412.49723,Cluster-37614.0,Cluster-32412.43354,Cluster-32412.21857,Cluster-32412.3…
GO:0009654	photosystem II oxygen evolving complex	cellular_component	0.0055522	0.25389	4	932	22	31676	Cluster-32412.2668,Cluster-32412.33957,Cluster-32412.46167,Cluster-32412.9546
GO:0044444	cytoplasmic part	cellular_component	0.0060167	0.27274	164	932	4674	31676	Cluster-32412.27996,Cluster-32412.14708,Cluster-32412.17576,Cluster-32412.7741,Cluster-32412.17912,Cluster-32412.25809,Cluster-32412.30696,Cluster-32412.33163,Cluster-32412.34432,Cluster-32412.28844,Cluster-44181.0,Cluster-32412.24093,Cluster-32412.53401,Cluster-32412.14868,Cluster-32412.26346,Cluster-32412.40781,Cluster-32412.57067,Cluster-32412.52735,Cluster-32412.24875,Cluster-32412.35317,Clus…
GO:0071944	cell periphery	cellular_component	0.0063818	0.28445	75	932	1982	31676	Cluster-32412.43401,Cluster-32412.16312,Cluster-32412.35901,Cluster-32412.51544,Cluster-32412.30925,Cluster-32412.39455,Cluster-32412.40712,Cluster-32412.37173,Cluster-32412.28325,Cluster-32412.38391,Cluster-61704.1,Cluster-32412.28017,Cluster-32412.28966,Cluster-32412.15654,Cluster-32412.32249,Cluster-32412.33449,Cluster-32412.50692,Cluster-32412.37053,Cluster-32412.30953,Cluster-32412.21713,Clu…
GO:0033646	host intracellular part	cellular_component	0.0064872	0.28445	33	932	694	31676	Cluster-32412.41136,Cluster-32412.29776,Cluster-32412.42111,Cluster-32412.29669,Cluster-32412.50445,Cluster-53853.0,Cluster-32412.36059,Cluster-32412.6714,Cluster-9361.0,Cluster-32412.14114,Cluster-32412.5661,Cluster-32412.50731,Cluster-32412.23650,Cluster-32412.25693,Cluster-32412.25963,Cluster-32412.50010,Cluster-32412.35923,Cluster-32412.31616,Cluster-32412.34928,Cluster-32412.16742,Cluster-32…
GO:0043656	intracellular region of host	cellular_component	0.0064872	0.28445	33	932	694	31676	Cluster-32412.16742,Cluster-32412.34928,Cluster-32412.31616,Cluster-32412.35923,Cluster-32412.23471,Cluster-32412.32862,Cluster-32412.38749,Cluster-32412.20316,Cluster-32412.33032,Cluster-32412.22119,Cluster-32412.31530,Cluster-32412.39837,Cluster-32412.15930,Cluster-32412.36433,Cluster-32412.14897,Cluster-32412.27676,Cluster-32412.2443,Cluster-32412.41136,Cluster-32412.42111,Cluster-32412.29776,…
GO:0042381	hemolymph coagulation	biological_process	0.0064933	0.28445	3	932	11	31676	Cluster-32412.22245,Cluster-32412.16380,Cluster-32412.52531
GO:0044432	endoplasmic reticulum part	cellular_component	0.0068234	0.29642	63	932	1687	31676	Cluster-32412.20208,Cluster-32412.15744,Cluster-32412.17465,Cluster-32985.0,Cluster-32412.24064,Cluster-32412.22776,Cluster-45755.0,Cluster-32412.15505,Cluster-32412.45965,Cluster-32412.11418,Cluster-32412.35300,Cluster-32412.15030,Cluster-32412.16877,Cluster-32412.30715,Cluster-32412.30874,Cluster-32412.38409,Cluster-32412.33449,Cluster-32412.14952,Cluster-32412.50692,Cluster-32412.30606,Cluster…
GO:0012505	endomembrane system	cellular_component	0.0068893	0.29681	84	932	2270	31676	Cluster-32412.32202,Cluster-32412.26937,Cluster-32412.34432,Cluster-32412.19939,Cluster-32412.55271,Cluster-32412.14708,Cluster-32412.40094,Cluster-32412.7741,Cluster-32412.35982,Cluster-32412.53184,Cluster-32412.30811,Cluster-32412.18491,Cluster-32412.31719,Cluster-32412.18490,Cluster-32412.14868,Cluster-32412.40781,Cluster-32412.31644,Cluster-32412.24875,Cluster-61108.0,Cluster-32412.29067,Clus…
GO:0022402	cell cycle process	biological_process	0.0072524	0.30989	27	932	505	31676	Cluster-32412.37799,Cluster-32412.6293,Cluster-32412.36165,Cluster-47294.0,Cluster-32412.44462,Cluster-32412.40058,Cluster-51016.0,Cluster-32412.44437,Cluster-32412.25523,Cluster-32412.2652,Cluster-32412.7085,Cluster-32412.27614,Cluster-32412.31152,Cluster-32412.31153,Cluster-32412.31669,Cluster-32412.37818,Cluster-32412.6714,Cluster-32412.33550,Cluster-32412.28580,Cluster-32412.27085,Cluster-324…
GO:0032268	regulation of cellular protein metabolic process	biological_process	0.0074929	0.31757	28	932	521	31676	Cluster-32412.36535,Cluster-32412.48283,Cluster-32412.11159,Cluster-32412.40094,Cluster-32412.21857,Cluster-32412.33163,Cluster-57829.0,Cluster-32412.22365,Cluster-32412.49723,Cluster-32412.24093,Cluster-32412.39455,Cluster-32412.53401,Cluster-32412.24915,Cluster-32412.8040,Cluster-32412.2668,Cluster-32412.22776,Cluster-32412.49704,Cluster-32412.7640,Cluster-32412.19086,Cluster-32412.16614,Cluste…
GO:0042438	melanin biosynthetic process	biological_process	0.0076692	0.31983	2	932	4	31676	Cluster-32412.44367,Cluster-28790.0
GO:0046189	phenol-containing compound biosynthetic process	biological_process	0.0076692	0.31983	2	932	4	31676	Cluster-32412.44367,Cluster-28790.0
GO:0000124	SAGA complex	cellular_component	0.0077746	0.32166	15	932	253	31676	Cluster-32412.2668,Cluster-27898.0,Cluster-32412.14536,Cluster-32412.28930,Cluster-32412.49723,Cluster-32412.33449,Cluster-32412.21653,Cluster-57829.0,Cluster-32412.35747,Cluster-32412.18539,Cluster-32412.33957,Cluster-61704.1,Cluster-32412.27760,Cluster-32412.26475,Cluster-32412.7640
GO:0080090	regulation of primary metabolic process	biological_process	0.0081951	0.32835	138	932	3679	31676	Cluster-32412.5269,Cluster-32412.52956,Cluster-32412.36433,Cluster-32412.29588,Cluster-32412.31669,Cluster-32412.36120,Cluster-32412.48283,Cluster-32412.49378,Cluster-32412.50567,Cluster-32412.32862,Cluster-32412.16158,Cluster-32412.7944,Cluster-32412.49723,Cluster-52728.1,Cluster-57829.0,Cluster-32412.34928,Cluster-32412.52165,Cluster-32412.25963,Cluster-32412.34847,Cluster-32412.16085,Cluster-3…
GO:0006955	immune response	biological_process	0.0083245	0.32835	21	932	386	31676	Cluster-32412.26077,Cluster-32412.40349,Cluster-32412.44547,Cluster-32412.25006,Cluster-32412.55169,Cluster-29090.0,Cluster-32412.16380,Cluster-32412.6749,Cluster-32412.19534,Cluster-32412.51821,Cluster-32412.35901,Cluster-32412.16368,Cluster-32412.19939,Cluster-32412.6281,Cluster-32412.22245,Cluster-32412.3953,Cluster-32412.35269,Cluster-32412.52531,Cluster-32412.2206,Cluster-32412.56120,Cluster…
GO:0004190	aspartic-type endopeptidase activity	molecular_function	0.0083372	0.32835	28	932	607	31676	Cluster-32412.20094,Cluster-32412.45965,Cluster-32412.21653,Cluster-32412.15276,Cluster-32412.33449,Cluster-32412.34847,Cluster-32412.18539,Cluster-32412.5839,Cluster-32412.49910,Cluster-32412.38703,Cluster-32412.22776,Cluster-32412.7640,Cluster-32412.7085,Cluster-32412.9965,Cluster-32412.53401,Cluster-32412.18707,Cluster-32412.2668,Cluster-32412.39598,Cluster-32412.33163,Cluster-32412.43354,Clus…
GO:0070001	aspartic-type peptidase activity	molecular_function	0.0083372	0.32835	28	932	607	31676	Cluster-32412.2668,Cluster-32412.18707,Cluster-32412.39598,Cluster-32412.53401,Cluster-32412.9965,Cluster-32412.14536,Cluster-32412.49723,Cluster-32412.43354,Cluster-32412.33163,Cluster-32412.37644,Cluster-32412.21857,Cluster-32412.19235,Cluster-32412.36893,Cluster-32412.40094,Cluster-32412.48283,Cluster-32412.20094,Cluster-32412.45965,Cluster-32412.34847,Cluster-32412.21653,Cluster-32412.15276,C…
GO:0001522	pseudouridine synthesis	biological_process	0.0083397	0.32835	5	932	34	31676	Cluster-32412.34722,Cluster-32412.29018,Cluster-32412.30534,Cluster-32412.48550,Cluster-32412.28784
GO:0044772	mitotic cell cycle phase transition	biological_process	0.0083781	0.32835	7	932	73	31676	Cluster-32412.24915,Cluster-32412.2668,Cluster-32412.2652,Cluster-32412.31669,Cluster-32412.31153,Cluster-57829.0,Cluster-32412.49723
GO:1901990	regulation of mitotic cell cycle phase transition	biological_process	0.0083781	0.32835	7	932	73	31676	Cluster-32412.49723,Cluster-32412.31153,Cluster-57829.0,Cluster-32412.2652,Cluster-32412.31669,Cluster-32412.2668,Cluster-32412.24915
GO:0051246	regulation of protein metabolic process	biological_process	0.0084402	0.32835	28	932	525	31676	Cluster-32412.29575,Cluster-32412.53184,Cluster-32412.31153,Cluster-32412.31669,Cluster-32412.19531,Cluster-32412.18539,Cluster-32412.32094,Cluster-32412.26215,Cluster-32412.16614,Cluster-32412.19086,Cluster-32412.22776,Cluster-32412.49704,Cluster-32412.7640,Cluster-32412.2668,Cluster-32412.8040,Cluster-32412.24915,Cluster-32412.39455,Cluster-32412.24093,Cluster-32412.53401,Cluster-32412.22365,Cl…
GO:0001071	nucleic acid binding transcription factor activity	molecular_function	0.0088461	0.33975	53	932	1279	31676	Cluster-32412.29669,Cluster-32412.29776,Cluster-46931.1,Cluster-32412.56374,Cluster-32412.21397,Cluster-32412.50445,Cluster-32412.21713,Cluster-32412.28930,Cluster-27544.0,Cluster-32412.33163,Cluster-32412.53401,Cluster-32412.41136,Cluster-32412.25963,Cluster-32412.25693,Cluster-32412.7640,Cluster-32412.29633,Cluster-32412.12876,Cluster-32412.37799,Cluster-32412.32307,Cluster-32412.32651,Cluster-…
GO:0019222	regulation of metabolic process	biological_process	0.0088635	0.33975	149	932	3990	31676	Cluster-32412.32867,Cluster-32412.13244,Cluster-48101.0,Cluster-32412.10151,Cluster-32412.33884,Cluster-32412.36535,Cluster-32412.11192,Cluster-32412.40380,Cluster-32412.34563,Cluster-32412.39021,Cluster-32412.27585,Cluster-48984.0,Cluster-32412.21607,Cluster-32412.36981,Cluster-32412.19531,Cluster-32412.15930,Cluster-32412.31972,Cluster-32412.51922,Cluster-32412.26215,Cluster-32412.18500,Cluster…
GO:0009982	pseudouridine synthase activity	molecular_function	0.0090178	0.34314	4	932	21	31676	Cluster-32412.29018,Cluster-32412.30534,Cluster-32412.34722,Cluster-32412.28784
GO:0043170	macromolecule metabolic process	biological_process	0.009369	0.35392	364	932	10482	31676	Cluster-32412.30653,Cluster-32412.39181,Cluster-32412.37470,Cluster-32412.27210,Cluster-5834.0,Cluster-32412.35982,Cluster-32412.30675,Cluster-32412.14582,Cluster-32412.48719,Cluster-32412.30531,Cluster-32412.18500,Cluster-32412.39598,Cluster-32412.41027,Cluster-32412.19976,Cluster-32412.24483,Cluster-32412.21397,Cluster-32412.36893,Cluster-32412.45855,Cluster-32412.21607,Cluster-32412.35300,Clus…
GO:0016151	nickel cation binding	molecular_function	0.0098362	0.36889	9	932	109	31676	Cluster-59047.0,Cluster-37614.0,Cluster-32956.0,Cluster-32412.4891,Cluster-54051.0,Cluster-32412.10094,Cluster-32412.37030,Cluster-32412.9897,Cluster-32412.44367
GO:0051171	regulation of nitrogen compound metabolic process	biological_process	0.010218	0.38024	129	932	3444	31676	Cluster-32412.18500,Cluster-32412.14536,Cluster-32412.4749,Cluster-32412.20926,Cluster-32412.41136,Cluster-32412.28580,Cluster-32412.40094,Cluster-32412.21397,Cluster-32412.30653,Cluster-32412.39181,Cluster-5834.0,Cluster-32412.50731,Cluster-32412.25693,Cluster-32412.32867,Cluster-32412.13244,Cluster-48101.0,Cluster-32412.10151,Cluster-32412.33884,Cluster-32412.11192,Cluster-32412.36535,Cluster-3…
GO:0015385	sodium:proton antiporter activity	molecular_function	0.010285	0.38024	3	932	17	31676	Cluster-32412.13715,Cluster-32412.43694,Cluster-32412.25440
GO:0008135	translation factor activity, RNA binding	molecular_function	0.010541	0.38698	14	932	207	31676	Cluster-32412.36535,Cluster-32412.22776,Cluster-32412.32094,Cluster-32412.18539,Cluster-32412.40094,Cluster-32412.26215,Cluster-32412.22365,Cluster-32412.19531,Cluster-32412.21857,Cluster-32412.33163,Cluster-32412.29575,Cluster-32412.53401,Cluster-32412.24093,Cluster-32412.39455
GO:0030684	preribosome	cellular_component	0.010801	0.38738	15	932	244	31676	Cluster-32412.25741,Cluster-32412.41136,Cluster-50353.3,Cluster-32412.9445,Cluster-32412.40719,Cluster-32412.18820,Cluster-32412.40781,Cluster-32412.27535,Cluster-32412.40380,Cluster-32412.40094,Cluster-32412.22054,Cluster-32412.32862,Cluster-32412.34372,Cluster-32412.27085,Cluster-32412.28580
GO:0031329	regulation of cellular catabolic process	biological_process	0.010863	0.38738	7	932	76	31676	Cluster-32412.2188,Cluster-32412.24915,Cluster-32412.2668,Cluster-32412.31669,Cluster-57829.0,Cluster-32412.31153,Cluster-32412.49723
GO:2000112	regulation of cellular macromolecule biosynthetic process	biological_process	0.010962	0.38738	122	932	3257	31676	Cluster-32412.24093,Cluster-32412.53401,Cluster-32412.41136,Cluster-32412.20926,Cluster-32412.4749,Cluster-32412.24950,Cluster-32412.33163,Cluster-27544.0,Cluster-32412.18500,Cluster-32412.28930,Cluster-32412.14536,Cluster-32412.45505,Cluster-32412.21397,Cluster-32412.40094,Cluster-32412.56374,Cluster-32412.7741,Cluster-32412.28580,Cluster-32412.29669,Cluster-32412.47547,Cluster-32412.5661,Cluste…
GO:0060255	regulation of macromolecule metabolic process	biological_process	0.010999	0.38738	140	932	3767	31676	Cluster-32412.36535,Cluster-32412.11192,Cluster-32412.40380,Cluster-32412.39021,Cluster-32412.34563,Cluster-32412.27585,Cluster-48984.0,Cluster-32412.32867,Cluster-32412.13244,Cluster-48101.0,Cluster-32412.10151,Cluster-32412.33884,Cluster-32412.31972,Cluster-32412.26215,Cluster-32412.51922,Cluster-32412.21607,Cluster-32412.36981,Cluster-32412.19531,Cluster-32412.15930,Cluster-32412.28580,Cluster…
GO:0051726	regulation of cell cycle	biological_process	0.011095	0.38738	12	932	180	31676	Cluster-32412.49723,Cluster-32412.31669,Cluster-57829.0,Cluster-32412.31153,Cluster-32412.24915,Cluster-32412.8040,Cluster-32412.2668,Cluster-32412.7085,Cluster-32412.2652,Cluster-32412.34066,Cluster-32412.25523,Cluster-32412.27085
GO:0070461	SAGA-type complex	cellular_component	0.011106	0.38738	15	932	265	31676	Cluster-32412.2668,Cluster-32412.49723,Cluster-32412.28930,Cluster-32412.14536,Cluster-27898.0,Cluster-32412.21653,Cluster-57829.0,Cluster-32412.33449,Cluster-32412.35747,Cluster-32412.18539,Cluster-32412.33957,Cluster-32412.27760,Cluster-61704.1,Cluster-32412.7640,Cluster-32412.26475
GO:0006446	regulation of translational initiation	biological_process	0.011116	0.38738	13	932	193	31676	Cluster-32412.21857,Cluster-32412.19531,Cluster-32412.33163,Cluster-32412.22365,Cluster-32412.39455,Cluster-32412.24093,Cluster-32412.53401,Cluster-32412.29575,Cluster-32412.22776,Cluster-32412.36535,Cluster-32412.40094,Cluster-32412.26215,Cluster-32412.18539
GO:0065007	biological regulation	biological_process	0.011147	0.38738	276	932	7880	31676	Cluster-32412.13432,Cluster-32412.6181,Cluster-44323.0,Cluster-32412.24915,Cluster-32412.25481,Cluster-32412.22215,Cluster-32412.13715,Cluster-32412.29776,Cluster-32412.43678,Cluster-46931.1,Cluster-32412.44547,Cluster-32412.20222,Cluster-32412.40059,Cluster-32412.41373,Cluster-32412.17599,Cluster-32412.23182,Cluster-32412.52531,Cluster-32412.43740,Cluster-32412.36194,Cluster-32412.21993,Cluster-…
GO:0006413	translational initiation	biological_process	0.011221	0.38739	14	932	218	31676	Cluster-32412.19531,Cluster-32412.21857,Cluster-32412.33163,Cluster-32412.22365,Cluster-32412.24093,Cluster-32412.53401,Cluster-32412.39455,Cluster-32412.29575,Cluster-32412.49704,Cluster-32412.22776,Cluster-32412.36535,Cluster-32412.40094,Cluster-32412.26215,Cluster-32412.18539
GO:0015079	potassium ion transmembrane transporter activity	molecular_function	0.011433	0.3921	17	932	326	31676	Cluster-32412.40712,Cluster-32412.24015,Cluster-32412.20505,Cluster-32412.15534,Cluster-32412.57208,Cluster-32412.42746,Cluster-32412.554,Cluster-32412.42817,Cluster-32412.2751,Cluster-32412.32553,Cluster-32412.36438,Cluster-32412.37818,Cluster-32412.33449,Cluster-32412.30726,Cluster-32412.44587,Cluster-32412.38391,Cluster-32412.55950
GO:0032501	multicellular organismal process	biological_process	0.011627	0.39614	67	932	1645	31676	Cluster-32412.28580,Cluster-32412.16380,Cluster-32412.42111,Cluster-32412.55526,Cluster-32412.35747,Cluster-32412.16583,Cluster-32412.17141,Cluster-32412.34280,Cluster-32412.2681,Cluster-32412.42809,Cluster-32412.31719,Cluster-32412.21653,Cluster-32412.28260,Cluster-32412.31763,Cluster-48984.0,Cluster-32412.21714,Cluster-32412.20504,Cluster-32412.20585,Cluster-32412.18707,Cluster-32412.45371,Clus…
GO:0019953	sexual reproduction	biological_process	0.011731	0.39711	20	932	384	31676	Cluster-32412.45371,Cluster-32412.51821,Cluster-32412.18707,Cluster-32412.21334,Cluster-32412.31763,Cluster-32412.44547,Cluster-32412.20504,Cluster-32412.32782,Cluster-32412.55526,Cluster-32412.38430,Cluster-32412.33032,Cluster-32412.49751,Cluster-32412.30168,Cluster-32412.50010,Cluster-32412.29633,Cluster-32412.16583,Cluster-32412.27929,Cluster-32412.34280,Cluster-32412.33537,Cluster-32412.20785
GO:0019902	phosphatase binding	molecular_function	0.011869	0.39779	6	932	54	31676	Cluster-32412.18539,Cluster-32412.19086,Cluster-32412.48283,Cluster-32412.16614,Cluster-32412.22776,Cluster-32412.7640
GO:0016071	mRNA metabolic process	biological_process	0.011904	0.39779	28	932	551	31676	Cluster-32412.26081,Cluster-32412.37005,Cluster-32412.31530,Cluster-32412.14114,Cluster-32412.21607,Cluster-9361.0,Cluster-18704.1,Cluster-32412.21653,Cluster-32412.28021,Cluster-32412.33449,Cluster-32412.50010,Cluster-32412.14897,Cluster-32412.33259,Cluster-61704.1,Cluster-32412.22776,Cluster-32412.14730,Cluster-32412.26063,Cluster-35553.0,Cluster-32412.20892,Cluster-32412.31515,Cluster-27898.0,…
GO:0034703	cation channel complex	cellular_component	0.012065	0.39961	14	932	253	31676	Cluster-32412.554,Cluster-32412.30726,Cluster-32412.42746,Cluster-32412.44587,Cluster-32412.55950,Cluster-32412.42817,Cluster-32412.38391,Cluster-32412.32553,Cluster-32412.2751,Cluster-32412.40712,Cluster-32412.36438,Cluster-32412.33449,Cluster-32412.15534,Cluster-32412.57208
GO:0010556	regulation of macromolecule biosynthetic process	biological_process	0.012188	0.39961	123	932	3296	31676	Cluster-32412.19531,Cluster-32412.36120,Cluster-32412.36981,Cluster-32412.29588,Cluster-32412.21607,Cluster-32412.15930,Cluster-32412.36433,Cluster-32412.5269,Cluster-32412.52956,Cluster-32412.31972,Cluster-32412.26215,Cluster-32412.51922,Cluster-48101.0,Cluster-32412.13244,Cluster-32412.34928,Cluster-32412.32867,Cluster-32412.7944,Cluster-52728.1,Cluster-32412.10151,Cluster-32412.50567,Cluster-3…
GO:0031326	regulation of cellular biosynthetic process	biological_process	0.012188	0.39961	123	932	3296	31676	Cluster-32412.21713,Cluster-32412.50445,Cluster-32412.20222,Cluster-32412.32712,Cluster-46931.1,Cluster-32412.29776,Cluster-32412.30989,Cluster-32412.45382,Cluster-32412.10710,Cluster-32412.12876,Cluster-32412.37799,Cluster-32412.29633,Cluster-32412.32651,Cluster-32412.32307,Cluster-32412.36194,Cluster-32412.44367,Cluster-32412.18539,Cluster-32412.44437,Cluster-32412.7640,Cluster-32412.15487,Clus…
GO:0009966	regulation of signal transduction	biological_process	0.012508	0.40314	19	932	379	31676	Cluster-37131.0,Cluster-32412.35269,Cluster-32412.25523,Cluster-32412.22776,Cluster-32412.14868,Cluster-32412.47297,Cluster-32412.41373,Cluster-32412.38299,Cluster-32412.11159,Cluster-32412.19235,Cluster-32412.25830,Cluster-29090.0,Cluster-32412.53354,Cluster-32412.27936,Cluster-32412.11883,Cluster-32412.39598,Cluster-32412.34779,Cluster-32412.19534,Cluster-32412.29067
[truncated: 2,417 more rows]

## Sheet: D0dsETHvsD0dsGFP_up
GO_accession	Description	Term_type	Over_represented_pValue	Corrected_pValue	DEG_item	DEG_list	Bg_item	Bg_list	Gene_names
[truncated: 4 more rows]

[truncated: 3 more sheets: D0dsETHvsD0dsGFP_down, D2dsETHvsD2dsGFP_up, D2dsETHvsD2dsGFP_down]
