# Supplementary material for: Transcriptome responses of RNAi-mediated ETH knockdown in Scylla paramamosain at different premolt substages
Source: Front Endocrinol (Lausanne). 2022 Jul 28;13:917088. doi: 10.3389/fendo.2022.917088 (PMC9370559; doi:10.3389/fendo.2022.917088)
Supplement: Supplementary file 8 [file Table_4.xlsx]

## Sheet: D2dsGFPvsD0dsGFP_up
##Databases: KEGG PATHWAY
##Statistical test method: hypergeometric test / Fisher's exact test
##FDR correction method: Benjamini and Hochberg
#Term	ID	Input number	Background number	P-Value	Corrected P-Value	Input	KO	KO_name	Hyperlink
Mineral absorption	ko04978	2	33	0.0204878	0.44836	Cluster-32412.46020|Cluster-32412.30145	K05011|K00522|	CLCN2|FTH1|	http://www.genome.jp/kegg-bin/show_pathway?ko04978/K05011%09red/K00522%09red
Calcium signaling pathway	ko04020	3	103	0.0294614	0.44836	Cluster-32412.27230|Cluster-32412.41452|Cluster-32412.39573	K09565|K02183|K05860|	PPIF|CALM|PLCE|	http://www.genome.jp/kegg-bin/show_pathway?ko04020/K05860%09red/K09565%09red/K02183%09red
Proteoglycans in cancer	ko05205	4	185	0.0316908	0.44836	Cluster-32412.40594|Cluster-32412.39573|Cluster-32412.15680|Cluster-32412.27479	K10380|K05860|K10380|K10380|	ANK|PLCE|ANK|ANK|	http://www.genome.jp/kegg-bin/show_pathway?ko05205/K10380%09red/K05860%09red
Arachidonic acid metabolism	ko00590	2	43	0.0327345	0.44836	Cluster-32412.32387|Cluster-32412.44965	K00432|K01047|	gpx|PLA2G, SPLA2|	http://www.genome.jp/kegg-bin/show_pathway?ko00590/K00432%09red/K01047%09red
Glutathione metabolism	ko00480	2	52	0.0456289	0.44836	Cluster-32412.32387|Cluster-32412.42980	K00432|K11140|	gpx|ANPEP, CD13|	http://www.genome.jp/kegg-bin/show_pathway?ko00480/K11140%09red/K00432%09red
Phototransduction	ko04744	1	7	0.0494015	0.44836	Cluster-32412.41452	K02183|	CALM|	http://www.genome.jp/kegg-bin/show_pathway?ko04744/K02183%09red
Salivary secretion	ko04970	2	55	0.0502796	0.44836	Cluster-32412.43016|Cluster-32412.41452	K10951|K02183|	SLC12A2, NKCC1|CALM|	http://www.genome.jp/kegg-bin/show_pathway?ko04970/K10951%09red/K02183%09red
Circadian rhythm - fly	ko04711	1	8	0.0554043	0.44836	Cluster-32412.31420	K08960|	CSNK1E|	http://www.genome.jp/kegg-bin/show_pathway?ko04711/K08960%09red
Ras signaling pathway	ko04014	3	137	0.0587685	0.44836	Cluster-32412.41452|Cluster-32412.44965|Cluster-32412.39573	K02183|K01047|K05860|	CALM|PLA2G, SPLA2|PLCE|	http://www.genome.jp/kegg-bin/show_pathway?ko04014/K01047%09red/K05860%09red/K02183%09red
Ribosome	ko03010	3	138	0.0597813	0.44836	Cluster-32412.31188|Cluster-32412.25515|Cluster-32412.30672	K02938|K02958|K02969|	RP-L8e, RPL8|RP-S15e, RPS15|RP-S20e, RPS20|	http://www.genome.jp/kegg-bin/show_pathway?ko03010/K02938%09red/K02969%09red/K02958%09red
Vascular smooth muscle contraction	ko04270	2	77	0.0888922	0.474754	Cluster-32412.41452|Cluster-32412.44965	K02183|K01047|	CALM|PLA2G, SPLA2|	http://www.genome.jp/kegg-bin/show_pathway?ko04270/K01047%09red/K02183%09red
Hematopoietic cell lineage	ko04640	1	14	0.0906418	0.474754	Cluster-32412.42980	K11140|	ANPEP, CD13|	http://www.genome.jp/kegg-bin/show_pathway?ko04640/K11140%09red
Phosphatidylinositol signaling system	ko04070	2	82	0.098601	0.474754	Cluster-32412.41452|Cluster-32412.39573	K02183|K05860|	CALM|PLCE|	http://www.genome.jp/kegg-bin/show_pathway?ko04070/K05860%09red/K02183%09red
Pancreatic secretion	ko04972	2	83	0.100578	0.474754	Cluster-32412.43016|Cluster-32412.44965	K10951|K01047|	SLC12A2, NKCC1|PLA2G, SPLA2|	http://www.genome.jp/kegg-bin/show_pathway?ko04972/K01047%09red/K10951%09red
Circadian rhythm	ko04710	1	16	0.102096	0.474754	Cluster-32412.31420	K08960|	CSNK1E|	http://www.genome.jp/kegg-bin/show_pathway?ko04710/K08960%09red
Linoleic acid metabolism	ko00591	1	17	0.10777	0.474754	Cluster-32412.44965	K01047|	PLA2G, SPLA2|	http://www.genome.jp/kegg-bin/show_pathway?ko00591/K01047%09red
alpha-Linolenic acid metabolism	ko00592	1	17	0.10777	0.474754	Cluster-32412.44965	K01047|	PLA2G, SPLA2|	http://www.genome.jp/kegg-bin/show_pathway?ko00592/K01047%09red
cGMP-PKG signaling pathway	ko04022	2	95	0.125103	0.474754	Cluster-32412.27230|Cluster-32412.41452	K09565|K02183|	PPIF|CALM|	http://www.genome.jp/kegg-bin/show_pathway?ko04022/K09565%09red/K02183%09red
Fat digestion and absorption	ko04975	1	22	0.135609	0.474754	Cluster-32412.44965	K01047|	PLA2G, SPLA2|	http://www.genome.jp/kegg-bin/show_pathway?ko04975/K01047%09red
Vitamin digestion and absorption	ko04977	1	24	0.146503	0.474754	Cluster-32412.29338	K05665|	ABCC1|	http://www.genome.jp/kegg-bin/show_pathway?ko04977/K05665%09red
Hedgehog signaling pathway - fly	ko04341	1	26	0.157261	0.474754	Cluster-32412.31420	K08960|	CSNK1E|	http://www.genome.jp/kegg-bin/show_pathway?ko04341/K08960%09red
Pertussis	ko05133	1	27	0.162589	0.474754	Cluster-32412.41452	K02183|	CALM|	http://www.genome.jp/kegg-bin/show_pathway?ko05133/K02183%09red
Renin-angiotensin system	ko04614	1	27	0.162589	0.474754	Cluster-32412.42980	K11140|	ANPEP, CD13|	http://www.genome.jp/kegg-bin/show_pathway?ko04614/K11140%09red
Retinol metabolism	ko00830	1	27	0.162589	0.474754	Cluster-32412.44271	K00515|	BCMO1, BCDO1|	http://www.genome.jp/kegg-bin/show_pathway?ko00830/K00515%09red
Hippo signaling pathway - multiple species	ko04392	1	27	0.162589	0.474754	Cluster-32412.31420	K08960|	CSNK1E|	http://www.genome.jp/kegg-bin/show_pathway?ko04392/K08960%09red
Thyroid hormone signaling pathway	ko04919	2	118	0.175342	0.474754	Cluster-32412.17419|Cluster-32412.39573	K15170|K05860|	MED27|PLCE|	http://www.genome.jp/kegg-bin/show_pathway?ko04919/K15170%09red/K05860%09red
Glioma	ko05214	1	31	0.183572	0.474754	Cluster-32412.41452	K02183|	CALM|	http://www.genome.jp/kegg-bin/show_pathway?ko05214/K02183%09red
Ether lipid metabolism	ko00565	1	31	0.183572	0.474754	Cluster-32412.44965	K01047|	PLA2G, SPLA2|	http://www.genome.jp/kegg-bin/show_pathway?ko00565/K01047%09red
Olfactory transduction	ko04740	1	31	0.183572	0.474754	Cluster-32412.41452	K02183|	CALM|	http://www.genome.jp/kegg-bin/show_pathway?ko04740/K02183%09red
Hedgehog signaling pathway	ko04340	1	39	0.223988	0.486481	Cluster-32412.31420	K08960|	CSNK1E|	http://www.genome.jp/kegg-bin/show_pathway?ko04340/K08960%09red
cAMP signaling pathway	ko04024	2	142	0.230475	0.486481	Cluster-32412.41452|Cluster-32412.39573	K02183|K05860|	CALM|PLCE|	http://www.genome.jp/kegg-bin/show_pathway?ko04024/K05860%09red/K02183%09red
Renal cell carcinoma	ko05211	1	42	0.238629	0.486481	Cluster-32412.28710	K09592|	EGLN, HPH|	http://www.genome.jp/kegg-bin/show_pathway?ko05211/K09592%09red
ABC transporters	ko02010	1	42	0.238629	0.486481	Cluster-32412.29338	K05665|	ABCC1|	http://www.genome.jp/kegg-bin/show_pathway?ko02010/K05665%09red
Rap1 signaling pathway	ko04015	2	147	0.242136	0.486481	Cluster-32412.41452|Cluster-32412.39573	K02183|K05860|	CALM|PLCE|	http://www.genome.jp/kegg-bin/show_pathway?ko04015/K05860%09red/K02183%09red
Gastric acid secretion	ko04971	1	43	0.243448	0.486481	Cluster-32412.41452	K02183|	CALM|	http://www.genome.jp/kegg-bin/show_pathway?ko04971/K02183%09red
Proteasome	ko03050	1	45	0.252996	0.486481	Cluster-32412.49340	K03066|	PSMC5, RPT6|	http://www.genome.jp/kegg-bin/show_pathway?ko03050/K03066%09red
Long-term potentiation	ko04720	1	50	0.276347	0.486481	Cluster-32412.41452	K02183|	CALM|	http://www.genome.jp/kegg-bin/show_pathway?ko04720/K02183%09red
Amphetamine addiction	ko05031	1	51	0.28093	0.486481	Cluster-32412.41452	K02183|	CALM|	http://www.genome.jp/kegg-bin/show_pathway?ko05031/K02183%09red
Toxoplasmosis	ko05145	1	52	0.285484	0.486481	Cluster-32412.27230	K09565|	PPIF|	http://www.genome.jp/kegg-bin/show_pathway?ko05145/K09565%09red
Melanogenesis	ko04916	1	54	0.294507	0.486481	Cluster-32412.41452	K02183|	CALM|	http://www.genome.jp/kegg-bin/show_pathway?ko04916/K02183%09red
HIF-1 signaling pathway	ko04066	1	54	0.294507	0.486481	Cluster-32412.28710	K09592|	EGLN, HPH|	http://www.genome.jp/kegg-bin/show_pathway?ko04066/K09592%09red
Aldosterone synthesis and secretion	ko04925	1	57	0.30783	0.486481	Cluster-32412.41452	K02183|	CALM|	http://www.genome.jp/kegg-bin/show_pathway?ko04925/K02183%09red
Inflammatory mediator regulation of TRP channels	ko04750	1	57	0.30783	0.486481	Cluster-32412.41452	K02183|	CALM|	http://www.genome.jp/kegg-bin/show_pathway?ko04750/K02183%09red
AGE-RAGE signaling pathway in diabetic complications	ko04933	1	58	0.312216	0.486481	Cluster-32412.39573	K05860|	PLCE|	http://www.genome.jp/kegg-bin/show_pathway?ko04933/K05860%09red
Longevity regulating pathway - worm	ko04212	1	58	0.312216	0.486481	Cluster-32412.21908	K14035|	NR1IN|	http://www.genome.jp/kegg-bin/show_pathway?ko04212/K14035%09red
Renin secretion	ko04924	1	59	0.316574	0.486481	Cluster-32412.41452	K02183|	CALM|	http://www.genome.jp/kegg-bin/show_pathway?ko04924/K02183%09red
Phototransduction - fly	ko04745	1	60	0.320904	0.486481	Cluster-32412.41452	K02183|	CALM|	http://www.genome.jp/kegg-bin/show_pathway?ko04745/K02183%09red
Thyroid hormone synthesis	ko04918	1	61	0.325208	0.486481	Cluster-32412.32387	K00432|	gpx|	http://www.genome.jp/kegg-bin/show_pathway?ko04918/K00432%09red
Estrogen signaling pathway	ko04915	1	63	0.333734	0.486481	Cluster-32412.41452	K02183|	CALM|	http://www.genome.jp/kegg-bin/show_pathway?ko04915/K02183%09red
Tuberculosis	ko05152	1	65	0.342154	0.486481	Cluster-32412.41452	K02183|	CALM|	http://www.genome.jp/kegg-bin/show_pathway?ko05152/K02183%09red
Glucagon signaling pathway	ko04922	1	70	0.362745	0.486481	Cluster-32412.41452	K02183|	CALM|	http://www.genome.jp/kegg-bin/show_pathway?ko04922/K02183%09red
Vibrio cholerae infection	ko05110	1	70	0.362745	0.486481	Cluster-32412.43016	K10951|	SLC12A2, NKCC1|	http://www.genome.jp/kegg-bin/show_pathway?ko05110/K10951%09red
FoxO signaling pathway	ko04068	1	70	0.362745	0.486481	Cluster-32412.31420	K08960|	CSNK1E|	http://www.genome.jp/kegg-bin/show_pathway?ko04068/K08960%09red
Inositol phosphate metabolism	ko00562	1	70	0.362745	0.486481	Cluster-32412.39573	K05860|	PLCE|	http://www.genome.jp/kegg-bin/show_pathway?ko00562/K05860%09red
Circadian entrainment	ko04713	1	71	0.366786	0.486481	Cluster-32412.41452	K02183|	CALM|	http://www.genome.jp/kegg-bin/show_pathway?ko04713/K02183%09red
Oocyte meiosis	ko04114	1	74	0.378758	0.486481	Cluster-32412.41452	K02183|	CALM|	http://www.genome.jp/kegg-bin/show_pathway?ko04114/K02183%09red
Dopaminergic synapse	ko04728	1	74	0.378758	0.486481	Cluster-32412.41452	K02183|	CALM|	http://www.genome.jp/kegg-bin/show_pathway?ko04728/K02183%09red
Neurotrophin signaling pathway	ko04722	1	74	0.378758	0.486481	Cluster-32412.41452	K02183|	CALM|	http://www.genome.jp/kegg-bin/show_pathway?ko04722/K02183%09red
GnRH signaling pathway	ko04912	1	75	0.382698	0.486481	Cluster-32412.41452	K02183|	CALM|	http://www.genome.jp/kegg-bin/show_pathway?ko04912/K02183%09red
Alcoholism	ko05034	1	79	0.398215	0.497768	Cluster-32412.41452	K02183|	CALM|	http://www.genome.jp/kegg-bin/show_pathway?ko05034/K02183%09red
Glycerophospholipid metabolism	ko00564	1	81	0.405828	0.498968	Cluster-32412.44965	K01047|	PLA2G, SPLA2|	http://www.genome.jp/kegg-bin/show_pathway?ko00564/K01047%09red
Hippo signaling pathway - fly	ko04391	1	84	0.417069	0.504518	Cluster-32412.31420	K08960|	CSNK1E|	http://www.genome.jp/kegg-bin/show_pathway?ko04391/K08960%09red
Sphingolipid signaling pathway	ko04071	1	87	0.428099	0.509642	Cluster-32412.29338	K05665|	ABCC1|	http://www.genome.jp/kegg-bin/show_pathway?ko04071/K05665%09red
Insulin signaling pathway	ko04910	1	90	0.438923	0.510561	Cluster-32412.41452	K02183|	CALM|	http://www.genome.jp/kegg-bin/show_pathway?ko04910/K02183%09red
Hippo signaling pathway	ko04390	1	91	0.442486	0.510561	Cluster-32412.31420	K08960|	CSNK1E|	http://www.genome.jp/kegg-bin/show_pathway?ko04390/K08960%09red
Parkinson's disease	ko05012	1	97	0.463397	0.526336	Cluster-32412.27230	K09565|	PPIF|	http://www.genome.jp/kegg-bin/show_pathway?ko05012/K09565%09red
Adrenergic signaling in cardiomyocytes	ko04261	1	99	0.470194	0.526336	Cluster-32412.41452	K02183|	CALM|	http://www.genome.jp/kegg-bin/show_pathway?ko04261/K02183%09red
MicroRNAs in cancer	ko05206	1	106	0.493317	0.5441	Cluster-32412.29338	K05665|	ABCC1|	http://www.genome.jp/kegg-bin/show_pathway?ko05206/K05665%09red
Oxytocin signaling pathway	ko04921	1	113	0.515442	0.560263	Cluster-32412.41452	K02183|	CALM|	http://www.genome.jp/kegg-bin/show_pathway?ko04921/K02183%09red
Epstein-Barr virus infection	ko05169	1	133	0.573523	0.614489	Cluster-32412.49340	K03066|	PSMC5, RPT6|	http://www.genome.jp/kegg-bin/show_pathway?ko05169/K03066%09red
Alzheimer's disease	ko05010	1	137	0.584285	0.617202	Cluster-32412.41452	K02183|	CALM|	http://www.genome.jp/kegg-bin/show_pathway?ko05010/K02183%09red
Lysosome	ko04142	1	142	0.597359	0.622249	Cluster-32412.34925	K12307|	MSFD8, CLN7|	http://www.genome.jp/kegg-bin/show_pathway?ko04142/K12307%09red
Endocytosis	ko04144	1	166	0.654667	0.672603	Cluster-32412.27630	K07876|	RAB35, RAB1C|	http://www.genome.jp/kegg-bin/show_pathway?ko04144/K07876%09red
Huntington's disease	ko05016	1	189	0.701987	0.705785	Cluster-32412.27230	K09565|	PPIF|	http://www.genome.jp/kegg-bin/show_pathway?ko05016/K09565%09red
Pathways in cancer	ko05200	1	191	0.705785	0.705785	Cluster-32412.28710	K09592|	EGLN, HPH|	http://www.genome.jp/kegg-bin/show_pathway?ko05200/K09592%09red
--------------------
#Term	ID	Input number	Background number	P-Value	Corrected P-Value	Input	KO	KO_name	Hyperlink
--------------------
#Term	ID	Input number	Background number	P-Value	Corrected P-Value	Input	KO	KO_name	Hyperlink
--------------------

## Sheet: D2dsGFPvsD0dsGFP_down
##Databases: KEGG PATHWAY
##Statistical test method: hypergeometric test / Fisher's exact test
##FDR correction method: Benjamini and Hochberg
#Term	ID	Input number	Background number	P-Value	Corrected P-Value	Input	KO	KO_name	Hyperlink
Ribosome	ko03010	20	138	9.60866e-05	0.0201782	Cluster-32412.34124|Cluster-32412.45983|Cluster-32412.29731|Cluster-32412.41097|Cluster-32412.25048|Cluster-32412.31768|Cluster-32412.30753|Cluster-32412.30258|Cluster-32412.31014|Cluster-32412.33780|Cluster-32412.31254|Cluster-32412.32287|Cluster-32412.29313|Cluster-32412.35317|Cluster-32412.30463|Cluster-32412.32129|Cluster-32412.41776|Cluster-32412.30696|Cluster-32412.32651|Cluster-32412.30668	K02929|K02978|K02924|K02900|K02943|K02979|K02896|K02903|K02974|K02883|K02989|K02966|K02917|K02878|K02989|K02976|K02960|K02877|K02975|K02969|	RP-L44e, RPL44|RP-S27e, RPS27|RP-L39e, RPL39|RP-L27Ae, RPL27A|RP-LP2, RPLP2|RP-S28e, RPS28|RP-L24e, RPL24|RP-L28e, RPL28|RP-S24e, RPS24|RP-L18e, RPL18|RP-S5e, RPS5|RP-S19e, RPS19|RP-L35Ae, RPL35A|RP-L16, MRPL16, rplP|RP-S5e, RPS5|RP-S26e, RPS26|RP-S16e, RPS16|RP-L15e, RPL15|RP-S25e, RPS25|RP-S20e, RPS20|	http://www.genome.jp/kegg-bin/show_pathway?ko03010/K02877%09red/K02960%09red/K02924%09red/K02917%09red/K02896%09red/K02878%09red/K02929%09red/K02900%09red/K02883%09red/K02943%09red/K02966%09red/K02979%09red/K02978%09red/K02969%09red/K02975%09red/K02974%09red/K02976%09red/K02989%09red/K02903%09red
Hypertrophic cardiomyopathy (HCM)	ko05410	12	75	0.00108798	0.0735918	Cluster-32412.31152|Cluster-32412.28434|Cluster-32412.12638|Cluster-32412.27501|Cluster-32412.40058|Cluster-32412.10611|Cluster-32412.26062|Cluster-32412.31763|Cluster-32412.29067|Cluster-32412.16356|Cluster-32412.32204|Cluster-32412.28849	K10373|K06265|K05692|K10373|K10366|K07199|K06265|K12567|K05719|K05692|K05692|K05692|	TPM1|DAG1|ACTB_G1|TPM1|DMD|PRKAB|DAG1|TTN|ITGB1, CD29|ACTB_G1|ACTB_G1|ACTB_G1|	http://www.genome.jp/kegg-bin/show_pathway?ko05410/K05719%09red/K05692%09red/K06265%09red/K07199%09red/K12567%09red/K10366%09red/K10373%09red
Dilated cardiomyopathy (DCM)	ko05414	12	76	0.00120471	0.0735918	Cluster-32412.31152|Cluster-32412.28434|Cluster-32412.12638|Cluster-32412.28476|Cluster-32412.27501|Cluster-32412.40058|Cluster-32412.26062|Cluster-32412.31763|Cluster-32412.29067|Cluster-32412.16356|Cluster-32412.32204|Cluster-32412.28849	K10373|K06265|K05692|K08042|K10373|K10366|K06265|K12567|K05719|K05692|K05692|K05692|	TPM1|DAG1|ACTB_G1|ADCY2|TPM1|DMD|DAG1|TTN|ITGB1, CD29|ACTB_G1|ACTB_G1|ACTB_G1|	http://www.genome.jp/kegg-bin/show_pathway?ko05414/K08042%09red/K05719%09red/K05692%09red/K06265%09red/K12567%09red/K10366%09red/K10373%09red
PI3K-Akt signaling pathway	ko04151	17	136	0.00140175	0.0735918	Cluster-32412.27951|Cluster-32412.27822|Cluster-32412.35269|Cluster-32412.16742|Cluster-32412.29575|Cluster-32412.31672|Cluster-32412.24028|Cluster-32412.7944|Cluster-32412.53354|Cluster-32412.29067|Cluster-28496.0|Cluster-32412.42809|Cluster-32412.35017|Cluster-32412.48562|Cluster-32412.22215|Cluster-32412.22776|Cluster-32412.38294	K03258|K06237|K04447|K10151|K03259|K06237|K06071|K10605|K18496|K05719|K05087|K06249|K06237|K07298|K04347|K09408|K09420|	EIF4B|COL4A|JAK2|CCND2|EIF4E|COL4A|PKN|BRCA1|FGF1|ITGB1, CD29|IGF1R, CD221|RELN|COL4A|STK11, LKB1|GNG12|FOXO3|MYB|	http://www.genome.jp/kegg-bin/show_pathway?ko04151/K04347%09red/K10151%09red/K18496%09red/K10605%09red/K06071%09red/K03259%09red/K05087%09red/K09420%09red/K09408%09red/K07298%09red/K06249%09red/K03258%09red/K04447%09red/K06237%09red/K05719%09red
ECM-receptor interaction	ko04512	9	52	0.00278662	0.117038	Cluster-32412.31672|Cluster-32412.28434|Cluster-32412.34019|Cluster-32412.29067|Cluster-32412.27822|Cluster-32412.42809|Cluster-32412.35017|Cluster-32412.37759|Cluster-32412.26062	K06237|K06265|K06255|K05719|K06237|K06249|K06237|K06267|K06265|	COL4A|DAG1|HSPG2|ITGB1, CD29|COL4A|RELN|COL4A|HMMR, RHAMM, CD168|DAG1|	http://www.genome.jp/kegg-bin/show_pathway?ko04512/K05719%09red/K06265%09red/K06267%09red/K06255%09red/K06249%09red/K06237%09red
Viral myocarditis	ko05416	9	58	0.00529346	0.170281	Cluster-32412.28434|Cluster-32412.12638|Cluster-32412.40058|Cluster-32412.49317|Cluster-32412.32204|Cluster-32412.26062|Cluster-32412.16356|Cluster-32412.35160|Cluster-32412.28849	K06265|K05692|K10366|K17751|K05692|K06265|K05692|K17751|K05692|	DAG1|ACTB_G1|DMD|MYH6_7|ACTB_G1|DAG1|ACTB_G1|MYH6_7|ACTB_G1|	http://www.genome.jp/kegg-bin/show_pathway?ko05416/K06265%09red/K05692%09red/K10366%09red/K17751%09red
FoxO signaling pathway	ko04068	10	70	0.00567604	0.170281	Cluster-32412.38391|Cluster-32412.16742|Cluster-32412.28510|Cluster-32412.10611|Cluster-32412.29936|Cluster-28496.0|Cluster-32412.48562|Cluster-32412.22776|Cluster-32412.25155|Cluster-32412.39756	K04728|K10151|K10146|K07199|K04501|K05087|K07298|K09408|K03781|K10305|	ATM, TEL1|CCND2|CCNG2|PRKAB|SMAD4|IGF1R, CD221|STK11, LKB1|FOXO3|katE, CAT, catB, srpA|FBXO25_32|	http://www.genome.jp/kegg-bin/show_pathway?ko04068/K03781%09red/K04728%09red/K10146%09red/K04501%09red/K10305%09red/K05087%09red/K09408%09red/K07199%09red/K07298%09red/K10151%09red
Focal adhesion	ko04510	16	149	0.00732297	0.192228	Cluster-32412.12638|Cluster-32412.27822|Cluster-32412.31672|Cluster-32412.16742|Cluster-32412.7816|Cluster-32412.44111|Cluster-32412.35841|Cluster-32412.29067|Cluster-32412.27614|Cluster-28496.0|Cluster-32412.42809|Cluster-32412.35017|Cluster-32412.16356|Cluster-32412.32204|Cluster-32412.31644|Cluster-32412.28849	K05692|K06237|K06237|K10151|K04437|K13708|K04437|K05719|K04448|K05087|K06249|K06237|K05692|K05692|K04437|K05692|	ACTB_G1|COL4A|COL4A|CCND2|FLNA|DOCK1|FLNA|ITGB1, CD29|JUN|IGF1R, CD221|RELN|COL4A|ACTB_G1|ACTB_G1|FLNA|ACTB_G1|	http://www.genome.jp/kegg-bin/show_pathway?ko04510/K13708%09red/K04437%09red/K05087%09red/K10151%09red/K05692%09red/K06249%09red/K04448%09red/K06237%09red/K05719%09red
Arrhythmogenic right ventricular cardiomyopathy (ARVC)	ko05412	8	53	0.00963442	0.224803	Cluster-32412.28434|Cluster-32412.12638|Cluster-32412.40058|Cluster-32412.26062|Cluster-32412.29067|Cluster-32412.16356|Cluster-32412.32204|Cluster-32412.28849	K06265|K05692|K10366|K06265|K05719|K05692|K05692|K05692|	DAG1|ACTB_G1|DMD|DAG1|ITGB1, CD29|ACTB_G1|ACTB_G1|ACTB_G1|	http://www.genome.jp/kegg-bin/show_pathway?ko05412/K06265%09red/K05692%09red/K10366%09red/K05719%09red
Transcriptional misregulation in cancer	ko05202	9	80	0.0305284	0.641095	Cluster-32412.38391|Cluster-32412.16742|Cluster-32412.28598|Cluster-32412.51544|Cluster-28496.0|Cluster-32412.46758|Cluster-32412.36349|Cluster-32412.36350|Cluster-32412.41027	K04728|K10151|K15626|K10053|K05087|K11459|K11427|K11427|K11427|	ATM, TEL1|CCND2|NUPR1, COM1|RUNX1T1, CBFA2T1|IGF1R, CD221|PCGF4, BMI1|DOT1L, DOT1|DOT1L, DOT1|DOT1L, DOT1|	http://www.genome.jp/kegg-bin/show_pathway?ko05202/K04728%09red/K10151%09red/K05087%09red/K11459%09red/K11427%09red/K10053%09red/K15626%09red
Herpes simplex infection	ko05168	10	97	0.0375578	0.681736	Cluster-40721.0|Cluster-57829.0|Cluster-32412.23152|Cluster-32412.34563|Cluster-32412.35269|Cluster-32412.27614|Cluster-32412.37005|Cluster-32412.49663|Cluster-32412.21133|Cluster-32412.35002	K03006|K03006|K12891|K03006|K04447|K04448|K04427|K08860|K12886|K14650|	RPB1, POLR2A|RPB1, POLR2A|SFRS2|RPB1, POLR2A|JAK2|JUN|MAP3K7, TAK1|EIF2AK3|HNRNPK|TAF3|	http://www.genome.jp/kegg-bin/show_pathway?ko05168/K08860%09red/K04427%09red/K14650%09red/K03006%09red/K04447%09red/K12886%09red/K04448%09red/K12891%09red
Salmonella infection	ko05132	9	84	0.0389563	0.681736	Cluster-32412.12638|Cluster-32412.7816|Cluster-32412.24028|Cluster-32412.27614|Cluster-32412.35841|Cluster-32412.16356|Cluster-32412.32204|Cluster-32412.31644|Cluster-32412.28849	K05692|K04437|K06071|K04448|K04437|K05692|K05692|K04437|K05692|	ACTB_G1|FLNA|PKN|JUN|FLNA|ACTB_G1|ACTB_G1|FLNA|ACTB_G1|	http://www.genome.jp/kegg-bin/show_pathway?ko05132/K04437%09red/K06071%09red/K05692%09red/K04448%09red
Longevity regulating pathway	ko04211	8	72	0.0424037	0.684984	Cluster-32412.28476|Cluster-32412.25155|Cluster-32412.29575|Cluster-32412.10611|Cluster-32412.37030|Cluster-28496.0|Cluster-32412.48562|Cluster-32412.22776	K08042|K03781|K03259|K07199|K17589|K05087|K07298|K09408|	ADCY2|katE, CAT, catB, srpA|EIF4E|PRKAB|RB1CC1|IGF1R, CD221|STK11, LKB1|FOXO3|	http://www.genome.jp/kegg-bin/show_pathway?ko04211/K03781%09red/K08042%09red/K17589%09red/K05087%09red/K09408%09red/K07199%09red/K03259%09red/K07298%09red
Protein digestion and absorption	ko04974	6	48	0.0482331	0.723496	Cluster-32412.33344|Cluster-32412.21585|Cluster-32412.31672|Cluster-32412.27822|Cluster-32412.21445|Cluster-32412.35017	K01389|K16617|K06237|K06237|K06823|K06237|	MME, CD10|COL13A|COL4A|COL4A|COL18A|COL4A|	http://www.genome.jp/kegg-bin/show_pathway?ko04974/K06823%09red/K01389%09red/K06237%09red/K16617%09red
Leishmaniasis	ko05140	4	25	0.0518019	0.725226	Cluster-32412.29067|Cluster-32412.35269|Cluster-32412.27614|Cluster-32412.37005	K05719|K04447|K04448|K04427|	ITGB1, CD29|JAK2|JUN|MAP3K7, TAK1|	http://www.genome.jp/kegg-bin/show_pathway?ko05140/K04427%09red/K04448%09red/K04447%09red/K05719%09red
Spliceosome	ko03040	11	120	0.057829	0.759005	Cluster-32412.27241|Cluster-32412.36093|Cluster-32412.20376|Cluster-32412.23152|Cluster-32412.44347|Cluster-32412.34193|Cluster-32412.20892|Cluster-32412.49910|Cluster-32412.21133|Cluster-32412.14730|Cluster-32412.34737	K12828|K11095|K12835|K12891|K12866|K12838|K12850|K12897|K12886|K12834|K12860|	SF3B1, SAP155|SNRPC|DDX42, SF3B125|SFRS2|WBP11, NPWBP|PUF60|PRPF38B|TRA2|HNRNPK|PHF5A|CDC5L, CDC5, CEF1|	http://www.genome.jp/kegg-bin/show_pathway?ko03040/K12838%09red/K12828%09red/K12835%09red/K12834%09red/K12860%09red/K11095%09red/K12866%09red/K12886%09red/K12897%09red/K12850%09red/K12891%09red
Apoptosis - fly	ko04214	7	65	0.0629263	0.777325	Cluster-32412.38391|Cluster-32412.36489|Cluster-32412.31972|Cluster-32412.27614|Cluster-32412.37005|Cluster-32412.49663|Cluster-32412.45075	K04728|K09031|K07611|K04448|K04427|K08860|K02174|	ATM, TEL1|FOSLN|LMNB|JUN|MAP3K7, TAK1|EIF2AK3|BR-C|	http://www.genome.jp/kegg-bin/show_pathway?ko04214/K08860%09red/K04728%09red/K07611%09red/K04427%09red/K02174%09red/K04448%09red/K09031%09red
RNA transport	ko03013	12	139	0.0686549	0.800974	Cluster-32412.29222|Cluster-32412.26376|Cluster-32412.36535|Cluster-32412.23259|Cluster-32412.26215|Cluster-32412.44547|Cluster-32412.23281|Cluster-32412.29575|Cluster-32412.27951|Cluster-32412.31053|Cluster-32412.32202|Cluster-32412.21713	K03246|K14525|K03236|K13131|K03245|K03539|K15516|K03259|K03258|K14323|K14297|K13126|	EIF3I|RPP25|EIF1A|DDX20, GEMIN3|EIF3J|RPP1, RPP30|FMR|EIF4E|EIF4B|CASC3, MLN51|NUP98, ADAR2, NUP116|PABPC|	http://www.genome.jp/kegg-bin/show_pathway?ko03013/K03259%09red/K13131%09red/K15516%09red/K14297%09red/K03245%09red/K03246%09red/K03258%09red/K14525%09red/K14323%09red/K03539%09red/K13126%09red/K03236%09red
Longevity regulating pathway - multiple species	ko04213	6	57	0.0883055	0.951561	Cluster-32412.28476|Cluster-32412.25155|Cluster-32412.10611|Cluster-28496.0|Cluster-32412.22776|Cluster-32412.16720	K08042|K03781|K07199|K05087|K09408|K09542|	ADCY2|katE, CAT, catB, srpA|PRKAB|IGF1R, CD221|FOXO3|CRYAB|	http://www.genome.jp/kegg-bin/show_pathway?ko04213/K03781%09red/K08042%09red/K09542%09red/K05087%09red/K09408%09red/K07199%09red
AGE-RAGE signaling pathway in diabetic complications	ko04933	6	58	0.0936209	0.951561	Cluster-32412.31672|Cluster-32412.29936|Cluster-32412.35269|Cluster-32412.27614|Cluster-32412.27822|Cluster-32412.35017	K06237|K04501|K04447|K04448|K06237|K06237|	COL4A|SMAD4|JAK2|JUN|COL4A|COL4A|	http://www.genome.jp/kegg-bin/show_pathway?ko04933/K04448%09red/K04447%09red/K06237%09red/K04501%09red
Lysine degradation	ko00310	8	87	0.0951561	0.951561	Cluster-32412.27127|Cluster-32412.41739|Cluster-43822.1|Cluster-32412.36120|Cluster-32412.36349|Cluster-32412.36350|Cluster-32412.31166|Cluster-32412.41027	K14959|K09187|K00149|K11423|K11427|K11427|K11433|K11427|	MLL4|MLL2, ALR|ALDH9A1|SETD2, SET2|DOT1L, DOT1|DOT1L, DOT1|SETMAR|DOT1L, DOT1|	http://www.genome.jp/kegg-bin/show_pathway?ko00310/K14959%09red/K00149%09red/K09187%09red/K11423%09red/K11427%09red/K11433%09red
Pyrimidine metabolism	ko00240	9	103	0.099839	0.953008	Cluster-32412.41834|Cluster-32412.41835|Cluster-32412.7585|Cluster-40721.0|Cluster-32412.32667|Cluster-32412.34563|Cluster-57829.0|Cluster-32412.18482|Cluster-32412.48704	K00758|K00758|K02684|K03006|K03783|K03006|K03006|K00758|K14721|	deoA, TYMP|deoA, TYMP|PRI1|RPB1, POLR2A|punA, PNP|RPB1, POLR2A|RPB1, POLR2A|deoA, TYMP|RPC5, POLR3E|	http://www.genome.jp/kegg-bin/show_pathway?ko00240/K03006%09red/K03783%09red/K00758%09red/K14721%09red/K02684%09red
MAPK signaling pathway - fly	ko04013	8	90	0.108844	0.993797	Cluster-32412.17599|Cluster-32412.2443|Cluster-32412.36489|Cluster-32412.27614|Cluster-32412.41044|Cluster-32412.32278|Cluster-32412.37005|Cluster-32412.32203	K09260|K04506|K09031|K04448|K04417|K09237|K04427|K04417|	MEF2A|SIAH1|FOSLN|JUN|MAP3K9, MLK1|TTK|MAP3K7, TAK1|MAP3K9, MLK1|	http://www.genome.jp/kegg-bin/show_pathway?ko04013/K04506%09red/K09260%09red/K04427%09red/K04417%09red/K09237%09red/K04448%09red/K09031%09red
p53 signaling pathway	ko04115	4	34	0.114664	0.998034	Cluster-32412.16742|Cluster-32412.28510|Cluster-32412.38391|Cluster-32412.2443	K10151|K10146|K04728|K04506|	CCND2|CCNG2|ATM, TEL1|SIAH1|	http://www.genome.jp/kegg-bin/show_pathway?ko04115/K04506%09red/K04728%09red/K10151%09red/K10146%09red
Cardiac muscle contraction	ko04260	5	49	0.124916	0.998034	Cluster-32412.49317|Cluster-32412.31152|Cluster-32412.27501|Cluster-32412.39563|Cluster-32412.35160	K17751|K10373|K10373|K02270|K17751|	MYH6_7|TPM1|TPM1|COX7A|MYH6_7|	http://www.genome.jp/kegg-bin/show_pathway?ko04260/K02270%09red/K17751%09red/K10373%09red
Apoptosis	ko04210	10	127	0.137116	0.998034	Cluster-32412.38391|Cluster-32412.27581|Cluster-32412.12638|Cluster-32412.38649|Cluster-32412.31972|Cluster-32412.27614|Cluster-32412.49663|Cluster-32412.16356|Cluster-32412.32204|Cluster-32412.28849	K04728|K07374|K05692|K07374|K07611|K04448|K08860|K05692|K05692|K05692|	ATM, TEL1|TUBA|ACTB_G1|TUBA|LMNB|JUN|EIF2AK3|ACTB_G1|ACTB_G1|ACTB_G1|	http://www.genome.jp/kegg-bin/show_pathway?ko04210/K08860%09red/K04728%09red/K07611%09red/K05692%09red/K07374%09red/K04448%09red
MAPK signaling pathway	ko04010	10	128	0.141763	0.998034	Cluster-32412.7816|Cluster-37131.0|Cluster-32412.28698|Cluster-32412.53354|Cluster-32412.27614|Cluster-32412.37005|Cluster-32412.22215|Cluster-32412.35841|Cluster-32412.31644|Cluster-32412.16545	K04437|K04370|K04459|K18496|K04448|K04427|K04347|K04437|K04437|K08052|	FLNA|LAMTOR3, MP1, MAP2K1IP1|DUSP, MKP|FGF1|JUN|MAP3K7, TAK1|GNG12|FLNA|FLNA|NF1|	http://www.genome.jp/kegg-bin/show_pathway?ko04010/K04437%09red/K04427%09red/K04347%09red/K08052%09red/K18496%09red/K04370%09red/K04448%09red/K04459%09red
Bladder cancer	ko05219	3	24	0.144887	0.998034	Cluster-32412.41834|Cluster-32412.41835|Cluster-32412.18482	K00758|K00758|K00758|	deoA, TYMP|deoA, TYMP|deoA, TYMP|	http://www.genome.jp/kegg-bin/show_pathway?ko05219/K00758%09red
Influenza A	ko05164	8	99	0.155884	0.998034	Cluster-32412.12638|Cluster-32412.35269|Cluster-32412.27614|Cluster-32412.49663|Cluster-32412.16356|Cluster-32412.32204|Cluster-32412.32202|Cluster-32412.28849	K05692|K04447|K04448|K08860|K05692|K05692|K14297|K05692|	ACTB_G1|JAK2|JUN|EIF2AK3|ACTB_G1|ACTB_G1|NUP98, ADAR2, NUP116|ACTB_G1|	http://www.genome.jp/kegg-bin/show_pathway?ko05164/K14297%09red/K04448%09red/K05692%09red/K04447%09red/K08860%09red
RNA polymerase	ko03020	4	39	0.159249	0.998034	Cluster-40721.0|Cluster-57829.0|Cluster-32412.34563|Cluster-32412.48704	K03006|K03006|K03006|K14721|	RPB1, POLR2A|RPB1, POLR2A|RPB1, POLR2A|RPC5, POLR3E|	http://www.genome.jp/kegg-bin/show_pathway?ko03020/K03006%09red/K14721%09red
Non-alcoholic fatty liver disease (NAFLD)	ko04932	7	85	0.166192	0.998034	Cluster-32412.44587|Cluster-32412.10611|Cluster-32412.27996|Cluster-32412.41864|Cluster-32412.27614|Cluster-32412.49663|Cluster-32412.39563	K03963|K07199|K03951|K03949|K04448|K08860|K02270|	NDUFB7|PRKAB|NDUFA7|NDUFA5|JUN|EIF2AK3|COX7A|	http://www.genome.jp/kegg-bin/show_pathway?ko04932/K08860%09red/K03949%09red/K03963%09red/K03951%09red/K07199%09red/K02270%09red/K04448%09red
Drug metabolism - other enzymes	ko00983	4	40	0.16884	0.998034	Cluster-32412.41834|Cluster-32412.41835|Cluster-32412.40899|Cluster-32412.18482	K00758|K00758|K01195|K00758|	deoA, TYMP|deoA, TYMP|uidA, GUSB|deoA, TYMP|	http://www.genome.jp/kegg-bin/show_pathway?ko00983/K00758%09red/K01195%09red
Adherens junction	ko04520	7	86	0.17267	0.998034	Cluster-32412.12638|Cluster-32412.37005|Cluster-32412.29936|Cluster-28496.0|Cluster-32412.16356|Cluster-32412.32204|Cluster-32412.28849	K05692|K04427|K04501|K05087|K05692|K05692|K05692|	ACTB_G1|MAP3K7, TAK1|SMAD4|IGF1R, CD221|ACTB_G1|ACTB_G1|ACTB_G1|	http://www.genome.jp/kegg-bin/show_pathway?ko04520/K04427%09red/K05692%09red/K05087%09red/K04501%09red
Toll-like receptor signaling pathway	ko04620	3	27	0.181174	0.998034	Cluster-32412.29463|Cluster-32412.27614|Cluster-32412.37005	K05402|K04448|K04427|	TOLLIP|JUN|MAP3K7, TAK1|	http://www.genome.jp/kegg-bin/show_pathway?ko04620/K04427%09red/K04448%09red/K05402%09red
Tight junction	ko04530	8	105	0.191786	0.998034	Cluster-32412.49317|Cluster-32412.32204|Cluster-32412.12638|Cluster-32412.28846|Cluster-32412.2188|Cluster-32412.16356|Cluster-32412.35160|Cluster-32412.28849	K17751|K05692|K05692|K10352|K10352|K05692|K17751|K05692|	MYH6_7|ACTB_G1|ACTB_G1|MYH|MYH|ACTB_G1|MYH6_7|ACTB_G1|	http://www.genome.jp/kegg-bin/show_pathway?ko04530/K10352%09red/K05692%09red/K17751%09red
MicroRNAs in cancer	ko05206	8	106	0.198084	0.998034	Cluster-32412.31152|Cluster-32412.38391|Cluster-32412.15146|Cluster-32412.16742|Cluster-32412.27501|Cluster-32412.7944|Cluster-32412.21133|Cluster-32412.46758	K10373|K04728|K11592|K10151|K10373|K10605|K12886|K11459|	TPM1|ATM, TEL1|DICER1, DCR1|CCND2|TPM1|BRCA1|HNRNPK|PCGF4, BMI1|	http://www.genome.jp/kegg-bin/show_pathway?ko05206/K04728%09red/K10151%09red/K10605%09red/K11459%09red/K12886%09red/K10373%09red/K11592%09red
Prolactin signaling pathway	ko04917	3	29	0.206576	0.998034	Cluster-32412.35269|Cluster-32412.16742|Cluster-32412.22776	K04447|K10151|K09408|	JAK2|CCND2|FOXO3|	http://www.genome.jp/kegg-bin/show_pathway?ko04917/K04447%09red/K09408%09red/K10151%09red
Hippo signaling pathway	ko04390	7	91	0.206608	0.998034	Cluster-32412.12638|Cluster-32412.16742|Cluster-32412.29936|Cluster-32412.53354|Cluster-32412.16356|Cluster-32412.32204|Cluster-32412.28849	K05692|K10151|K04501|K18496|K05692|K05692|K05692|	ACTB_G1|CCND2|SMAD4|FGF1|ACTB_G1|ACTB_G1|ACTB_G1|	http://www.genome.jp/kegg-bin/show_pathway?ko04390/K04501%09red/K05692%09red/K10151%09red/K18496%09red
Shigellosis	ko05131	6	75	0.207314	0.998034	Cluster-32412.28849|Cluster-32412.12638|Cluster-32412.29067|Cluster-32412.16356|Cluster-32412.32204|Cluster-32412.44111	K05692|K05692|K05719|K05692|K05692|K13708|	ACTB_G1|ACTB_G1|ITGB1, CD29|ACTB_G1|ACTB_G1|DOCK1|	http://www.genome.jp/kegg-bin/show_pathway?ko05131/K13708%09red/K05692%09red/K05719%09red
Phototransduction - fly	ko04745	5	60	0.214341	0.998034	Cluster-32412.16356|Cluster-41544.0|Cluster-32412.32204|Cluster-32412.12638|Cluster-32412.28849	K05692|K13806|K05692|K05692|K05692|	ACTB_G1|DAGL|ACTB_G1|ACTB_G1|ACTB_G1|	http://www.genome.jp/kegg-bin/show_pathway?ko04745/K13806%09red/K05692%09red
Signaling pathways regulating pluripotency of stem cells	ko04550	5	60	0.214341	0.998034	Cluster-32412.29936|Cluster-32412.15487|Cluster-28496.0|Cluster-32412.46758|Cluster-32412.35269	K04501|K18484|K05087|K11459|K04447|	SMAD4|MYF5|IGF1R, CD221|PCGF4, BMI1|JAK2|	http://www.genome.jp/kegg-bin/show_pathway?ko04550/K11459%09red/K05087%09red/K04447%09red/K18484%09red/K04501%09red
Platelet activation	ko04611	7	93	0.220843	0.998034	Cluster-32412.32204|Cluster-32412.12638|Cluster-32412.28476|Cluster-32412.29067|Cluster-32412.16356|Cluster-32412.18749|Cluster-32412.28849	K05692|K05692|K08042|K05719|K05692|K07376|K05692|	ACTB_G1|ACTB_G1|ADCY2|ITGB1, CD29|ACTB_G1|PRKG1|ACTB_G1|	http://www.genome.jp/kegg-bin/show_pathway?ko04611/K08042%09red/K05692%09red/K05719%09red/K07376%09red
Aminoacyl-tRNA biosynthesis	ko00970	5	61	0.223323	0.998034	Cluster-32412.35966|Cluster-32412.23958|Cluster-32412.23954|Cluster-32412.23960|Cluster-32412.35117	K01873|K01873|K01873|K01873|K01873|	VARS, valS|VARS, valS|VARS, valS|VARS, valS|VARS, valS|	http://www.genome.jp/kegg-bin/show_pathway?ko00970/K01873%09red
Pathogenic Escherichia coli infection	ko05130	7	94	0.228088	0.998034	Cluster-32412.27581|Cluster-32412.12638|Cluster-32412.38649|Cluster-32412.29067|Cluster-32412.16356|Cluster-32412.32204|Cluster-32412.28849	K07374|K05692|K07374|K05719|K05692|K05692|K05692|	TUBA|ACTB_G1|TUBA|ITGB1, CD29|ACTB_G1|ACTB_G1|ACTB_G1|	http://www.genome.jp/kegg-bin/show_pathway?ko05130/K05692%09red/K07374%09red/K05719%09red
Measles	ko05162	4	46	0.230101	0.998034	Cluster-32412.49663|Cluster-32412.35269|Cluster-32412.16742|Cluster-32412.37005	K08860|K04447|K10151|K04427|	EIF2AK3|JAK2|CCND2|MAP3K7, TAK1|	http://www.genome.jp/kegg-bin/show_pathway?ko05162/K08860%09red/K04427%09red/K04447%09red/K10151%09red
Regulation of lipolysis in adipocytes	ko04923	3	31	0.232713	0.998034	Cluster-32412.18749|Cluster-32412.20711|Cluster-32412.28476	K07376|K13699|K08042|	PRKG1|ABHD5, CGI-58|ADCY2|	http://www.genome.jp/kegg-bin/show_pathway?ko04923/K08042%09red/K13699%09red/K07376%09red
Regulation of actin cytoskeleton	ko04810	9	130	0.244607	0.998034	Cluster-32412.27843|Cluster-32412.12638|Cluster-32412.53354|Cluster-32412.22215|Cluster-32412.29067|Cluster-32412.16356|Cluster-32412.32204|Cluster-32412.44111|Cluster-32412.28849	K05768|K05692|K18496|K04347|K05719|K05692|K05692|K13708|K05692|	GSN|ACTB_G1|FGF1|GNG12|ITGB1, CD29|ACTB_G1|ACTB_G1|DOCK1|ACTB_G1|	http://www.genome.jp/kegg-bin/show_pathway?ko04810/K13708%09red/K04347%09red/K05719%09red/K18496%09red/K05692%09red/K05768%09red
Bacterial invasion of epithelial cells	ko05100	6	81	0.255784	0.998034	Cluster-32412.28849|Cluster-32412.12638|Cluster-32412.29067|Cluster-32412.16356|Cluster-32412.32204|Cluster-32412.44111	K05692|K05692|K05719|K05692|K05692|K13708|	ACTB_G1|ACTB_G1|ITGB1, CD29|ACTB_G1|ACTB_G1|DOCK1|	http://www.genome.jp/kegg-bin/show_pathway?ko05100/K13708%09red/K05692%09red/K05719%09red
Proteoglycans in cancer	ko05205	12	185	0.262903	0.998034	Cluster-32412.12638|Cluster-32412.7816|Cluster-32412.34019|Cluster-32412.32544|Cluster-32412.27951|Cluster-28496.0|Cluster-32412.35841|Cluster-32412.29067|Cluster-32412.16356|Cluster-32412.32204|Cluster-32412.31644|Cluster-32412.28849	K05692|K04437|K06255|K06497|K03258|K05087|K04437|K05719|K05692|K05692|K04437|K05692|	ACTB_G1|FLNA|HSPG2|CD63, MLA1, TSPAN30|EIF4B|IGF1R, CD221|FLNA|ITGB1, CD29|ACTB_G1|ACTB_G1|FLNA|ACTB_G1|	http://www.genome.jp/kegg-bin/show_pathway?ko05205/K04437%09red/K05087%09red/K05719%09red/K06497%09red/K05692%09red/K06255%09red/K03258%09red
Tryptophan metabolism	ko00380	3	34	0.272888	0.998034	Cluster-43822.1|Cluster-32412.45994|Cluster-32412.25155	K00149|K00486|K03781|	ALDH9A1|KMO|katE, CAT, catB, srpA|	http://www.genome.jp/kegg-bin/show_pathway?ko00380/K03781%09red/K00149%09red/K00486%09red
Amoebiasis	ko05146	4	50	0.273576	0.998034	Cluster-32412.35017|Cluster-32412.55950|Cluster-32412.27822|Cluster-32412.31672	K06237|K01476|K06237|K06237|	COL4A|E3.5.3.1, rocF, arg|COL4A|COL4A|	http://www.genome.jp/kegg-bin/show_pathway?ko05146/K01476%09red/K06237%09red
Melanoma	ko05218	2	19	0.276223	0.998034	Cluster-32412.53354|Cluster-28496.0	K18496|K05087|	FGF1|IGF1R, CD221|	http://www.genome.jp/kegg-bin/show_pathway?ko05218/K05087%09red/K18496%09red
Adipocytokine signaling pathway	ko04920	3	35	0.28645	0.998034	Cluster-32412.35269|Cluster-32412.10611|Cluster-32412.48562	K04447|K07199|K07298|	JAK2|PRKAB|STK11, LKB1|	http://www.genome.jp/kegg-bin/show_pathway?ko04920/K04447%09red/K07199%09red/K07298%09red
Glycosylphosphatidylinositol(GPI)-anchor biosynthesis	ko00563	2	20	0.294747	0.998034	Cluster-32412.15744|Cluster-32412.21155	K05289|K03434|	GAA1|PIGL|	http://www.genome.jp/kegg-bin/show_pathway?ko00563/K03434%09red/K05289%09red
Pathways in cancer	ko05200	12	191	0.296673	0.998034	Cluster-32412.28476|Cluster-32412.27822|Cluster-32412.31672|Cluster-32412.29936|Cluster-32412.51544|Cluster-32412.53354|Cluster-32412.29067|Cluster-32412.27614|Cluster-28496.0|Cluster-32412.35017|Cluster-32412.40868|Cluster-32412.22215	K08042|K06237|K06237|K04501|K10053|K18496|K05719|K04448|K05087|K06237|K08773|K04347|	ADCY2|COL4A|COL4A|SMAD4|RUNX1T1, CBFA2T1|FGF1|ITGB1, CD29|JUN|IGF1R, CD221|COL4A|RALBP1|GNG12|	http://www.genome.jp/kegg-bin/show_pathway?ko05200/K08042%09red/K04347%09red/K05719%09red/K18496%09red/K08773%09red/K05087%09red/K04501%09red/K10053%09red/K04448%09red/K06237%09red
Pyruvate metabolism	ko00620	3	36	0.300063	0.998034	Cluster-43822.1|Cluster-32412.34722|Cluster-32412.34869	K00149|K01895|K00873|	ALDH9A1|ACSS, acs|PK, pyk|	http://www.genome.jp/kegg-bin/show_pathway?ko00620/K00873%09red/K01895%09red/K00149%09red
Other types of O-glycan biosynthesis	ko00514	2	21	0.313201	0.998034	Cluster-32412.17324|Cluster-32412.35982	K09666|K00728|	POMGNT1|POMT|	http://www.genome.jp/kegg-bin/show_pathway?ko00514/K09666%09red/K00728%09red
Basal transcription factors	ko03022	3	37	0.313708	0.998034	Cluster-32412.20040|Cluster-32412.35002|Cluster-32412.40380	K03139|K14650|K03138|	TFIIF2, GTF2F2, TFG2|TAF3|TFIIF1, GTF2F1, TFG1|	http://www.genome.jp/kegg-bin/show_pathway?ko03022/K03139%09red/K03138%09red/K14650%09red
mTOR signaling pathway	ko04150	3	37	0.313708	0.998034	Cluster-32412.48562|Cluster-32412.29575|Cluster-32412.27951	K07298|K03259|K03258|	STK11, LKB1|EIF4E|EIF4B|	http://www.genome.jp/kegg-bin/show_pathway?ko04150/K07298%09red/K03259%09red/K03258%09red
Leukocyte transendothelial migration	ko04670	5	71	0.317998	0.998034	Cluster-32412.29067|Cluster-32412.16356|Cluster-32412.32204|Cluster-32412.12638|Cluster-32412.28849	K05719|K05692|K05692|K05692|K05692|	ITGB1, CD29|ACTB_G1|ACTB_G1|ACTB_G1|ACTB_G1|	http://www.genome.jp/kegg-bin/show_pathway?ko04670/K05692%09red/K05719%09red
Amyotrophic lateral sclerosis (ALS)	ko05014	3	38	0.327366	0.998034	Cluster-32412.25155|Cluster-32412.53683|Cluster-32412.52480	K03781|K04574|K11518|	katE, CAT, catB, srpA|NEFH, NF-H|TOM40|	http://www.genome.jp/kegg-bin/show_pathway?ko05014/K03781%09red/K11518%09red/K04574%09red
AMPK signaling pathway	ko04152	5	75	0.357307	0.998034	Cluster-32412.48562|Cluster-32412.37005|Cluster-32412.22776|Cluster-32412.10611|Cluster-28496.0	K07298|K04427|K09408|K07199|K05087|	STK11, LKB1|MAP3K7, TAK1|FOXO3|PRKAB|IGF1R, CD221|	http://www.genome.jp/kegg-bin/show_pathway?ko04152/K04427%09red/K05087%09red/K09408%09red/K07199%09red/K07298%09red
Small cell lung cancer	ko05222	4	59	0.374773	0.998034	Cluster-32412.35017|Cluster-32412.29067|Cluster-32412.27822|Cluster-32412.31672	K06237|K05719|K06237|K06237|	COL4A|ITGB1, CD29|COL4A|COL4A|	http://www.genome.jp/kegg-bin/show_pathway?ko05222/K06237%09red/K05719%09red
Oxytocin signaling pathway	ko04921	7	113	0.376607	0.998034	Cluster-32412.12638|Cluster-32412.28476|Cluster-32412.10611|Cluster-32412.27614|Cluster-32412.16356|Cluster-32412.32204|Cluster-32412.28849	K05692|K08042|K07199|K04448|K05692|K05692|K05692|	ACTB_G1|ADCY2|PRKAB|JUN|ACTB_G1|ACTB_G1|ACTB_G1|	http://www.genome.jp/kegg-bin/show_pathway?ko04921/K04448%09red/K05692%09red/K07199%09red/K08042%09red
NF-kappa B signaling pathway	ko04064	2	25	0.385612	0.998034	Cluster-32412.38391|Cluster-32412.37005	K04728|K04427|	ATM, TEL1|MAP3K7, TAK1|	http://www.genome.jp/kegg-bin/show_pathway?ko04064/K04427%09red/K04728%09red
Purine metabolism	ko00230	10	170	0.39154	0.998034	Cluster-32412.28476|Cluster-32412.7585|Cluster-40721.0|Cluster-32412.34869|Cluster-32412.32667|Cluster-32412.34563|Cluster-53853.0|Cluster-57829.0|Cluster-32412.49674|Cluster-32412.48704	K08042|K02684|K03006|K00873|K03783|K03006|K01513|K03006|K01466|K14721|	ADCY2|PRI1|RPB1, POLR2A|PK, pyk|punA, PNP|RPB1, POLR2A|ENPP1_3, CD203|RPB1, POLR2A|allB|RPC5, POLR3E|	http://www.genome.jp/kegg-bin/show_pathway?ko00230/K03006%09red/K03783%09red/K02684%09red/K01513%09red/K08042%09red/K01466%09red/K00873%09red/K14721%09red
Phagosome	ko04145	8	134	0.397863	0.998034	Cluster-32412.27581|Cluster-32412.12638|Cluster-32412.38649|Cluster-32412.27570|Cluster-32412.29067|Cluster-32412.16356|Cluster-32412.32204|Cluster-32412.28849	K07374|K05692|K07374|K06560|K05719|K05692|K05692|K05692|	TUBA|ACTB_G1|TUBA|MRC, CD206, CD280|ITGB1, CD29|ACTB_G1|ACTB_G1|ACTB_G1|	http://www.genome.jp/kegg-bin/show_pathway?ko04145/K05692%09red/K07374%09red/K05719%09red/K06560%09red
Sphingolipid metabolism	ko00600	3	44	0.40867	0.998034	Cluster-32412.17574|Cluster-32412.37092|Cluster-32412.11685	K12352|K17108|K01201|	SMPD3|GBA2|GBA, srfJ|	http://www.genome.jp/kegg-bin/show_pathway?ko00600/K12352%09red/K01201%09red/K17108%09red
Arginine and proline metabolism	ko00330	3	44	0.40867	0.998034	Cluster-43822.1|Cluster-32412.55950|Cluster-32412.23650	K00149|K01476|K00819|	ALDH9A1|E3.5.3.1, rocF, arg|rocD, OAT|	http://www.genome.jp/kegg-bin/show_pathway?ko00330/K00819%09red/K00149%09red/K01476%09red
Alzheimer's disease	ko05010	8	137	0.420486	0.998034	Cluster-32412.33344|Cluster-32412.44587|Cluster-32412.15383|Cluster-32412.27996|Cluster-32412.41864|Cluster-32412.49663|Cluster-32412.25183|Cluster-32412.39563	K01389|K03963|K04550|K03951|K03949|K08860|K05853|K02270|	MME, CD10|NDUFB7|LRP1, CD91|NDUFA7|NDUFA5|EIF2AK3|ATP2A|COX7A|	http://www.genome.jp/kegg-bin/show_pathway?ko05010/K08860%09red/K03963%09red/K04550%09red/K01389%09red/K03949%09red/K03951%09red/K05853%09red/K02270%09red
Jak-STAT signaling pathway	ko04630	2	27	0.420584	0.998034	Cluster-32412.35269|Cluster-32412.16742	K04447|K10151|	JAK2|CCND2|	http://www.genome.jp/kegg-bin/show_pathway?ko04630/K04447%09red/K10151%09red
Pertussis	ko05133	2	27	0.420584	0.998034	Cluster-32412.29067|Cluster-32412.27614	K05719|K04448|	ITGB1, CD29|JUN|	http://www.genome.jp/kegg-bin/show_pathway?ko05133/K04448%09red/K05719%09red
Nicotinate and nicotinamide metabolism	ko00760	2	28	0.437684	0.998034	Cluster-53853.0|Cluster-32412.32667	K01513|K03783|	ENPP1_3, CD203|punA, PNP|	http://www.genome.jp/kegg-bin/show_pathway?ko00760/K03783%09red/K01513%09red
Ovarian steroidogenesis	ko04913	2	28	0.437684	0.998034	Cluster-28496.0|Cluster-32412.28476	K05087|K08042|	IGF1R, CD221|ADCY2|	http://www.genome.jp/kegg-bin/show_pathway?ko04913/K08042%09red/K05087%09red
Drug metabolism - cytochrome P450	ko00982	2	28	0.437684	0.998034	Cluster-32412.34432|Cluster-32412.2020	K00799|K04097|	GST, gst|HPGDS|	http://www.genome.jp/kegg-bin/show_pathway?ko00982/K04097%09red/K00799%09red
Glycine, serine and threonine metabolism	ko00260	3	47	0.448272	0.998034	Cluster-32412.9325|Cluster-32412.43713|Cluster-32412.10758	K01079|K00315|K00314|	serB, PSPH|DMGDH|SARDH|	http://www.genome.jp/kegg-bin/show_pathway?ko00260/K01079%09red/K00315%09red/K00314%09red
Malaria	ko05144	1	11	0.453871	0.998034	Cluster-32412.15383	K04550|	LRP1, CD91|	http://www.genome.jp/kegg-bin/show_pathway?ko05144/K04550%09red
Pancreatic cancer	ko05212	2	29	0.454506	0.998034	Cluster-32412.40868|Cluster-32412.29936	K08773|K04501|	RALBP1|SMAD4|	http://www.genome.jp/kegg-bin/show_pathway?ko05212/K08773%09red/K04501%09red
Osteoclast differentiation	ko04380	2	29	0.454506	0.998034	Cluster-32412.27614|Cluster-32412.37005	K04448|K04427|	JUN|MAP3K7, TAK1|	http://www.genome.jp/kegg-bin/show_pathway?ko04380/K04427%09red/K04448%09red
Rap1 signaling pathway	ko04015	8	147	0.4951	0.998034	Cluster-32412.12638|Cluster-32412.28476|Cluster-32412.53354|Cluster-28496.0|Cluster-32412.29067|Cluster-32412.16356|Cluster-32412.32204|Cluster-32412.28849	K05692|K08042|K18496|K05087|K05719|K05692|K05692|K05692|	ACTB_G1|ADCY2|FGF1|IGF1R, CD221|ITGB1, CD29|ACTB_G1|ACTB_G1|ACTB_G1|	http://www.genome.jp/kegg-bin/show_pathway?ko04015/K05087%09red/K05692%09red/K08042%09red/K05719%09red/K18496%09red
Vibrio cholerae infection	ko05110	4	70	0.496198	0.998034	Cluster-32412.16356|Cluster-32412.32204|Cluster-32412.12638|Cluster-32412.28849	K05692|K05692|K05692|K05692|	ACTB_G1|ACTB_G1|ACTB_G1|ACTB_G1|	http://www.genome.jp/kegg-bin/show_pathway?ko05110/K05692%09red
Ubiquitin mediated proteolysis	ko04120	7	128	0.497372	0.998034	Cluster-32412.14582|Cluster-32412.7944|Cluster-32412.40426|Cluster-32412.2793|Cluster-32412.37470|Cluster-32412.2443|Cluster-32412.36194	K03363|K10605|K10594|K10260|K10594|K04506|K10615|	CDC20|BRCA1|HERC1|FBXW7, SEL10|HERC1|SIAH1|HERC4|	http://www.genome.jp/kegg-bin/show_pathway?ko04120/K04506%09red/K10594%09red/K10605%09red/K10615%09red/K10260%09red/K03363%09red
Metabolism of xenobiotics by cytochrome P450	ko00980	2	32	0.503168	0.998034	Cluster-32412.34432|Cluster-32412.2020	K00799|K04097|	GST, gst|HPGDS|	http://www.genome.jp/kegg-bin/show_pathway?ko00980/K04097%09red/K00799%09red
Toxoplasmosis	ko05145	3	52	0.511685	0.998034	Cluster-32412.29067|Cluster-32412.35269|Cluster-32412.37005	K05719|K04447|K04427|	ITGB1, CD29|JAK2|MAP3K7, TAK1|	http://www.genome.jp/kegg-bin/show_pathway?ko05145/K04427%09red/K04447%09red/K05719%09red
Oxidative phosphorylation	ko00190	5	92	0.52163	0.998034	Cluster-32412.41864|Cluster-32412.44587|Cluster-32412.39563|Cluster-32412.21202|Cluster-32412.27996	K03949|K03963|K02270|K02130|K03951|	NDUFA5|NDUFB7|COX7A|ATPeF0F, ATP5J2|NDUFA7|	http://www.genome.jp/kegg-bin/show_pathway?ko00190/K02130%09red/K03963%09red/K03949%09red/K03951%09red/K02270%09red
Viral carcinogenesis	ko05203	6	112	0.525293	0.998034	Cluster-32412.27843|Cluster-32412.16742|Cluster-32412.34869|Cluster-32412.27614|Cluster-32412.21133|Cluster-32412.14582	K05768|K10151|K00873|K04448|K12886|K03363|	GSN|CCND2|PK, pyk|JUN|HNRNPK|CDC20|	http://www.genome.jp/kegg-bin/show_pathway?ko05203/K10151%09red/K05768%09red/K12886%09red/K03363%09red/K00873%09red/K04448%09red
Ribosome biogenesis in eukaryotes	ko03008	4	73	0.527659	0.998034	Cluster-32412.48550|Cluster-32412.36059|Cluster-32412.26376|Cluster-32412.44547	K11128|K12618|K14525|K03539|	GAR1, NOLA1|XRN1, SEP1, KEM1|RPP25|RPP1, RPP30|	http://www.genome.jp/kegg-bin/show_pathway?ko03008/K14525%09red/K11128%09red/K03539%09red/K12618%09red
Hematopoietic cell lineage	ko04640	1	14	0.530553	0.998034	Cluster-32412.33344	K01389|	MME, CD10|	http://www.genome.jp/kegg-bin/show_pathway?ko04640/K01389%09red
Other glycan degradation	ko00511	2	34	0.53401	0.998034	Cluster-32412.37092|Cluster-32412.11685	K17108|K01201|	GBA2|GBA, srfJ|	http://www.genome.jp/kegg-bin/show_pathway?ko00511/K17108%09red/K01201%09red
Epstein-Barr virus infection	ko05169	7	133	0.536179	0.998034	Cluster-40721.0|Cluster-32412.37005|Cluster-32412.34563|Cluster-32412.27614|Cluster-57829.0|Cluster-32412.49663|Cluster-32412.48704	K03006|K04427|K03006|K04448|K03006|K08860|K14721|	RPB1, POLR2A|MAP3K7, TAK1|RPB1, POLR2A|JUN|RPB1, POLR2A|EIF2AK3|RPC5, POLR3E|	http://www.genome.jp/kegg-bin/show_pathway?ko05169/K03006%09red/K08860%09red/K04427%09red/K04448%09red/K14721%09red
Glycolysis / Gluconeogenesis	ko00010	3	55	0.547827	0.998034	Cluster-43822.1|Cluster-32412.34722|Cluster-32412.34869	K00149|K01895|K00873|	ALDH9A1|ACSS, acs|PK, pyk|	http://www.genome.jp/kegg-bin/show_pathway?ko00010/K00873%09red/K01895%09red/K00149%09red
Salivary secretion	ko04970	3	55	0.547827	0.998034	Cluster-32412.37818|Cluster-32412.18749|Cluster-32412.28476	K13504|K07376|K08042|	VAMP2|PRKG1|ADCY2|	http://www.genome.jp/kegg-bin/show_pathway?ko04970/K08042%09red/K13504%09red/K07376%09red
Colorectal cancer	ko05210	2	35	0.548931	0.998034	Cluster-32412.27614|Cluster-32412.29936	K04448|K04501|	JUN|SMAD4|	http://www.genome.jp/kegg-bin/show_pathway?ko05210/K04448%09red/K04501%09red
TGF-beta signaling pathway	ko04350	2	35	0.548931	0.998034	Cluster-32412.51175|Cluster-32412.29936	K04686|K04501|	PITX2|SMAD4|	http://www.genome.jp/kegg-bin/show_pathway?ko04350/K04686%09red/K04501%09red
One carbon pool by folate	ko00670	1	15	0.553644	0.998034	Cluster-32412.18011	K00288|	MTHFD|	http://www.genome.jp/kegg-bin/show_pathway?ko00670/K00288%09red
Starch and sucrose metabolism	ko00500	3	56	0.55952	0.998034	Cluster-53853.0|Cluster-29249.0|Cluster-32412.40899	K01513|K01179|K01195|	ENPP1_3, CD203|E3.2.1.4|uidA, GUSB|	http://www.genome.jp/kegg-bin/show_pathway?ko00500/K01179%09red/K01513%09red/K01195%09red
Vasopressin-regulated water reabsorption	ko04962	2	36	0.563514	0.998034	Cluster-32412.37818|Cluster-32412.40086	K13504|K05242|	VAMP2|AVP|	http://www.genome.jp/kegg-bin/show_pathway?ko04962/K05242%09red/K13504%09red
Circadian rhythm	ko04710	1	16	0.575601	0.998034	Cluster-32412.10611	K07199|	PRKAB|	http://www.genome.jp/kegg-bin/show_pathway?ko04710/K07199%09red
Arginine biosynthesis	ko00220	1	16	0.575601	0.998034	Cluster-32412.55950	K01476|	E3.5.3.1, rocF, arg|	http://www.genome.jp/kegg-bin/show_pathway?ko00220/K01476%09red
DNA replication	ko03030	2	37	0.577754	0.998034	Cluster-32412.41720|Cluster-32412.7585	K03469|K02684|	rnhA, RNASEH1|PRI1|	http://www.genome.jp/kegg-bin/show_pathway?ko03030/K03469%09red/K02684%09red
Longevity regulating pathway - worm	ko04212	3	58	0.58235	0.998034	Cluster-32412.18539|Cluster-32412.25155|Cluster-32412.22776	K19774|K03781|K09408|	DVE1|katE, CAT, catB, srpA|FOXO3|	http://www.genome.jp/kegg-bin/show_pathway?ko04212/K03781%09red/K19774%09red/K09408%09red
Hepatitis B	ko05161	3	58	0.58235	0.998034	Cluster-32412.27614|Cluster-32412.34019|Cluster-32412.29936	K04448|K06255|K04501|	JUN|HSPG2|SMAD4|	http://www.genome.jp/kegg-bin/show_pathway?ko05161/K04448%09red/K06255%09red/K04501%09red
Adrenergic signaling in cardiomyocytes	ko04261	5	99	0.584149	0.998034	Cluster-32412.49317|Cluster-32412.31152|Cluster-32412.27501|Cluster-32412.28476|Cluster-32412.35160	K17751|K10373|K10373|K08042|K17751|	MYH6_7|TPM1|TPM1|ADCY2|MYH6_7|	http://www.genome.jp/kegg-bin/show_pathway?ko04261/K08042%09red/K17751%09red/K10373%09red
Retrograde endocannabinoid signaling	ko04723	3	59	0.59348	0.998034	Cluster-32412.22215|Cluster-41544.0|Cluster-32412.28476	K04347|K13806|K08042|	GNG12|DAGL|ADCY2|	http://www.genome.jp/kegg-bin/show_pathway?ko04723/K13806%09red/K04347%09red/K08042%09red
Pantothenate and CoA biosynthesis	ko00770	1	17	0.59648	0.998034	Cluster-53853.0	K01513|	ENPP1_3, CD203|	http://www.genome.jp/kegg-bin/show_pathway?ko00770/K01513%09red
Gap junction	ko04540	4	81	0.606456	0.998034	Cluster-32412.38649|Cluster-32412.18749|Cluster-32412.28476|Cluster-32412.27581	K07374|K07376|K08042|K07374|	TUBA|PRKG1|ADCY2|TUBA|	http://www.genome.jp/kegg-bin/show_pathway?ko04540/K08042%09red/K07374%09red/K07376%09red
RIG-I-like receptor signaling pathway	ko04622	1	18	0.616332	0.998034	Cluster-32412.37005	K04427|	MAP3K7, TAK1|	http://www.genome.jp/kegg-bin/show_pathway?ko04622/K04427%09red
Chemical carcinogenesis	ko05204	2	40	0.618414	0.998034	Cluster-32412.34432|Cluster-32412.2020	K00799|K04097|	GST, gst|HPGDS|	http://www.genome.jp/kegg-bin/show_pathway?ko05204/K04097%09red/K00799%09red
Fanconi anemia pathway	ko03460	2	40	0.618414	0.998034	Cluster-32412.13615|Cluster-32412.7944	K11511|K10605|	APITD1, CENPS, MHF1|BRCA1|	http://www.genome.jp/kegg-bin/show_pathway?ko03460/K10605%09red/K11511%09red
Pancreatic secretion	ko04972	4	83	0.624857	0.998034	Cluster-32412.36981|Cluster-32412.25183|Cluster-32412.18698|Cluster-32412.28476	K05030|K05853|K14073|K08042|	CLCA3_4|ATP2A|PNLIP, PL|ADCY2|	http://www.genome.jp/kegg-bin/show_pathway?ko04972/K14073%09red/K05853%09red/K08042%09red/K05030%09red
Long-term depression	ko04730	2	41	0.63128	0.998034	Cluster-32412.18749|Cluster-28496.0	K07376|K05087|	PRKG1|IGF1R, CD221|	http://www.genome.jp/kegg-bin/show_pathway?ko04730/K05087%09red/K07376%09red
Hippo signaling pathway - fly	ko04391	4	84	0.63385	0.998034	Cluster-32412.16356|Cluster-32412.32204|Cluster-32412.12638|Cluster-32412.28849	K05692|K05692|K05692|K05692|	ACTB_G1|ACTB_G1|ACTB_G1|ACTB_G1|	http://www.genome.jp/kegg-bin/show_pathway?ko04391/K05692%09red
Cytosolic DNA-sensing pathway	ko04623	1	19	0.635209	0.998034	Cluster-32412.48704	K14721|	RPC5, POLR3E|	http://www.genome.jp/kegg-bin/show_pathway?ko04623/K14721%09red
Chemokine signaling pathway	ko04062	4	85	0.642703	0.998034	Cluster-32412.22215|Cluster-32412.35269|Cluster-32412.22776|Cluster-32412.28476	K04347|K04447|K09408|K08042|	GNG12|JAK2|FOXO3|ADCY2|	http://www.genome.jp/kegg-bin/show_pathway?ko04062/K04447%09red/K04347%09red/K09408%09red/K08042%09red
T cell receptor signaling pathway	ko04660	2	42	0.643806	0.998034	Cluster-32412.27614|Cluster-32412.37005	K04448|K04427|	JUN|MAP3K7, TAK1|	http://www.genome.jp/kegg-bin/show_pathway?ko04660/K04427%09red/K04448%09red
Cholinergic synapse	ko04725	3	64	0.646174	0.998034	Cluster-32412.22215|Cluster-32412.35269|Cluster-32412.28476	K04347|K04447|K08042|	GNG12|JAK2|ADCY2|	http://www.genome.jp/kegg-bin/show_pathway?ko04725/K08042%09red/K04347%09red/K04447%09red
Terpenoid backbone biosynthesis	ko00900	1	20	0.653158	0.998034	Cluster-32412.46808	K00869|	E2.7.1.36, MVK, mvaK1|	http://www.genome.jp/kegg-bin/show_pathway?ko00900/K00869%09red
Acute myeloid leukemia	ko05221	1	21	0.670226	0.998034	Cluster-32412.51544	K10053|	RUNX1T1, CBFA2T1|	http://www.genome.jp/kegg-bin/show_pathway?ko05221/K10053%09red
NOD-like receptor signaling pathway	ko04621	1	21	0.670226	0.998034	Cluster-32412.37005	K04427|	MAP3K7, TAK1|	http://www.genome.jp/kegg-bin/show_pathway?ko04621/K04427%09red
Non-small cell lung cancer	ko05223	1	21	0.670226	0.998034	Cluster-32412.22776	K09408|	FOXO3|	http://www.genome.jp/kegg-bin/show_pathway?ko05223/K09408%09red
RNA degradation	ko03018	3	67	0.67538	0.998034	Cluster-32412.13943|Cluster-32412.36059|Cluster-32412.21713	K12620|K12618|K13126|	LSM1|XRN1, SEP1, KEM1|PABPC|	http://www.genome.jp/kegg-bin/show_pathway?ko03018/K12620%09red/K12618%09red/K13126%09red
Dorso-ventral axis formation	ko04320	2	45	0.679362	0.998034	Cluster-32412.45075|Cluster-32412.17509	K02174|K02184|	BR-C|FMN2|	http://www.genome.jp/kegg-bin/show_pathway?ko04320/K02184%09red/K02174%09red
Fat digestion and absorption	ko04975	1	22	0.686454	0.998034	Cluster-32412.18698	K14073|	PNLIP, PL|	http://www.genome.jp/kegg-bin/show_pathway?ko04975/K14073%09red
Mucin type O-Glycan biosynthesis	ko00512	1	22	0.686454	0.998034	Cluster-32412.48719	K00731|	C1GALT1|	http://www.genome.jp/kegg-bin/show_pathway?ko00512/K00731%09red
Histidine metabolism	ko00340	1	22	0.686454	0.998034	Cluster-43822.1	K00149|	ALDH9A1|	http://www.genome.jp/kegg-bin/show_pathway?ko00340/K00149%09red
TNF signaling pathway	ko04668	2	46	0.690553	0.998034	Cluster-32412.27614|Cluster-32412.37005	K04448|K04427|	JUN|MAP3K7, TAK1|	http://www.genome.jp/kegg-bin/show_pathway?ko04668/K04427%09red/K04448%09red
B cell receptor signaling pathway	ko04662	1	23	0.701885	0.998034	Cluster-32412.27614	K04448|	JUN|	http://www.genome.jp/kegg-bin/show_pathway?ko04662/K04448%09red
Type II diabetes mellitus	ko04930	1	23	0.701885	0.998034	Cluster-32412.34869	K00873|	PK, pyk|	http://www.genome.jp/kegg-bin/show_pathway?ko04930/K00873%09red
Glucagon signaling pathway	ko04922	3	70	0.702769	0.998034	Cluster-32412.34869|Cluster-32412.10611|Cluster-32412.28476	K00873|K07199|K08042|	PK, pyk|PRKAB|ADCY2|	http://www.genome.jp/kegg-bin/show_pathway?ko04922/K00873%09red/K07199%09red/K08042%09red
Ras signaling pathway	ko04014	6	137	0.710406	0.998034	Cluster-32412.53354|Cluster-28496.0|Cluster-32412.22215|Cluster-32412.40868|Cluster-32412.36248|Cluster-32412.16545	K18496|K05087|K04347|K08773|K17633|K08052|	FGF1|IGF1R, CD221|GNG12|RALBP1|RASAL2|NF1|	http://www.genome.jp/kegg-bin/show_pathway?ko04014/K04347%09red/K08052%09red/K18496%09red/K08773%09red/K05087%09red/K17633%09red
Circadian entrainment	ko04713	3	71	0.711497	0.998034	Cluster-32412.22215|Cluster-32412.18749|Cluster-32412.28476	K04347|K07376|K08042|	GNG12|PRKG1|ADCY2|	http://www.genome.jp/kegg-bin/show_pathway?ko04713/K08042%09red/K04347%09red/K07376%09red
SNARE interactions in vesicular transport	ko04130	1	24	0.716557	0.998034	Cluster-32412.37818	K13504|	VAMP2|	http://www.genome.jp/kegg-bin/show_pathway?ko04130/K13504%09red
Vitamin digestion and absorption	ko04977	1	24	0.716557	0.998034	Cluster-32412.18698	K14073|	PNLIP, PL|	http://www.genome.jp/kegg-bin/show_pathway?ko04977/K14073%09red
cGMP-PKG signaling pathway	ko04022	4	95	0.723326	0.998034	Cluster-32412.18749|Cluster-32412.25183|Cluster-32412.28476|Cluster-32412.17599	K07376|K05853|K08042|K09260|	PRKG1|ATP2A|ADCY2|MEF2A|	http://www.genome.jp/kegg-bin/show_pathway?ko04022/K09260%09red/K08042%09red/K05853%09red/K07376%09red
Oocyte meiosis	ko04114	3	74	0.736495	0.998034	Cluster-32412.14582|Cluster-28496.0|Cluster-32412.28476	K03363|K05087|K08042|	CDC20|IGF1R, CD221|ADCY2|	http://www.genome.jp/kegg-bin/show_pathway?ko04114/K03363%09red/K08042%09red/K05087%09red
Parkinson's disease	ko05012	4	97	0.737714	0.998034	Cluster-32412.41864|Cluster-32412.44587|Cluster-32412.39563|Cluster-32412.27996	K03949|K03963|K02270|K03951|	NDUFA5|NDUFB7|COX7A|NDUFA7|	http://www.genome.jp/kegg-bin/show_pathway?ko05012/K03963%09red/K03949%09red/K03951%09red/K02270%09red
beta-Alanine metabolism	ko00410	1	26	0.743773	0.998034	Cluster-43822.1	K00149|	ALDH9A1|	http://www.genome.jp/kegg-bin/show_pathway?ko00410/K00149%09red
Cell cycle	ko04110	4	98	0.744693	0.998034	Cluster-32412.16742|Cluster-32412.14582|Cluster-32412.38391|Cluster-32412.29936	K10151|K03363|K04728|K04501|	CCND2|CDC20|ATM, TEL1|SMAD4|	http://www.genome.jp/kegg-bin/show_pathway?ko04110/K03363%09red/K04728%09red/K10151%09red/K04501%09red
Glutathione metabolism	ko00480	2	52	0.751073	0.998034	Cluster-32412.34432|Cluster-32412.2020	K00799|K04097|	GST, gst|HPGDS|	http://www.genome.jp/kegg-bin/show_pathway?ko00480/K04097%09red/K00799%09red
Rheumatoid arthritis	ko05323	1	27	0.756386	0.998034	Cluster-32412.27614	K04448|	JUN|	http://www.genome.jp/kegg-bin/show_pathway?ko05323/K04448%09red
Ascorbate and aldarate metabolism	ko00053	1	27	0.756386	0.998034	Cluster-43822.1	K00149|	ALDH9A1|	http://www.genome.jp/kegg-bin/show_pathway?ko00053/K00149%09red
Renin-angiotensin system	ko04614	1	27	0.756386	0.998034	Cluster-32412.33344	K01389|	MME, CD10|	http://www.genome.jp/kegg-bin/show_pathway?ko04614/K01389%09red
Steroid hormone biosynthesis	ko00140	1	27	0.756386	0.998034	Cluster-32412.18241	K13370|	HSD17B8|	http://www.genome.jp/kegg-bin/show_pathway?ko00140/K13370%09red
mRNA surveillance pathway	ko03015	3	77	0.759749	0.998034	Cluster-32412.28021|Cluster-32412.31053|Cluster-32412.21713	K14407|K14323|K13126|	CSTF2, RNA15|CASC3, MLN51|PABPC|	http://www.genome.jp/kegg-bin/show_pathway?ko03015/K14323%09red/K14407%09red/K13126%09red
Valine, leucine and isoleucine degradation	ko00280	2	53	0.760107	0.998034	Cluster-43822.1|Cluster-32412.12796	K00149|K01969|	ALDH9A1|E6.4.1.4B|	http://www.genome.jp/kegg-bin/show_pathway?ko00280/K00149%09red/K01969%09red
Endometrial cancer	ko05213	1	28	0.768379	0.998034	Cluster-32412.22776	K09408|	FOXO3|	http://www.genome.jp/kegg-bin/show_pathway?ko05213/K09408%09red
Progesterone-mediated oocyte maturation	ko04914	2	54	0.768855	0.998034	Cluster-28496.0|Cluster-32412.28476	K05087|K08042|	IGF1R, CD221|ADCY2|	http://www.genome.jp/kegg-bin/show_pathway?ko04914/K08042%09red/K05087%09red
HIF-1 signaling pathway	ko04066	2	54	0.768855	0.998034	Cluster-28496.0|Cluster-32412.29575	K05087|K03259|	IGF1R, CD221|EIF4E|	http://www.genome.jp/kegg-bin/show_pathway?ko04066/K05087%09red/K03259%09red
Glycerolipid metabolism	ko00561	2	55	0.777324	0.998034	Cluster-43822.1|Cluster-32412.18698	K00149|K14073|	ALDH9A1|PNLIP, PL|	http://www.genome.jp/kegg-bin/show_pathway?ko00561/K00149%09red/K14073%09red
Propanoate metabolism	ko00640	1	29	0.779783	0.998034	Cluster-32412.34722	K01895|	ACSS, acs|	http://www.genome.jp/kegg-bin/show_pathway?ko00640/K01895%09red
Porphyrin and chlorophyll metabolism	ko00860	1	29	0.779783	0.998034	Cluster-32412.40899	K01195|	uidA, GUSB|	http://www.genome.jp/kegg-bin/show_pathway?ko00860/K01195%09red
Glycosaminoglycan degradation	ko00531	1	29	0.779783	0.998034	Cluster-32412.40899	K01195|	uidA, GUSB|	http://www.genome.jp/kegg-bin/show_pathway?ko00531/K01195%09red
GABAergic synapse	ko04727	2	56	0.785521	0.998034	Cluster-32412.22215|Cluster-32412.28476	K04347|K08042|	GNG12|ADCY2|	http://www.genome.jp/kegg-bin/show_pathway?ko04727/K08042%09red/K04347%09red
Aldosterone synthesis and secretion	ko04925	2	57	0.79345	0.998034	Cluster-41544.0|Cluster-32412.28476	K13806|K08042|	DAGL|ADCY2|	http://www.genome.jp/kegg-bin/show_pathway?ko04925/K13806%09red/K08042%09red
Cell adhesion molecules (CAMs)	ko04514	1	31	0.800935	0.998034	Cluster-32412.29067	K05719|	ITGB1, CD29|	http://www.genome.jp/kegg-bin/show_pathway?ko04514/K05719%09red
Pentose phosphate pathway	ko00030	1	31	0.800935	0.998034	Cluster-32412.40705	K01619|	deoC, DERA|	http://www.genome.jp/kegg-bin/show_pathway?ko00030/K01619%09red
Ether lipid metabolism	ko00565	1	31	0.800935	0.998034	Cluster-32412.27210	K16860|	PLD3_4|	http://www.genome.jp/kegg-bin/show_pathway?ko00565/K16860%09red
Olfactory transduction	ko04740	1	31	0.800935	0.998034	Cluster-32412.18749	K07376|	PRKG1|	http://www.genome.jp/kegg-bin/show_pathway?ko04740/K07376%09red
Glioma	ko05214	1	31	0.800935	0.998034	Cluster-28496.0	K05087|	IGF1R, CD221|	http://www.genome.jp/kegg-bin/show_pathway?ko05214/K05087%09red
Insulin secretion	ko04911	2	60	0.815705	0.998034	Cluster-32412.37818|Cluster-32412.28476	K13504|K08042|	VAMP2|ADCY2|	http://www.genome.jp/kegg-bin/show_pathway?ko04911/K08042%09red/K13504%09red
Cysteine and methionine metabolism	ko00270	1	33	0.820057	0.998034	Cluster-32412.47492	K00547|	mmuM, BHMT2|	http://www.genome.jp/kegg-bin/show_pathway?ko00270/K00547%09red
Insulin resistance	ko04931	2	61	0.822632	0.998034	Cluster-32412.20222|Cluster-32412.10611	K00820|K07199|	glmS, GFPT|PRKAB|	http://www.genome.jp/kegg-bin/show_pathway?ko04931/K07199%09red/K00820%09red
Protein processing in endoplasmic reticulum	ko04141	5	135	0.823903	0.998034	Cluster-32412.22000|Cluster-32412.4891|Cluster-32412.49663|Cluster-32412.16720|Cluster-32412.22870	K11863|K09502|K08860|K09542|K14000|	ATXN3, MJD|DNAJA1|EIF2AK3|CRYAB|RRBP1|	http://www.genome.jp/kegg-bin/show_pathway?ko04141/K11863%09red/K08860%09red/K14000%09red/K09542%09red/K09502%09red
Amino sugar and nucleotide sugar metabolism	ko00520	3	87	0.825455	0.998034	Cluster-32412.20222|Cluster-32412.13647|Cluster-32412.45100	K00820|K01183|K01183|	glmS, GFPT|E3.2.1.14|E3.2.1.14|	http://www.genome.jp/kegg-bin/show_pathway?ko00520/K01183%09red/K00820%09red
Chronic myeloid leukemia	ko05220	1	34	0.828919	0.998034	Cluster-32412.29936	K04501|	SMAD4|	http://www.genome.jp/kegg-bin/show_pathway?ko05220/K04501%09red
Estrogen signaling pathway	ko04915	2	63	0.835789	0.998034	Cluster-32412.27614|Cluster-32412.28476	K04448|K08042|	JUN|ADCY2|	http://www.genome.jp/kegg-bin/show_pathway?ko04915/K08042%09red/K04448%09red
Morphine addiction	ko05032	2	63	0.835789	0.998034	Cluster-32412.22215|Cluster-32412.28476	K04347|K08042|	GNG12|ADCY2|	http://www.genome.jp/kegg-bin/show_pathway?ko05032/K08042%09red/K04347%09red
Hepatitis C	ko05160	1	35	0.837345	0.998034	Cluster-32412.49663	K08860|	EIF2AK3|	http://www.genome.jp/kegg-bin/show_pathway?ko05160/K08860%09red
Alanine, aspartate and glutamate metabolism	ko00250	1	36	0.845356	0.998034	Cluster-32412.20222	K00820|	glmS, GFPT|	http://www.genome.jp/kegg-bin/show_pathway?ko00250/K00820%09red
Glyoxylate and dicarboxylate metabolism	ko00630	1	36	0.845356	0.998034	Cluster-32412.25155	K03781|	katE, CAT, catB, srpA|	http://www.genome.jp/kegg-bin/show_pathway?ko00630/K03781%09red
Tuberculosis	ko05152	2	65	0.848058	0.998034	Cluster-32412.35269|Cluster-32412.27570	K04447|K06560|	JAK2|MRC, CD206, CD280|	http://www.genome.jp/kegg-bin/show_pathway?ko05152/K04447%09red/K06560%09red
Cocaine addiction	ko05030	1	37	0.852974	0.998034	Cluster-32412.27614	K04448|	JUN|	http://www.genome.jp/kegg-bin/show_pathway?ko05030/K04448%09red
Huntington's disease	ko05016	7	189	0.853115	0.998034	Cluster-32412.44587|Cluster-40721.0|Cluster-32412.27996|Cluster-32412.41864|Cluster-57829.0|Cluster-32412.34563|Cluster-32412.39563	K03963|K03006|K03951|K03949|K03006|K03006|K02270|	NDUFB7|RPB1, POLR2A|NDUFA7|NDUFA5|RPB1, POLR2A|RPB1, POLR2A|COX7A|	http://www.genome.jp/kegg-bin/show_pathway?ko05016/K03006%09red/K03963%09red/K03949%09red/K03951%09red/K02270%09red
Thyroid hormone signaling pathway	ko04919	4	118	0.856083	0.998034	Cluster-32412.16356|Cluster-32412.32204|Cluster-32412.12638|Cluster-32412.28849	K05692|K05692|K05692|K05692|	ACTB_G1|ACTB_G1|ACTB_G1|ACTB_G1|	http://www.genome.jp/kegg-bin/show_pathway?ko04919/K05692%09red
Central carbon metabolism in cancer	ko05230	1	39	0.867103	0.998034	Cluster-32412.34869	K00873|	PK, pyk|	http://www.genome.jp/kegg-bin/show_pathway?ko05230/K00873%09red
Hedgehog signaling pathway	ko04340	1	39	0.867103	0.998034	Cluster-32412.16742	K10151|	CCND2|	http://www.genome.jp/kegg-bin/show_pathway?ko04340/K10151%09red
Pentose and glucuronate interconversions	ko00040	1	39	0.867103	0.998034	Cluster-32412.40899	K01195|	uidA, GUSB|	http://www.genome.jp/kegg-bin/show_pathway?ko00040/K01195%09red
Prostate cancer	ko05215	1	41	0.879875	0.998034	Cluster-28496.0	K05087|	IGF1R, CD221|	http://www.genome.jp/kegg-bin/show_pathway?ko05215/K05087%09red
Renal cell carcinoma	ko05211	1	42	0.885794	0.998034	Cluster-32412.27614	K04448|	JUN|	http://www.genome.jp/kegg-bin/show_pathway?ko05211/K04448%09red
Chagas disease (American trypanosomiasis)	ko05142	1	42	0.885794	0.998034	Cluster-32412.27614	K04448|	JUN|	http://www.genome.jp/kegg-bin/show_pathway?ko05142/K04448%09red
Gastric acid secretion	ko04971	1	43	0.891422	0.998034	Cluster-32412.28476	K08042|	ADCY2|	http://www.genome.jp/kegg-bin/show_pathway?ko04971/K08042%09red
Arachidonic acid metabolism	ko00590	1	43	0.891422	0.998034	Cluster-32412.2020	K04097|	HPGDS|	http://www.genome.jp/kegg-bin/show_pathway?ko00590/K04097%09red
Bile secretion	ko04976	1	43	0.891422	0.998034	Cluster-32412.28476	K08042|	ADCY2|	http://www.genome.jp/kegg-bin/show_pathway?ko04976/K08042%09red
Neurotrophin signaling pathway	ko04722	2	74	0.893558	0.998034	Cluster-32412.27614|Cluster-32412.22776	K04448|K09408|	JUN|FOXO3|	http://www.genome.jp/kegg-bin/show_pathway?ko04722/K04448%09red/K09408%09red
GnRH signaling pathway	ko04912	2	75	0.897747	0.998034	Cluster-32412.27614|Cluster-32412.28476	K04448|K08042|	JUN|ADCY2|	http://www.genome.jp/kegg-bin/show_pathway?ko04912/K08042%09red/K04448%09red
Fatty acid degradation	ko00071	1	45	0.90186	0.998034	Cluster-43822.1	K00149|	ALDH9A1|	http://www.genome.jp/kegg-bin/show_pathway?ko00071/K00149%09red
Vascular smooth muscle contraction	ko04270	2	77	0.905667	0.998034	Cluster-32412.18749|Cluster-32412.28476	K07376|K08042|	PRKG1|ADCY2|	http://www.genome.jp/kegg-bin/show_pathway?ko04270/K08042%09red/K07376%09red
Epithelial cell signaling in Helicobacter pylori infection	ko05120	1	46	0.906697	0.998034	Cluster-32412.27614	K04448|	JUN|	http://www.genome.jp/kegg-bin/show_pathway?ko05120/K04448%09red
ErbB signaling pathway	ko04012	1	47	0.911296	0.998034	Cluster-32412.27614	K04448|	JUN|	http://www.genome.jp/kegg-bin/show_pathway?ko04012/K04448%09red
Synaptic vesicle cycle	ko04721	1	47	0.911296	0.998034	Cluster-32412.37818	K13504|	VAMP2|	http://www.genome.jp/kegg-bin/show_pathway?ko04721/K13504%09red
Glutamatergic synapse	ko04724	2	80	0.916478	0.998034	Cluster-32412.22215|Cluster-32412.28476	K04347|K08042|	GNG12|ADCY2|	http://www.genome.jp/kegg-bin/show_pathway?ko04724/K08042%09red/K04347%09red
Glycerophospholipid metabolism	ko00564	2	81	0.919815	0.998034	Cluster-32412.27210|Cluster-32412.3485	K16860|K06130|	PLD3_4|LYPLA2|	http://www.genome.jp/kegg-bin/show_pathway?ko00564/K06130%09red/K16860%09red
Amphetamine addiction	ko05031	1	51	0.927536	0.998034	Cluster-32412.27614	K04448|	JUN|	http://www.genome.jp/kegg-bin/show_pathway?ko05031/K04448%09red
Phospholipase D signaling pathway	ko04072	2	85	0.931949	0.998034	Cluster-32412.40086|Cluster-32412.28476	K05242|K08042|	AVP|ADCY2|	http://www.genome.jp/kegg-bin/show_pathway?ko04072/K05242%09red/K08042%09red
Lysosome	ko04142	4	142	0.932634	0.998034	Cluster-32412.32544|Cluster-32412.17912|Cluster-32412.11685|Cluster-32412.40899	K06497|K12400|K01201|K01195|	CD63, MLA1, TSPAN30|AP4E1|GBA, srfJ|uidA, GUSB|	http://www.genome.jp/kegg-bin/show_pathway?ko04142/K06497%09red/K01201%09red/K12400%09red/K01195%09red
Melanogenesis	ko04916	1	54	0.937735	0.998034	Cluster-32412.28476	K08042|	ADCY2|	http://www.genome.jp/kegg-bin/show_pathway?ko04916/K08042%09red
Insulin signaling pathway	ko04910	2	90	0.944682	0.998034	Cluster-32412.29575|Cluster-32412.10611	K03259|K07199|	EIF4E|PRKAB|	http://www.genome.jp/kegg-bin/show_pathway?ko04910/K07199%09red/K03259%09red
Inflammatory mediator regulation of TRP channels	ko04750	1	57	0.9465	0.998034	Cluster-32412.28476	K08042|	ADCY2|	http://www.genome.jp/kegg-bin/show_pathway?ko04750/K08042%09red
Renin secretion	ko04924	1	59	0.951648	0.998034	Cluster-32412.36981	K05030|	CLCA3_4|	http://www.genome.jp/kegg-bin/show_pathway?ko04924/K05030%09red
Fc gamma R-mediated phagocytosis	ko04666	1	60	0.954033	0.998034	Cluster-32412.27843	K05768|	GSN|	http://www.genome.jp/kegg-bin/show_pathway?ko04666/K05768%09red
Thyroid hormone synthesis	ko04918	1	61	0.956301	0.998034	Cluster-32412.28476	K08042|	ADCY2|	http://www.genome.jp/kegg-bin/show_pathway?ko04918/K08042%09red
Peroxisome	ko04146	2	101	0.965179	0.998034	Cluster-32412.46808|Cluster-32412.25155	K00869|K03781|	E2.7.1.36, MVK, mvaK1|katE, CAT, catB, srpA|	http://www.genome.jp/kegg-bin/show_pathway?ko04146/K00869%09red/K03781%09red
Calcium signaling pathway	ko04020	2	103	0.968021	0.998034	Cluster-32412.25183|Cluster-32412.28476	K05853|K08042|	ATP2A|ADCY2|	http://www.genome.jp/kegg-bin/show_pathway?ko04020/K08042%09red/K05853%09red
Serotonergic synapse	ko04726	1	70	0.972288	0.998034	Cluster-32412.22215	K04347|	GNG12|	http://www.genome.jp/kegg-bin/show_pathway?ko04726/K04347%09red
Dopaminergic synapse	ko04728	1	74	0.977369	0.998034	Cluster-32412.22215	K04347|	GNG12|	http://www.genome.jp/kegg-bin/show_pathway?ko04728/K04347%09red
Alcoholism	ko05034	1	79	0.982431	0.998034	Cluster-32412.22215	K04347|	GNG12|	http://www.genome.jp/kegg-bin/show_pathway?ko05034/K04347%09red
Choline metabolism in cancer	ko05231	1	87	0.988286	0.998034	Cluster-32412.27614	K04448|	JUN|	http://www.genome.jp/kegg-bin/show_pathway?ko05231/K04448%09red
Axon guidance	ko04360	1	90	0.989938	0.998034	Cluster-32412.29067	K05719|	ITGB1, CD29|	http://www.genome.jp/kegg-bin/show_pathway?ko04360/K05719%09red
cAMP signaling pathway	ko04024	2	142	0.994192	0.998034	Cluster-32412.27614|Cluster-32412.28476	K04448|K08042|	JUN|ADCY2|	http://www.genome.jp/kegg-bin/show_pathway?ko04024/K08042%09red/K04448%09red
Endocytosis	ko04144	2	166	0.998034	0.998034	Cluster-32412.27565|Cluster-28496.0	K12485|K05087|	RAB11FIP3_4|IGF1R, CD221|	http://www.genome.jp/kegg-bin/show_pathway?ko04144/K12485%09red/K05087%09red
--------------------
#Term	ID	Input number	Background number	P-Value	Corrected P-Value	Input	KO	KO_name	Hyperlink
--------------------
#Term	ID	Input number	Background number	P-Value	Corrected P-Value	Input	KO	KO_name	Hyperlink
--------------------

## Sheet: D0dsETHvsD0dsGFP_up
##Databases: KEGG PATHWAY
##Statistical test method: hypergeometric test / Fisher's exact test
##FDR correction method: Benjamini and Hochberg
#Term	ID	Input number	Background number	P-Value	Corrected P-Value	Input	KO	KO_name	Hyperlink
--------------------
#Term	ID	Input number	Background number	P-Value	Corrected P-Value	Input	KO	KO_name	Hyperlink
--------------------
#Term	ID	Input number	Background number	P-Value	Corrected P-Value	Input	KO	KO_name	Hyperlink
--------------------

## Sheet: D0dsETHvsD0dsGFP_down
##Databases: KEGG PATHWAY
##Statistical test method: hypergeometric test / Fisher's exact test
##FDR correction method: Benjamini and Hochberg
#Term	ID	Input number	Background number	P-Value	Corrected P-Value	Input	KO	KO_name	Hyperlink
One carbon pool by folate	ko00670	1	15	0.00427136	0.0170854	Cluster-32412.20405	K00297|	metF, MTHFR|	http://www.genome.jp/kegg-bin/show_pathway?ko00670/K00297%09red
Fructose and mannose metabolism	ko00051	1	38	0.0103874	0.0188499	Cluster-32412.16294	K01803|	TPI, tpiA|	http://www.genome.jp/kegg-bin/show_pathway?ko00051/K01803%09red
Glycolysis / Gluconeogenesis	ko00010	1	55	0.0148899	0.0188499	Cluster-32412.16294	K01803|	TPI, tpiA|	http://www.genome.jp/kegg-bin/show_pathway?ko00010/K01803%09red
Inositol phosphate metabolism	ko00562	1	70	0.0188499	0.0188499	Cluster-32412.16294	K01803|	TPI, tpiA|	http://www.genome.jp/kegg-bin/show_pathway?ko00562/K01803%09red
--------------------
#Term	ID	Input number	Background number	P-Value	Corrected P-Value	Input	KO	KO_name	Hyperlink
--------------------
#Term	ID	Input number	Background number	P-Value	Corrected P-Value	Input	KO	KO_name	Hyperlink
--------------------

## Sheet: D2dsETHvsD2dsGFP_up
##Databases: KEGG PATHWAY
##Statistical test method: hypergeometric test / Fisher's exact test
##FDR correction method: Benjamini and Hochberg
#Term	ID	Input number	Background number	P-Value	Corrected P-Value	Input	KO	KO_name	Hyperlink
Glycosphingolipid biosynthesis - lacto and neolacto series	ko00601	1	10	0.0124218	0.0825256	Cluster-32412.22235	K00718|	FUT1_2|	http://www.genome.jp/kegg-bin/show_pathway?ko00601/K00718%09red
Linoleic acid metabolism	ko00591	1	17	0.0202508	0.0825256	Cluster-32412.44965	K01047|	PLA2G, SPLA2|	http://www.genome.jp/kegg-bin/show_pathway?ko00591/K01047%09red
alpha-Linolenic acid metabolism	ko00592	1	17	0.0202508	0.0825256	Cluster-32412.44965	K01047|	PLA2G, SPLA2|	http://www.genome.jp/kegg-bin/show_pathway?ko00592/K01047%09red
Fat digestion and absorption	ko04975	1	22	0.0258071	0.0825256	Cluster-32412.44965	K01047|	PLA2G, SPLA2|	http://www.genome.jp/kegg-bin/show_pathway?ko04975/K01047%09red
Vitamin digestion and absorption	ko04977	1	24	0.0280214	0.0825256	Cluster-43849.0	K14616|	CUBN|	http://www.genome.jp/kegg-bin/show_pathway?ko04977/K14616%09red
Glycosphingolipid biosynthesis - globo series	ko00603	1	25	0.0291267	0.0825256	Cluster-32412.22235	K00718|	FUT1_2|	http://www.genome.jp/kegg-bin/show_pathway?ko00603/K00718%09red
Ether lipid metabolism	ko00565	1	31	0.0357339	0.0867823	Cluster-32412.44965	K01047|	PLA2G, SPLA2|	http://www.genome.jp/kegg-bin/show_pathway?ko00565/K01047%09red
Arachidonic acid metabolism	ko00590	1	43	0.0488215	0.103746	Cluster-32412.44965	K01047|	PLA2G, SPLA2|	http://www.genome.jp/kegg-bin/show_pathway?ko00590/K01047%09red
Cardiac muscle contraction	ko04260	1	49	0.0553025	0.10446	Cluster-32412.27997	K10373|	TPM1|	http://www.genome.jp/kegg-bin/show_pathway?ko04260/K10373%09red
Hypertrophic cardiomyopathy (HCM)	ko05410	1	75	0.0829094	0.110803	Cluster-32412.27997	K10373|	TPM1|	http://www.genome.jp/kegg-bin/show_pathway?ko05410/K10373%09red
Dilated cardiomyopathy (DCM)	ko05414	1	76	0.0839558	0.110803	Cluster-32412.27997	K10373|	TPM1|	http://www.genome.jp/kegg-bin/show_pathway?ko05414/K10373%09red
Vascular smooth muscle contraction	ko04270	1	77	0.0850012	0.110803	Cluster-32412.44965	K01047|	PLA2G, SPLA2|	http://www.genome.jp/kegg-bin/show_pathway?ko04270/K01047%09red
Glycerophospholipid metabolism	ko00564	1	81	0.0891714	0.110803	Cluster-32412.44965	K01047|	PLA2G, SPLA2|	http://www.genome.jp/kegg-bin/show_pathway?ko00564/K01047%09red
Pancreatic secretion	ko04972	1	83	0.0912498	0.110803	Cluster-32412.44965	K01047|	PLA2G, SPLA2|	http://www.genome.jp/kegg-bin/show_pathway?ko04972/K01047%09red
Adrenergic signaling in cardiomyocytes	ko04261	1	99	0.107717	0.12201	Cluster-32412.27997	K10373|	TPM1|	http://www.genome.jp/kegg-bin/show_pathway?ko04261/K10373%09red
MicroRNAs in cancer	ko05206	1	106	0.114833	0.12201	Cluster-32412.27997	K10373|	TPM1|	http://www.genome.jp/kegg-bin/show_pathway?ko05206/K10373%09red
Ras signaling pathway	ko04014	1	137	0.145708	0.145708	Cluster-32412.44965	K01047|	PLA2G, SPLA2|	http://www.genome.jp/kegg-bin/show_pathway?ko04014/K01047%09red
--------------------
#Term	ID	Input number	Background number	P-Value	Corrected P-Value	Input	KO	KO_name	Hyperlink
--------------------
#Term	ID	Input number	Background number	P-Value	Corrected P-Value	Input	KO	KO_name	Hyperlink
--------------------

## Sheet: D2dsETHvsD2dsGFP_down
##Databases: KEGG PATHWAY
##Statistical test method: hypergeometric test / Fisher's exact test
##FDR correction method: Benjamini and Hochberg
#Term	ID	Input number	Background number	P-Value	Corrected P-Value	Input	KO	KO_name	Hyperlink
--------------------
#Term	ID	Input number	Background number	P-Value	Corrected P-Value	Input	KO	KO_name	Hyperlink
--------------------
#Term	ID	Input number	Background number	P-Value	Corrected P-Value	Input	KO	KO_name	Hyperlink
--------------------
